# Supplementary material for: A Hybrid Flux Balance Analysis and Machine Learning Pipeline Elucidates Metabolic Adaptation in Cyanobacteria
Source: iScience. 2020 Nov 18;23(12):101818. doi: 10.1016/j.isci.2020.101818 (PMC7744713; doi:10.1016/j.isci.2020.101818)
Supplement: Data S1. Full Transcript and Flux Data, Related to Figures 2 and 3 — Microsoft Excel workbook containing RPKM transcript reads for each growth condition, fold changes calculated for transcripts, complete flux rates for three objective pairs, and fold changes calculated for flux rates. [file mmc2.xlsx]

## Sheet: Contents
Full Transcript and Flux Data
Sheets	Name	Description
Sheet 1	RPKM_transcripts	Reads per kilobase million per mapped reads (RPKM) for gene transcripts in 23 growth conditions with two separate standard controls (averaged over three replicates)
Sheet 2	FC_transcripts	Fold changes centered around 1, calculated by dividing RPKM values for experimental conditions by average RPKM of standard controls (columns AD and AE)
Sheet 3	Biomass-ATP maintenance	Complete distribution of flux rates recorded when conducting regularized bi-level FBA for the Biomass-ATP maintenance objective pair
Sheet 4	Biomass-Photosystem I	Complete distribution of flux rates recorded when conducting regularized bi-level FBA for the Biomass-Photosystem I maintenance objective pair
Sheet 5	Biomass-Photosystem II	Complete distribution of flux rates recorded when conducting regularized bi-level FBA for the Biomass-Photosystem II maintenance objective pair
Sheet 6	FC_ATP	Fold changes centered around 1, calculated by dividing flux rates derived from regularized bi-level FBA by flux rates for standard control condition in Sheet 3
Sheet 7	FC_PI	Fold changes centered around 1, calculated by dividing flux rates derived from regularized bi-level FBA by flux rates for standard control condition in Sheet 4
Sheet 8	FC_PII	Fold changes centered around 1, calculated by dividing flux rates derived from regularized bi-level FBA by flux rates for standard control condition in Sheet 5

## Sheet: RPKM_transcripts
1	2	3	4	5	6	7	8	9	10	11	12	13	14	15	16	17	18	19	20	21	22	23	Standard Controls from 1 - 16			Standard Controls from 17 - 23			Standard Average 1	Standard Average 2
Dark oxic (RPKM)	Dark anoxic (RPKM)	High light (RPKM)	OD 0.4 (RPKM)	OD 1.0 (RPKM)	OD 3.0 (RPKM)	OD 5.0 (RPKM)	Low O2 (RPKM)	Low CO2 (RPKM)	N-limited (RPKM)	S-limited (RPKM)	P-limited (RPKM)	Fe-limited (RPKM)	Nitrate (RPKM)	Ammonia (RPKM)	Urea (RPKM)	Heat shock (RPKM)	22C (RPKM)	30C (RPKM)	Oxidative stress (RPKM)	Mixotrophic (RPKM)	Low salt (RPKM)	High salt (RPKM)	Standard-Growth-control1 (RPKM)	Standard-Growth-Control2 (RPKM)	Standard-Growth-Control3 (RPKM)	Standard-Growth-Control1 (RPKM)	Standard-Growth-Control2 (RPKM)	Standard-Growth-Control3 (RPKM)	Standard Averages from DO - Urea (RPKM)	Standard Averages from Heat shock to High Salt (RPKM)
13.01	5.01	24.4	24.9	20.98	20.4	26.55	30.18	23.91	25.51	82.87	28.32	70.48	19.96	9	17.63	3.59	21.89	19.67	25.49	6.84	5.24	35.79	28.59	25.56	32.33	26.38	31.41	30.77	28.8267	29.52
41.56	14.56	6.64	33.56	38.4	41.01	91.1	27.88	43.61	62.85	126.72	45.22	71.23	31.62	35.94	40.52	31.27	26.76	39.53	29.8	26.48	18.27	109.66	43.24	46.16	48.49	26.04	31.27	31.53	45.9633	29.6133
1297.37	1529.57	69.49	151.94	109.11	187.73	302.48	234.41	338.8	132.12	100.71	411.37	30.49	124.06	76.92	133.9	0	65.62	112.03	64.52	162.33	412.17	83.05	191.58	131.4	227.11	408.73	270.95	329.88	183.363	336.52
3520.33	3176.6	81.16	232.32	229.51	379.69	1144.57	371.69	507.35	347.91	219.21	1116.85	224.48	351.28	196.03	270.14	34.74	111.48	183.01	188.41	358.53	324.75	102.61	251.08	404.26	349.34	229.76	325.7	122.6	334.893	226.02
206.71	113.44	24.22	47.07	19.32	41.54	38.34	14.52	35.71	45.02	35.1	44.98	118.08	19.22	23.83	23.33	9.5	18.3	16.02	22.49	36.21	99.93	0	27.98	49.51	42.79	0	85.52	67.07	40.0933	50.8633
27.89	12.43	5.94	24.25	14.22	55.03	28.21	5.34	14.33	21.09	36.59	33.1	34.76	7.07	4.38	22.9	6.99	2.24	20.63	12.41	19.99	8.17	7.75	15.44	14.57	20.99	12.33	15.73	21.15	17	16.4033
29.96	14.31	31.92	52.11	34.37	45.99	70.73	45.94	29.52	19.42	50.88	23.71	35.48	37.99	14.13	33.83	11.27	31.34	22.17	40.01	47.72	65.85	8.32	29.16	36.54	41.72	13.25	9.39	7.58	35.8067	10.0733
15.41	18	72.23	49.14	46.81	49.56	38.11	54.15	36.31	21.36	61.06	39.13	84.52	64.48	62.19	46.4	92.11	54.57	41.8	41.92	54	62.09	73.24	31.29	49.22	40.41	49.98	3.54	14.29	40.3067	22.6033
29.28	5.13	28.59	20.01	47.89	23.54	9.05	20.58	13.8	17.4	16.57	31.86	16.73	6.81	16.88	33.06	0	25.92	11.35	42.48	29.92	11.8	24.85	12.61	35.07	28.29	39.57	3.37	6.79	25.3233	16.5767
128.17	34.67	34.21	26.6	43.21	52.82	138.4	37.62	151.34	51.08	158.4	72.37	85.63	54.3	33.67	47.62	55.94	11.49	37.72	34.42	44.05	31.37	138.78	28.75	36.53	55.07	46.04	45.87	51.89	40.1167	47.9333
483.95	57.23	46.95	63.18	90.74	92.92	125.77	45.48	323.85	95.22	395.17	140.86	137.35	51.58	37.31	73.07	161.55	19.1	21.5	88.87	110.69	149.02	134.98	135.98	147.67	190.13	279.91	252.95	295.76	157.927	276.207
1924.35	108.21	286.54	659.53	811.93	748.9	1635.23	434.13	755.01	848.76	1139.28	539.19	467.65	637.23	651.09	559.42	106.52	108.24	235.67	241.56	318.5	204.84	304.76	626.05	490.22	748.67	446.15	277.38	626.46	621.647	449.997
326.86	25.24	35.95	69.27	130.9	96.52	121.24	89.99	243.24	140.28	470.05	149.51	193.88	68.84	23.07	70.78	33.12	18.89	48.08	66.04	86.47	21.5	130.42	229.26	131.02	186.67	151.43	80.96	268.99	182.317	167.127
227.76	15.47	46.29	104.79	99.36	112.1	142.24	142.07	113.87	120.11	256.51	164.36	192.77	84.27	84.4	120.68	9.62	45.26	54.03	109.99	65.14	67.41	52.07	109.82	118.02	103.91	33.92	51.28	45.24	110.583	43.48
97.61	3.04	45.75	62.24	48.65	78.47	92.53	32.01	44.97	63.14	145.49	61.36	104.09	66.55	75.02	83.25	23.93	28.8	47.91	71.98	30.4	80.4	72.9	50.05	71.7	76.33	56.28	98.72	42.23	66.0267	65.7433
327.42	75.92	37.82	12.6	54.95	55.61	102.63	48.6	41.28	112.32	82.22	165.58	107.48	38.59	23.92	72.88	0	24.49	32.16	70.24	32.31	74.32	122.1	84.27	92.79	82.09	33.65	34.98	70.54	86.3833	46.39
208.75	268.12	6.79	87.15	52.83	104.88	96.79	36.67	46.44	48.23	49.23	170.35	51.67	32.35	80.22	58.91	16	25.66	26.96	75.7	25.39	149.51	336.59	123.09	83.34	69.61	94.03	163.94	225.77	92.0133	161.247
91.27	39.97	53.47	124.71	111.95	73.37	141.06	192.4	75.25	67.78	116.24	347.58	62.57	137.89	39.46	60.1	41.96	94.25	88.42	107.57	86.61	159.34	77.46	206.38	167.61	91.31	228.17	110.14	190.38	155.1	176.23
130.15	22	33.44	65.52	60.81	60.57	86.81	79.42	48.95	52.9	83.36	198.74	76.69	44.58	23.69	30.93	20.47	39.41	63.7	80.73	30	22.08	26.74	93.56	67.82	78.93	45.36	25.19	33.34	80.1033	34.63
3.25	2.28	30.5	48.9	9.12	15.69	12.07	41.15	18.4	15.46	30.39	17.7	13.38	31.76	33.76	18.36	26.93	28.8	30.26	28.32	14.25	15.73	29.82	33.03	18.7	26.94	13.19	20.19	18.1	26.2233	17.16
26.78	11.26	27.2	26.84	30.03	32.3	69.54	75.28	47.95	35	74.28	25.26	122.4	9.96	30.88	36.28	86.19	18.97	43.59	36.91	21.9	97.83	70.92	33.62	40.2	28.09	46.33	98.5	62.07	33.97	68.9667
3.38	6.66	9.89	15.58	6.81	7.64	14.88	11.57	15.12	13.29	17.92	11.49	19.97	20.02	16.06	18.11	5.82	14.95	12.27	14.7	10.36	17.35	13.33	15.59	12.74	12.41	7.87	15.43	10.57	13.58	11.29
46.45	15.56	30.76	66.23	63.69	109.59	134.84	102.17	60.89	58.79	173.18	87.89	128.75	81.67	62.86	86.63	64.06	71.5	72.78	81.29	49.53	74.85	156.3	54.8	78.36	78.59	44.21	73.81	53.36	70.5833	57.1267
259.05	237.7	242.48	277	228.92	300.48	362.93	243.35	360.17	276.83	399.22	243.55	328.13	259.16	187.47	232.03	135.92	171.97	188.21	285.65	282.38	189.44	381.36	243.49	296.75	247.11	158.66	210.67	189.9	262.45	186.41
85.23	35.98	94.74	113.46	114.87	84.32	145.9	96.74	67.95	135.01	204.09	130.77	184.26	109.71	37.79	108.54	60.28	71.57	96.53	160.48	47.85	24.65	135.75	142.39	138.19	122.13	53.15	73.84	39.5	134.237	55.4967
37.66	30.93	41.08	40.81	49.15	53.24	60.21	21.9	26.31	56.31	71.66	57.93	66.76	56.14	49.41	35.18	30.45	26.44	42.27	50.15	27.3	46.04	34.38	41.47	51.01	48.38	24.22	19.7	27.09	46.9533	23.67
51.79	16.75	23.34	27.22	36.3	33.63	29.56	16.8	41.3	49.7	50.74	34.68	27.31	38.89	13.78	26.98	32.97	7.05	37.05	21.67	31.41	6.42	44.63	24.27	24.81	23.09	6.46	43.96	11.08	24.0567	20.5
42.3	14.82	47.65	42.23	50.17	66.7	69.39	58.3	45.22	95.68	118.78	58.41	75.83	31.76	45.01	55.09	53.85	36	45.39	42.48	19.95	66.85	59.64	38.14	55.33	38.39	56.72	57.21	42.98	43.9533	52.3033
19.9	7.97	29.98	23.31	15.94	6.86	0	59.93	33.49	25.33	48.28	34.03	31.18	11.89	19.67	9.63	11.76	20.13	16.52	21.65	34.86	11.45	60.8	23.09	28.6	23.54	25.36	50.97	51.39	25.0767	42.5733
18.73	3.58	19.95	34.89	20.29	18.48	22.1	14.36	8.82	14.16	59.26	33.34	45.52	21.37	8.83	34.59	2.35	31.65	33.64	24.08	14.91	30.18	17.34	13.83	31.81	21.85	23.47	14.09	11.84	22.4967	16.4667
229.96	33.98	134.71	422.21	337.45	524.25	766.32	537.75	189.59	542.15	652.82	836.6	1182.26	230.49	335.53	365.04	163.53	305.31	601.45	388.94	245.47	483.48	431.76	128.66	356.3	248.4	171.88	401.39	184.86	244.453	252.71
67.88	7.46	112.29	114.58	97.02	91.49	106.15	154.32	97.83	56.14	206.81	110.07	162.41	76.1	27.62	93.16	67.93	70.69	91.29	91.23	90.94	135.14	112.51	119.16	103.3	99.18	88.49	93.62	101.8	107.213	94.6367
20.77	4.37	80.3	42.57	52.4	27.55	30.81	35.02	35.22	13.57	52.9	38.41	31.32	17.38	25.14	25.79	11.46	42.28	26.56	44.06	30.92	95.38	40.18	78.2	50.74	67.06	70.72	74.47	66.42	65.3333	70.5367
32.6	10.66	141.31	102.44	100.52	120.54	102.77	80.17	59.38	33.56	70.11	74.48	81.93	63.64	67.65	71.14	73.43	144.27	108.63	101.07	103.74	105.94	68.6	94.47	87.45	98.96	115.41	92.91	80.08	93.6267	96.1333
34.24	148.97	21.11	36.93	40.42	60.84	60.16	26.59	76.41	65.3	87.21	33.33	90.18	32.67	34.28	20.34	32.31	14.36	41.9	12.74	17.36	21.78	31.2	29.27	24.17	17.9	40.91	39.76	25.06	23.78	35.2433
19.12	6.7	166.97	59.36	79.17	41.91	51.57	51.29	58.95	18.58	91.48	20.8	54.8	46.05	87.16	58.85	64.72	78.45	52.53	51.05	39.58	54.61	93.8	40.42	66.6	55.4	53.54	73.1	70.08	54.14	65.5733
44.31	5.4	56.43	23.69	40.51	34.85	64.31	40.61	68.07	16.02	86.69	27.25	88.48	42.99	36.65	45.67	55.8	51.16	51.51	63.93	28.69	6.21	39.24	67.92	50.76	61.41	59.36	49.15	64.29	60.03	57.6
1.95	2.04	29.64	5.32	15	11.73	10.83	12.3	7.33	4.62	47.91	12.7	14.67	10.85	6.73	19.77	24.15	25.83	22.62	14.82	15.34	21.95	11.89	15.08	18.64	9.67	11.04	44.28	16.23	14.4633	23.85
203.71	137.76	318.24	329.88	328.51	322.97	447.76	328.02	333.25	252.11	674.99	349.91	537.89	219.64	234.85	300.22	1757.3	322.22	312.45	455.55	264.34	342.72	503.26	231.7	355.11	309.21	247.75	329.07	228.19	298.673	268.337
117.32	47.47	52.92	99.82	77.55	89.92	79.27	74.76	92.26	98.14	121.48	150.4	114.5	76.94	53.47	84.18	22.16	39.98	65.19	99.1	56.55	64.97	82.12	92.77	106.88	91.48	67.83	85.29	73.77	97.0433	75.63
64.06	4.81	471.76	793.97	570.82	518.63	347.91	491.89	40.96	222.88	182.58	537.66	257.19	625.31	427.28	325.4	126.21	733.04	670.17	701.87	396.76	534.58	246.95	293.91	572.09	456.49	296.78	331.29	305.4	440.83	311.157
58.11	441.44	54.74	56.05	40.73	59.08	59.17	50.44	143.87	63.63	83.2	65.71	108.57	46.08	96.55	119.62	75.43	41.35	78.15	73.76	53.89	26.62	103.27	74.24	72.6	56.13	35.11	33	49.12	67.6567	39.0767
28.51	77.16	54.65	49.57	67.2	65.62	96.12	109.25	80.58	46.18	57.2	50.75	69.28	43.37	35.85	52.66	21.44	174.33	96.4	67.66	36.32	52.2	95	76.06	90.63	95.48	29.42	19.66	18.02	87.39	22.3667
3162.34	2124.35	90.24	420.96	549	1040.92	1468.89	1326.45	763.42	162.3	1058.64	1117.91	745.17	324.26	331.74	403.57	8.02	900.43	1233.23	667.2	369.14	1103.06	187.95	480.97	843.09	546.27	590.32	1122.4	612.32	623.443	775.013
513.07	105.12	68.05	92.59	145.87	233.46	251.35	387.71	182.43	54.63	164.38	115.86	109.49	60.75	92.07	54.64	13.35	175.65	180.05	252.76	105.99	198.9	73.94	175.11	285.2	156.29	247.23	213.61	148.07	205.533	202.97
632.1	108.83	100.42	82.95	140.16	335.88	337.77	271	173.3	38.19	106.12	120.45	117.5	119.52	98.81	165.28	54.18	297.13	390.22	236.99	134.5	80.57	58.19	170.07	246.35	254.28	98.44	169.92	64.56	223.567	110.973
866.53	309.73	61.67	176.04	321.83	658.38	823.19	541.51	258.9	68.84	398.19	294.46	255.26	177.48	193.6	193.77	43.34	509.7	612.78	418.58	206.43	201.3	106	248.33	381.8	311.89	198.73	340.21	172.06	314.007	237
335.15	79.12	57.13	126.35	181.87	297.35	287.91	307.16	116.44	54.93	195.09	176.84	191.71	110.2	74.63	118.94	7.73	203.88	293.82	244.5	122.23	215.86	58.79	155.9	249.96	194.19	179.49	297.2	176.91	200.017	217.867
351.94	101.64	380.87	392.77	297.5	388.74	433.47	413.4	279.72	322.38	421.97	441.38	624.31	464.56	301.98	379.09	166.74	313.89	352.9	444.26	303.55	201.32	235.28	376.38	436.29	372.57	187.32	216.75	212.94	395.08	205.67
590.72	410.31	532.39	448.4	534.33	511.4	608.63	670.49	470.98	263.93	642.98	620.74	640.28	492.86	314.32	336.26	215.87	402.2	498.87	431.18	398	244.09	473.02	698.95	609.5	495.35	438	275.04	322.95	601.267	345.33
112.9	23.48	359.63	371.19	286.84	446.7	405.68	624.71	169.55	62.88	206.68	268.71	331.34	290.28	286.76	270.82	141.11	424.71	369.11	427.97	265.76	321.24	255.09	283.93	385.36	319.86	157.33	233.56	117.74	329.717	169.543
151.14	46.33	498.04	292.56	359.72	334.12	315.34	365.05	185.44	37.41	235.25	185	312.98	250.29	299.49	259.48	195.43	415.27	453.87	344.27	264.76	832.18	243.7	333.61	354.48	415.82	635.68	634.02	486.01	367.97	585.237
8.02	0.94	6.27	10.96	18.74	9.67	14.88	22.55	16.38	34.95	22.7	23.28	27.5	14.92	32.37	27.17	47.95	11.84	18.65	11.64	7.03	6.46	29.96	13.33	23.06	17.71	10.84	12.91	3.72	18.0333	9.15667
54.38	13.19	78.42	51.44	79.16	35.31	38.79	132.27	92.63	84.49	120.76	72.83	140.52	75.84	28.94	89.72	17.31	44.43	38.9	22.76	58.63	80.9	34.08	83.39	96.19	83.13	47.48	57.69	162.88	87.57	89.35
65.89	12.82	34.31	40.01	87.23	61.79	67.89	77.16	62.08	52.19	87.02	47.79	55.2	71.46	25.32	41.32	0	25.92	25.53	15.93	32.06	11.8	22.37	39.19	77.16	63.64	53.42	0	81.44	59.9967	44.9533
113.67	17.55	309.24	218.48	225.49	336.85	428.75	194.93	1280.7	637.46	781.84	92.23	373.74	185.38	239.88	230.53	677.56	196.1	150.05	145.67	182.24	428.44	241.31	148.64	196.58	182.64	253.04	280.31	179.49	175.953	237.613
137.27	26.29	150.11	185.05	162.91	178.76	264.75	204.47	144	47.84	344.96	141.38	233.36	137.82	117.11	159.08	95.92	189.54	210.63	147.34	144.27	190.24	136.06	128.04	186.75	184.11	151.36	196.88	201.06	166.3	183.1
326.3	307.73	470.53	594.45	691.94	827.28	558.6	723.09	571.56	248.51	653.51	218.48	980.74	466.7	636.62	632.79	450.04	688.72	632.18	505.18	278.47	505.61	809.42	912.7	621.25	474.51	257.77	859.65	698.06	669.487	605.16
70.46	35.48	77.39	30.08	64.81	84.96	57.17	46.41	43.57	49.7	59.82	57.49	36.22	55.27	106.61	64.62	97.17	46.77	56.31	71.86	69.43	46.13	89.69	64.21	73.83	100.26	89.26	100.21	91.85	79.4333	93.7733
36.6	13.68	62.9	56.68	76.96	129.47	72.41	92.59	85.08	79.73	149.17	77	163.94	78.27	54.86	46.83	97.6	54	79.43	67.7	68.4	82.58	84.49	68.47	92.35	57.58	75.18	72.36	64.47	72.8	70.67
103.91	119.12	51.65	98.95	48.55	68.34	110.95	119.47	265.54	144.03	128.32	41.11	148.93	140.51	54.45	131.51	629.71	39.02	62.22	94.2	66.19	190.28	89.78	66.84	75.42	74.3	109.78	149.82	78.81	72.1867	112.803
53.24	25	56.21	99.13	62.74	81.84	106.34	78.93	64.5	72.29	105.31	78.94	103.88	76.7	67.79	98.41	131.53	53.34	75.49	91.02	58.42	120.22	93.54	52.27	68.39	65.88	68.31	114.18	65.09	62.18	82.5267
171.83	94.52	7.09	31.41	39.86	64.2	53.86	53.56	44.47	38.82	59.59	86.89	48.94	28.69	16.74	28.69	10.01	72.83	68.93	76.35	39.22	35.1	16.02	54.28	52.17	45.08	37.28	67.59	33.65	50.51	46.1733
248.05	161.71	40.36	75.32	130.39	58.16	140.56	188.81	29.22	77.77	140.4	157.43	203.1	153.74	178.73	101.11	0	182.96	96.11	48.72	54.32	94.38	91.22	136.08	99.02	42.79	234.63	147.29	38.32	92.63	140.08
22.1	6.88	38.84	30.2	43.89	29.61	40.99	25.88	41.65	16.05	77.14	25.38	87.53	37.67	31.85	42.97	33.87	40.21	39.96	36.07	23.66	25.72	65.02	33.09	44.7	45.75	37.83	58.42	56.34	41.18	50.8633
9.76	0	22.87	40.01	13.68	0	0	0	13.8	5.8	0	10.62	0	13.61	0	22.04	0	25.92	11.35	15.93	17.1	110.11	29.82	19.82	46.76	32.33	47.48	40.39	95.01	32.97	60.96
8.99	0	59.67	47.07	21	34.32	16.67	44.2	16.23	25.8	31.79	24.45	32.86	27.15	38.85	32.13	14.46	43.75	41.79	52.15	31.49	48.28	15.25	50.04	44.49	40.93	37.65	71.27	39.57	45.1533	49.4967
30.82	6.17	105.77	57.16	50.92	39.82	28.58	60.33	50.83	17	33.65	31.14	36.22	61.41	38.08	57.17	30.37	79.9	56.31	51.5	73.28	35.48	44.84	43.08	48.52	51.04	12.5	25.81	30.62	47.5467	22.9767
15.02	7.89	184.74	46.17	39.47	54.32	76.59	63.31	56.6	22.3	19.12	28.59	12.87	41.88	58.43	63.57	5.18	106.34	61.1	28.59	59.19	108.9	87.93	82.46	59.35	41.96	33.48	69.9	10.44	61.2567	37.94
13.62	0	23.94	18.61	19.09	8.21	37.89	28.71	25.67	0	11.56	29.64	32.68	0	23.55	15.38	9.39	54.25	23.75	44.45	29.82	10.97	27.74	52.79	19.57	36.65	27.61	23.48	9.47	36.3367	20.1867
29.39	5.15	34.43	51.63	30.9	27.84	38.93	30.97	31.65	18.71	30.3	22.84	34.54	35.13	68.97	23.7	11.58	52.03	26.84	42.25	14.71	21.99	19.24	29.45	44.25	27.81	17.02	15.92	32.11	33.8367	21.6833
92.4	20.94	499.92	382.47	350.48	347.37	352.82	229.15	131.24	106.55	170.75	214.38	122.96	348.67	354.84	352.81	97.46	318.73	282.75	361.45	174.96	176.28	120.39	194.13	242.16	227.83	123.39	179.91	120.93	221.373	141.41
434.82	38.86	150.75	206.12	87.07	203.3	246.86	37.41	303.1	105.43	395.53	120.69	267.65	74.25	237.86	135.23	220.3	168.87	123.78	127.91	147.68	64.35	406.65	189.18	129.66	108.37	43.17	33.66	24.68	142.403	33.8367
80.21	9.24	32.19	45.04	56.99	51.67	63.17	34.74	66.26	53.53	140.87	90.86	97.17	27.58	30.4	29.77	43.95	64.19	68.98	60.37	52.93	27.45	132.04	67.95	50.01	46.4	34.74	57.59	44.31	54.7867	45.5467
395.15	479.52	214.95	491.71	257.17	272.28	418.77	386.72	162.9	134.14	862.68	806.12	653	492.01	305.06	430.13	739.64	256.07	254.28	303.23	123.61	540.13	229.94	79.45	371.83	251.21	148.75	223.83	166.8	234.163	179.793
578.44	384.98	135.54	148.19	111.49	113.34	214.55	335.31	163.51	47.25	441.99	385.48	332.08	322.66	187.56	138.76	169.53	76.8	252.15	149.46	107.66	81.56	125.17	105.43	207.83	188.57	64.49	64.82	100.54	167.277	76.6167
473.04	206.73	306.15	215.45	271.55	450.89	660.06	398.85	367.2	840.35	810.88	798.98	475.59	257.59	257.1	203.42	683.49	163.49	267.09	328.38	311.73	232.32	385.38	229.51	468.33	378.6	252.03	270.28	263.11	358.813	261.807
237.3	37.14	0	96.58	77.85	85.23	187.27	106.43	21.41	284.93	77.16	884.42	162.67	105.61	61.12	91.19	6.96	93.85	146.73	173.02	75.18	183.07	159.39	60.58	237.03	211.1	106.43	191.49	77.23	169.57	125.05
90.1	25.25	95.01	160.05	164.19	97.78	233.94	75.97	93.39	69.58	68.85	68.62	111.18	125.65	15.58	162.74	198.83	47.85	146.64	122.53	63.14	203.28	174.34	138.04	107.91	141.74	197.24	211.25	150.35	129.23	186.28
103.95	24.87	50.5	100.46	122.61	122.29	183.38	133.61	130.2	54.22	163.59	146.2	173.8	134.35	87.69	131.65	153.86	98.74	88.42	153.08	62.18	134.83	175.57	97.81	180.97	174.23	94.56	173.08	116.34	151.003	127.993
57.21	15.74	51.07	63.27	55.37	78.83	101.04	57.42	47.49	69.58	57.82	81.51	88.7	45.59	30.62	46.13	26.3	109.71	99.75	67.42	53.68	131.69	131.77	57.32	69.82	50.75	82.82	140.88	71.97	59.2967	98.5567
27.24	9.54	0	0	6.36	5.47	4.21	0	12.83	5.39	17.35	29.64	14	9.5	7.85	2.56	15.65	12.06	15.83	11.11	9.94	3.66	16.18	10.48	16.31	17.85	1.84	9.39	9.47	14.88	6.9
18.47	3.7	30.91	50.46	46.22	19.09	73.39	22.24	48.47	20.37	58.24	11.48	36.17	29.43	41.06	44.67	65.49	35.03	42.93	28.7	20.8	44.64	279.4	37.01	50.55	48.05	34.22	30.93	69.7	45.2033	44.95
12.58	4.41	21.05	46.64	31.48	34.66	53.31	41.66	35.55	37.35	64.06	27.37	67.73	40.09	12.43	30.42	22.3	27.03	50.12	32.25	22.03	50.66	120.75	18.9	38.73	29	24.76	40.88	42.47	28.8767	36.0367
15.27	28.2	52.03	17.07	20.43	35.14	23.16	14.63	51.65	45.34	53.02	43.79	75.16	46.45	12	10.97	5.74	40.54	20.97	24.16	15.8	2.24	48.05	29.2	22.6	24.7	12.38	18.18	7.72	25.5	12.76
0	4.06	6.79	39.62	12.19	62.93	21.51	0	35.52	3.44	59.08	18.93	55.65	8.09	10.03	0	16	5.13	6.74	25.23	0	9.34	11.81	7.49	11.11	7.2	4.7	0	16.13	8.6	6.94333
31.75	48.2	37.2	77.13	54.4	102.1	98.15	66.93	79.79	92.22	185.72	134.35	212.83	49.2	79.32	39.83	29.2	28.11	69.72	42.22	24.72	73.91	17.96	48.84	79.44	55.5	77.23	121.65	19.62	61.26	72.8333
52.06	17.1	57.18	106.7	107.18	102.01	114.65	61.73	44.46	67.65	124.31	123.9	149.44	77.14	28.13	80.8	4.49	46.08	64.3	107.96	94.05	65.54	129.22	78.68	85.73	57.92	113.44	154.81	135.73	74.11	134.66
28.71	14.08	51.58	101.99	67.07	94.62	67.44	108.93	33.36	38.66	74.75	83.3	119.39	82.74	89.37	84.26	2.64	57.6	77.87	131.18	38.56	64.77	46.78	77.37	100.86	74.48	48.11	55.43	34.6	84.2367	46.0467
72.12	67.36	233	301.58	234.34	252.97	259.38	262.57	157.53	98.66	148.43	164.06	190.25	262.09	309.89	298.49	36.17	272.74	315	295.99	111.02	81	89.02	154.49	303.6	251.5	37.21	79.87	72.93	236.53	63.3367
93.89	15.66	350.95	281	250.67	258.77	240.45	273.3	261.18	119.51	280.88	214.03	226.79	143.4	224.21	186.73	86.33	292.83	291.03	265.08	336.76	284.58	223.09	194.75	231.31	248	398.72	197.31	298.41	224.687	298.147
104.33	12.46	116.68	97.19	103.03	105.79	118.73	139.95	145.23	83.1	100.66	121.25	107.28	148.8	164.02	120.45	22.89	151.11	140.57	113.5	114.23	63.05	120.73	77.47	112.45	94.23	63.44	80.12	56.05	94.7167	66.5367
399.07	237.6	623.96	634.6	559.39	601.1	745.16	611.53	472.29	187.71	450.98	869.88	394.94	457.75	494.63	444.34	289.29	563	474.98	598.63	385.33	1016.24	801.7	488.23	634.21	508.58	650.43	784.25	587.13	543.673	673.937
12.66	3.33	7.42	43.26	19.97	11.45	29.36	40.04	25.36	13.16	16.13	48.22	45.57	22.07	38.32	17.87	4.37	19.61	29.44	43.05	24.96	5.1	22.57	29.22	34.88	31.45	30.8	28.38	4.4	31.85	21.1933
481.95	37.66	180.81	281.72	273.06	247.1	394.12	381.3	205.01	84.16	206.2	462.43	208.11	215.21	210	249.89	177.95	247.44	326.44	267.66	210.51	238.5	126.24	257.53	330.86	310	146.66	225.05	133.68	299.463	168.463
31.87	7.68	32.68	57.16	40.49	40.84	55.42	29.39	39.42	26.03	43.97	71.52	39.6	41.67	13.78	24.74	2.75	68.77	50.95	58.51	19.19	70.63	40.57	42.29	33.4	39.58	53.3	83.79	69.25	38.4233	68.78
40.47	31.69	58.58	39.04	71.75	68.9	105.97	55.2	44.87	39.6	76.81	31.08	135.46	43.16	65.87	67.19	13.13	50.57	85.79	82.88	43.79	92.08	36.37	51.85	72.99	65.05	83	96.86	59.59	63.2967	79.8167
54.28	40.79	72.82	98.08	98.17	134.06	123.39	125.48	74.65	53.57	81.76	80.96	166.23	80.57	63.58	62.26	78.48	100.73	117.03	138.1	69.01	89.58	95.39	76.27	117.43	110.53	91.56	102.02	98.6	101.41	97.3933
12.73	0	14.92	0	35.69	0	23.61	0	29.99	0	43.24	13.85	0	0	22.02	0	35.12	11.27	0	6.93	11.15	30.78	0	30.55	6.1	10.54	41.29	0	123.93	15.73	55.0733
137.18	60.99	982.93	374.88	451.15	508.98	606.69	355.9	444.96	134.78	259.82	206.67	329.14	286.96	355.85	369.28	312.92	280.21	331.21	384.59	471.38	505.92	139.7	287.3	252.76	369.14	290.9	163.73	388.86	303.067	281.163
115.28	67.08	228.73	215.93	208.5	212.99	182.75	239.07	203.22	230.84	262.04	351.99	327.55	191.87	144.69	201.49	161.55	192.55	268	263.97	143.31	166.29	92.78	260.48	246.72	196.27	149.24	171.8	253.37	234.49	191.47
65.87	48.67	144.54	166.92	106.61	147.31	173.25	121.18	90.28	49.09	157.61	84.7	146.96	108.56	89.06	121.68	52.86	143.11	158.72	130.3	105.95	126.42	42.69	159.39	145.73	119.49	119.44	196.56	91.6	141.537	135.867
340.35	34.5	2763	1730.28	1873.17	658.3	1345.7	1890.06	994.64	149.84	993.01	674.82	750.84	1722.61	2142.13	1720.11	1143.73	1122.42	947.91	1123.96	818.64	1728.92	944.77	1449.67	1360.62	1267.33	1224.23	1280.69	1215.59	1359.21	1240.17
96.76	30.33	53.7	83.5	110.65	147.38	113.34	85.88	23.99	381.19	311.31	132.99	83.79	106.53	0	126.48	21.07	63.11	124.32	66.49	89.21	65.66	41.49	42.3	78.07	69.57	111.49	126.43	120.39	63.3133	119.437
32.2	17.63	66.03	115.5	81.81	92.22	119.44	118.79	36.03	39.45	143.53	102.92	117.27	75.78	80.05	70.43	30.53	89.07	114.64	105.1	37.02	90.81	100.43	44.21	102.2	64.15	78.32	131.85	67.17	70.1867	92.4467
6.07	18.07	49.78	58.05	42.54	84.16	45.02	25.59	27.16	39.66	59.26	36.32	83.21	12.7	36.73	34.26	8.37	53.72	49.39	28.06	21.26	136.93	101.98	34.73	29.07	31.41	44.29	54.41	42.2	31.7367	46.9667
100.52	22.06	397.27	346.09	314.67	307.05	405.14	265.55	165.43	113.85	236.67	243.52	291.23	321.46	377.78	375.19	134.93	333.34	324.05	418.45	194.86	214.89	259.31	197.16	356.32	332.88	177.12	249.53	106.23	295.453	177.627
0	0	0	20.52	10.53	0	0	31.66	0	0	0	0	0	0	0	0	0	13.29	0	0	0	0	30.59	19.4	0	0	0	0	0	6.46667	0
506.9	163.16	1637.24	2728.26	1807.53	2093.86	1219.56	2967.24	508.29	242.12	424.54	1799.87	638.6	2039.44	1711.7	1650.89	292.87	2552.55	2870.55	2785.24	1676.92	3722.8	798.71	1696.78	2790.89	2647.11	1879.94	3041.96	1766.92	2378.26	2229.61
9.97	9.6	23.36	37.46	24.45	3.01	13.87	15.76	18.79	35.53	52.9	16.27	30.75	24.33	17.24	19.69	24.06	6.62	8.69	16.27	2.18	18.07	25.38	20.24	20.3	23.73	4.04	8.59	17.33	21.4233	9.98667
12.08	8.46	31.83	41.25	29.62	43.68	27.99	25.45	18.49	23.31	41.01	13.14	20.69	29.47	57.43	47.71	8.33	58.79	59.66	16.42	23.8	51.08	43.04	18.95	24.59	31.24	14.69	62.45	33.58	24.9267	36.9067
148.19	151.04	32.32	123.86	109.94	151.13	190.04	157.85	67.59	229.45	140.54	299.31	179.39	102.23	64.07	78.3	19.57	103.96	129.2	141.07	46.26	157.51	132.45	83.81	130.28	113.23	109.28	197.31	104.13	109.107	136.907
16.39	13.57	15.71	48.87	33.42	37.74	33.17	50.26	43.53	58.43	79.71	43.78	86.83	43.64	28.35	33.65	76.05	21.11	36.38	32.43	20.88	25.22	92.57	26.68	40.69	22.83	21.75	53.44	49.73	30.0667	41.64
53.24	9.95	174.67	67.9	89.56	72.76	19.75	119.71	73.58	52.71	93.42	119.72	109.49	54.45	24.55	84.14	93.01	87.97	70.14	88.82	59.07	328.9	213.26	62.24	69.72	54.37	187.06	205.6	182.62	62.11	191.76
48.26	9.22	143.92	92.91	59.96	76.7	28.48	36.99	81.64	65.15	126.64	69.21	109.77	61.18	75.87	84.19	51.43	50.48	56.1	72.78	71.09	42.42	174.23	66	42.03	59.93	55.13	42.35	33.55	55.9867	43.6767
488.06	83.77	600.42	426.79	427.58	341.34	570.24	545.26	347.21	200.05	356.35	217.72	321.18	585.33	303.84	468.3	511.58	324	312.04	331.85	324.89	145.5	516.89	349.53	395.13	387.92	304.69	255.78	413.99	377.527	324.82
58.07	9.82	51.61	80.71	85.6	120.72	103.98	103.41	48.58	113	152.15	133.98	175.69	67.01	48.48	74.59	75.94	42.53	69.83	88.77	55.24	95.19	79.52	78.17	87.77	85.79	73.86	98.03	73.78	83.91	81.89
107.76	26.26	78.23	112.03	82.92	97.46	134.69	113.58	78.92	132.21	172.04	96.86	167.01	71.87	40.51	62.15	82.39	50.8	65.36	93.66	52.32	18.88	33.4	92.75	99.88	84.86	62.68	55.73	70.04	92.4967	62.8167
73.21	12.26	52.21	43.49	35.69	61.41	53.13	73.8	32.99	35.93	35.13	55.41	87.28	35.51	71.56	39.52	74.63	39.44	55.5	36.36	58.55	15.39	84.28	71.68	48.79	64.57	59.36	61.46	26.56	61.68	49.1267
161.25	142.8	102.78	156.87	141.95	276.89	409.11	81.58	191.45	109.59	235.48	223.17	208.7	147.52	120.47	179.12	407.44	85.64	122.97	184.55	94.91	163.19	74.88	125.25	143.37	111.08	105.64	162.79	118.39	126.567	128.94
31.43	14.51	41.84	68.31	77.09	86.12	76.83	63.23	34.32	57.7	35.17	43.52	80.29	67.73	22.23	43.54	61.07	37.93	49.82	98.68	48.8	61	43.64	80.95	58.17	65.05	31.27	34.48	37.74	68.0567	34.4967
241.77	55.49	2158.7	5103.22	4693.44	4481.07	2404.27	2319.71	713.88	4510.5	198.19	290.26	2164.53	1732.29	97.32	82.35	664.03	1232.34	1957.64	1735.75	1148.26	1210.83	1084.59	4818.88	1353.9	1176.88	1130.5	985.94	991.19	2449.89	1035.88
13.31	8.39	146.6	167.32	117.55	173.34	108.62	112.23	28.85	91.72	45.2	34.76	215.34	163.35	46.04	42.07	62.42	96.61	145.45	110.05	90.94	38.61	127.42	92.38	109.68	93.67	66.91	84.44	85.14	98.5767	78.83
13.62	11.13	31.92	62.03	44.55	38.32	25.26	28.71	17.11	26.97	23.13	14.82	28.01	18.99	7.85	20.5	81.4	24.11	47.5	29.64	31.81	54.87	50.86	37.71	23.92	50.75	25.77	40.7	44.19	37.46	36.8867
3.96	31.88	27.82	48.66	80.43	90.66	58.71	25.02	7.46	32.91	30.24	68.89	51.54	27.59	20.53	93.81	49.12	38.53	13.8	17.22	34.66	22.32	48.36	35.06	53.08	50.78	28.88	35.47	66.03	46.3067	43.46
812.68	613.87	914.93	731.99	515.48	405.12	429.42	698.62	387.15	248.12	397.02	503.85	376.58	354.55	431.82	328	407.01	659.04	569.98	607.52	552.74	501.17	564.05	812.87	663.35	749.91	728.83	629.27	1174.25	742.043	844.117
54.99	28.9	86.98	82.65	113.7	106.1	96.89	46.37	47.93	29.4	16.34	65.82	71.62	42.18	99.85	77.6	7.58	55.98	41.55	74.78	45.76	59.82	16.8	85.77	92.2	77.4	22.29	81.53	30.59	85.1233	44.8033
101.12	73.8	59.24	51.81	29.53	50.81	93.77	17.76	49.63	40.05	71.55	82.52	141.53	5.88	14.57	47.56	145.28	29.84	48.98	75.63	55.36	6.79	107.27	61.44	58.54	45.35	34.16	58.11	11.72	55.11	34.6633
295.92	157.65	93.9	75.81	95.06	89.21	148.63	116.96	226.55	73.25	104.68	127.44	185.95	68.78	149.26	41.76	76.52	49.11	129	73.78	118.79	69.54	62.78	93.31	70.88	81.67	19.99	46.76	85.73	81.9533	50.8267
17.99	19.61	42.16	40.97	51.83	74.72	59.31	58.99	25.43	15.44	78.06	52.2	39.74	39.02	6.91	42.87	24.81	26.54	44.15	38.06	22.76	32.21	67.17	36.9	36.39	28.13	40.52	41.35	52.81	33.8067	44.8933
16.45	8.45	29.56	44.96	27.67	30.42	28.48	27.74	20.15	14.99	31.66	25.06	17.29	30.59	37.93	16.09	19.66	28.15	33.15	39.97	19.21	12.37	32.39	39.07	45.18	30.42	16.9	37.81	30.5	38.2233	28.4033
343.97	478.7	2483.37	8192.79	4241.58	6445.61	3155.07	2723.84	889.1	789.71	2075.77	2771.41	1561.29	3098.4	3601.1	3484.05	487.22	3653.44	6473.11	1294.54	1196.95	5962.47	3351.3	2493.25	2204.44	2024.28	2977.2	5006.62	3192.97	2240.66	3725.6
44.2	11.61	103.58	135.89	136.83	119.92	54.65	170.82	60.74	21.88	90.69	108.21	83.32	82.19	82.81	128.9	35.56	198.88	192.68	96.17	54.85	50.46	41.26	89.75	68.82	70.14	35.84	33.02	35.85	76.2367	34.9033
42.25	30.36	89.61	117.45	107.72	122.09	143.2	130.52	204.54	45.44	112.56	95.11	145.31	88.38	91.96	103.61	102.48	78.66	92.3	114.12	74.65	67.5	103.85	105.15	107.13	97.1	46.66	73.34	61.79	103.127	60.5967
77.06	19.8	45.14	52.65	54.01	71.24	71.46	21.66	76.24	27.47	67.61	78.26	91.56	32.24	79.96	101.49	42.51	54.57	89.58	85.23	54	86.93	68.01	55.47	77.52	64.87	43.74	60.23	82.15	65.9533	62.04
1578.77	3495.07	372.93	405.91	493.76	317.28	393.54	796.19	1259.67	45.38	360.32	1860.87	1297.52	532.65	682.54	1053.97	778.49	214.12	379.87	406.3	643.08	410.35	90.76	515.45	506.24	490.17	220.22	196.08	342.28	503.953	252.86
524.4	179.45	397.36	365.07	385.51	490.57	753.19	325.91	711.3	457.11	1116.06	499.23	782.92	253.37	367.17	406.97	903.08	328.57	471.27	486.01	377.56	294.51	404.87	403.74	490.82	435.65	278.44	313.95	321	443.403	304.463
14.17	3.31	27.67	12.91	23.17	22.78	26.28	0	28.93	42.09	40.1	10.28	35.61	13.17	16.34	26.66	13.03	16.72	10.98	41.11	4.14	26.64	19.24	13.95	15.84	11.73	19.15	35.83	6.57	13.84	20.5167
72.84	11.23	54.62	91.57	71.48	140.54	178.33	116.7	63.15	64.04	185.54	98.28	203.73	93.46	100.78	101.97	16.07	54.16	71.13	58.64	35.73	248.86	86.05	52.17	103.29	74.79	94.5	120.56	52.67	76.75	89.2433
57.03	6.15	35.98	37.46	63.8	62.16	109.84	62.42	106.96	46.26	54.94	45.35	105.26	44.35	49.31	34.67	25.72	39.8	31.87	44.15	35.54	62.74	37.97	41.7	52.54	63.56	39.13	28.74	35.08	52.6	34.3167
9.06	5.29	24.76	24.75	23.27	29.12	39.19	44.55	35.56	25.11	53.82	19.71	72.43	12.63	41.77	6.82	4.16	13.36	21.06	13.14	23.8	24.32	9.22	46.81	24.59	28.74	26.92	20.82	33.58	33.38	27.1067
19.89	6.62	27.96	33.97	38.33	43.16	36.88	52.4	29.51	24.81	37.99	30.29	47.71	20.8	18.91	24.69	23.31	8.8	18.49	27.58	29.61	44.07	19.24	30.65	42.39	45.69	39.5	63.08	40.1	39.5767	47.56
95.86	102.95	817.02	361.25	228.86	256.57	252.01	259.79	141.44	110.13	60.81	246.41	301.11	358.42	300.56	447.09	4569.07	225.63	216.73	300.82	279.55	142.59	291.77	435.14	323.46	236.78	159.7	127.84	112.79	331.793	133.443
9.24	19.05	15.93	20.06	15.63	15.74	18.15	17.19	14.86	15.18	17.08	71	25.35	14.41	18.81	11.05	8.25	20.22	20.23	19.82	12.38	11.39	14.95	19.47	21.88	23.86	9.7	24.75	12.1	21.7367	15.5167
1.25	7.91	7.35	6.85	6.15	3.02	23.26	2.64	5.91	6.7	7.45	49.12	7.74	1.75	0	2.83	0	8.88	1.46	4.09	4.39	12.13	6.39	7.64	3.6	4.67	2.03	11.24	5.23	5.30333	6.16667
7.06	3.4	10.33	13.26	9.27	10.64	19.63	5.58	10.39	6.29	9.74	141.07	15.72	13.53	10.68	10.95	1.22	10.93	16.41	7.68	7.73	6.4	15.27	10.26	8.03	5.11	5.72	9.12	7.36	7.8	7.4
817.06	177.62	233.49	204.22	193.21	202.92	258.71	380.4	212.29	71.03	181.41	177.07	336.21	217.69	91.9	183.72	58.02	108.77	217.5	194.52	171.64	22.3	226.62	279.35	233.89	176.45	136.44	194.68	169.35	229.897	166.823
51.44	13.86	37.09	37.85	58.24	19.09	51.37	41.71	41.02	37.61	94.07	25.83	51.54	27.59	13.69	35.74	5.46	17.51	46	27.98	31.19	54.21	4.03	16.8	22.75	34.4	32.08	13.64	22.01	24.65	22.5767
45.05	74.4	113.11	43.97	121.79	155.21	179.04	108.53	133.42	80.29	103.82	133.05	180.88	62.83	155.82	138.04	62.14	244.95	254.37	182.05	118.38	119.27	104.86	110.48	129.49	191.83	93.93	66.57	143.19	143.933	101.23
44.65	9.2	58.46	57.42	73.63	31.67	63.32	55.36	47.02	28.08	71.35	54.29	108.02	32.96	68.13	47.44	28.98	67.41	76.32	47.14	18.4	78.3	106.98	44.11	78	56.54	55.36	59.76	18.26	59.55	44.46
16.38	5.74	33.59	72.75	25.83	34.57	30.38	69.07	40.52	53.53	104.32	89.12	168.45	17.13	42.5	27.74	11.3	54.38	123.78	71.29	39.46	19.8	33.37	31.75	58.86	45.78	26.56	16.95	51.26	45.4633	31.59
18.63	23.2	48.49	42.41	30.46	79.85	61.41	52.35	53.63	81.14	93.12	47.29	79.44	14.43	14.32	51.4	256.88	12.82	24.06	25.89	29	16.68	109.59	25.98	29.74	44.55	43.63	44.24	17.27	33.4233	35.0467
483.46	832.55	2818.91	1283.46	1258.71	1144.42	1022.99	810.49	4174.08	1920.76	6555	1436.84	7328.85	1402.7	1484.14	1457.78	6710.45	796.98	1184.35	1053.69	927.91	2963.45	2279.93	883.1	987.81	816.01	879.98	1518.12	769.28	895.64	1055.79
9.79	3.71	35.36	20.06	26.3	37.38	63.54	27.51	27.29	27.14	44.32	11.54	72.13	30.71	7.05	37.75	59.63	24.55	28.45	29.73	18.58	38.12	71.44	17.31	28.53	20.94	27.12	28.12	22.69	22.26	25.9767
6.67	3.51	222.87	57	17.54	22.13	18.57	31.66	20.44	37.67	99.16	30.86	83.5	20.94	51.94	33.9	6.9	212.67	91.16	46.29	23.38	100.83	28.89	28.33	37.57	44.9	32.47	55.23	30.16	36.9333	39.2867
48.81	5.26	114.37	97.46	68.41	122.23	111.4	150.36	67.21	120.43	274.12	110.29	259.93	167.54	103.88	148.33	124.27	119.63	187.66	83.73	69.05	453.75	149.1	47.82	68.34	101.02	106.54	331.37	146.17	72.3933	194.693
132.96	279.45	89.02	129.77	90.97	103.07	158.52	66.73	158.1	139.17	153.2	113.67	416.67	185.42	142.34	192.98	257.61	84.06	121.44	99.88	72.09	48.47	77.37	110.44	118.29	123.19	30.8	48.03	39.62	117.307	39.4833
104.01	56.05	35.62	59.03	41.5	48.24	83.1	60.72	54.28	58.94	66.57	109.69	55.94	44.63	22.14	46.97	110.35	48.16	63.24	80.08	37.84	21.92	66.81	57.89	59.03	76.84	50.6	56.28	40.05	64.5867	48.9767
79.54	9.29	115.78	233.81	125	139.5	165.38	167.65	89.7	131.72	227.13	165.21	161.91	117.64	141.71	133.31	89.75	232.53	268.96	203.21	111.88	207.79	115.36	136.58	169.72	163.63	220.81	245.97	204.44	156.643	223.74
258.86	44.2	303.29	601.27	433.15	401.88	696.11	763.92	257.63	376.75	994.48	517.52	738.62	482.82	464.44	555.2	254.38	343.69	552.92	434.75	314.59	458.87	201	259.81	630.89	629.57	438.12	421.71	418.45	506.757	426.093
56.36	24.03	175.14	160.71	112.49	131.49	136.34	105.89	63.5	61.87	88.42	126.64	100.79	114.48	80.52	73.31	25.35	98.69	133.88	167.95	64.39	80.95	84.85	147	145.57	118.69	61.59	108.15	54.52	137.087	74.7533
48.06	7.48	70.91	85.13	92.33	68.69	112.25	48.78	49.48	24.32	64.99	52.29	63.45	52.13	80.04	94.45	14.73	45.69	76.57	56.16	87.32	77.46	38.07	68.67	80.16	50.85	37.53	30.69	51.98	66.56	40.0667
3712.56	1578.65	6431.62	9955.35	5183.12	5733.51	5062.67	7731.6	4835.75	1615.74	3366.89	7738.47	3456.76	7191.41	6986.66	6123.85	958.36	7116.92	9289.03	6903.45	6381.78	9010.17	3578.5	8114.18	7582.41	8344.02	6020.06	7772.65	6363.37	8013.54	6718.69
64.77	267.55	507.53	276.58	185.38	209.91	377.91	184.9	158.31	545.12	1768.98	296.59	674.37	269.11	170.36	327.52	325.71	101.53	150.59	287.01	151.29	287.06	464.49	120.06	217.21	181	180.53	193.56	121.97	172.757	165.353
47.17	33.96	159.65	103.83	76.22	107.43	140.94	104.95	70.99	96.51	104.56	114.04	126.64	84.05	90.63	102.05	52.4	81.18	103.57	96.22	50.49	22.17	53.37	107.38	127.42	105.77	27.62	54.21	20.04	113.523	33.9567
87.34	62.99	54.17	56.16	53.11	69.69	152.45	54.15	83.5	58.75	139.58	82.45	126.78	69.85	37.76	69.59	63.77	50.02	43.3	70.56	40.5	37.26	77.17	49.31	53.53	65.93	32.28	71.74	28.58	56.2567	44.2
46.93	57.86	131.96	94.9	81.57	79.22	55.7	83.09	2904.32	13.38	76.5	38.81	124.82	75.91	236.97	103.83	494.49	89.72	85.1	63.31	195.65	90.75	164.4	153.15	93.52	101.8	105.01	126.85	70.48	116.157	100.78
7.59	6.32	24.47	12.97	17.96	17.17	17.6	18.01	196.32	9.59	25.79	19.62	18.22	21.18	31.19	17.14	45.82	36.97	22.07	21.17	24.94	34.42	68.63	26.63	16.37	16.5	19.24	18.33	15.84	19.8333	17.8033
2.35	4.11	24.75	11.23	17.27	9.91	15.24	7.42	126.63	4.88	20.93	10.22	19.31	6.55	18.27	13.25	35.61	19.74	25.92	19.79	22.62	36.88	45.42	16.46	14.62	14.58	9.52	17.81	14.69	15.22	14.0067
10.95	2.88	20.84	22.44	33.57	37.95	30.45	28.84	137.96	13.82	18.59	19.35	25.33	24.81	18.93	9.27	64.17	16.96	23.86	25.31	25.17	48.51	64.1	17.43	21.63	19.83	17.75	15.1	9.51	19.63	14.12
13.11	3.06	71.69	11.94	24.51	5.27	0	64.49	339.76	2.6	11.13	19.02	8.99	12.19	37.79	9.87	42.2	19.34	50.81	21.4	19.14	49.3	44.51	22.59	37.69	16.28	53.15	57.26	30.39	25.52	46.9333
35.23	35.48	126.4	132.37	123.45	98.23	126.58	125.31	67.43	61.47	112.16	134.15	110.18	82.9	118.03	86.99	57.7	97.44	94.7	153.3	71.35	118.86	195.07	147.12	95.98	87.5	58.91	75.91	67.36	110.2	67.3933
39.76	24.64	121.83	202.67	172.55	162.26	195.68	90.25	53.31	36.34	68.81	88.18	82.81	149.27	113.71	167.44	12.65	175.96	188.42	210.45	50.9	131.84	98.11	98.22	176.54	120.91	89.27	97.01	99.94	131.89	95.4067
15.94	4.42	38.12	60.79	36.3	48.04	41.87	50.39	22.84	18.15	48.48	18.78	65.09	44.45	52.82	35.23	22.9	47.61	38.59	45.87	20.36	26.75	79.79	33.95	54.08	37.66	32.3	31.14	24.93	41.8967	29.4567
20.2	0	7.89	18.4	47.18	32.47	12.48	28.38	3.17	12	11.43	36.62	13.84	0	0	15.2	18.57	5.96	15.65	14.65	17.69	0	0	26.09	6.45	11.15	0	4.64	18.72	14.5633	7.78667
261.75	74.5	371.85	523.05	394.42	591.8	691.75	600.03	238.93	332.36	530.57	469.91	536.05	538.41	480.94	469.07	225.63	556.04	813.93	464.52	289.44	548.36	296.54	348.47	485.9	411.76	228.14	291.05	241.14	415.377	253.443
31.06	3.89	32.49	62.14	80.85	129.74	102.86	56.12	40.76	40.85	66.86	73.62	71.47	32.48	38.36	40.07	27.54	31.42	45.13	62.15	35.95	66.14	36.15	46.89	44.64	40.87	29.68	48.19	46.27	44.1333	41.38
30.82	12.85	34.4	72.2	63.78	99.12	70.78	55.69	43.57	14.82	42.37	27.15	23.14	71.64	25.38	39.77	38.46	42.87	40.95	36.73	24.43	78.06	29.9	54.19	40.78	57.73	42.84	76.93	28.58	50.9	49.45
1247.74	606.55	1981.01	1043.77	906.61	491.28	1360.08	687.05	1430.03	411.45	402.11	925.36	261.83	1548.24	801.44	1293.51	547.87	76.63	183.52	498.65	655.72	24.62	1633.66	1247.42	1080.79	1286.05	235.36	182.62	609.03	1204.75	342.337
19.97	4.66	31.19	9.09	27.99	32.1	24.69	0	47.03	0	39.55	21.72	54.75	9.28	0	22.54	229.48	0	0	14.48	34.98	48.26	88.11	23.34	15.94	41.33	16.19	0	64.78	26.87	26.99
25.46	8.92	939.79	260.94	339.09	568.04	495.86	107.35	1001.74	1217.7	3783.33	193.94	680.76	532.65	242.19	416.8	6707.92	112.69	340.41	270.1	189.58	348.8	2268.98	119.85	164.68	221.37	474.84	289.73	354.09	168.633	372.887
280.75	90.53	331.12	431.87	287.98	336.29	603.43	286.1	338.12	315.88	543.02	186.11	656.38	318.91	286.16	335.81	346.18	213.94	170.74	286.22	244.27	220.22	255.61	215.52	323.32	335.58	114.57	166.67	149.95	291.473	143.73
61.82	7.98	104.84	73.35	53.59	76.51	90.51	51.44	66.68	34.79	67.68	53.1	63.57	99.82	56.27	73.46	42.63	74.88	47.28	85.84	76.95	39.33	81.18	90.39	101.32	112.47	40.89	31.41	65.6	101.393	45.9667
20.36	20.56	50.52	96.55	64.64	122.76	131.05	47.97	37.24	61.9	89.48	71.67	105.09	86.85	74.56	82.47	34.69	45.58	71	70.36	52.45	70.45	58.54	40.23	72.87	57.51	62.15	95.8	46.63	56.87	68.1933
68.27	58.74	42.1	75.28	74.71	122.76	113.28	50.49	53.61	39.84	70.16	109.46	64.04	55.12	53.85	60.84	16.52	38.16	62.65	84.69	68.19	40.53	40.25	78.26	68.28	70.41	51.47	45.42	41.64	72.3167	46.1767
76.85	188.91	20.18	43.45	48.29	62.31	58.98	44.69	34.96	33.85	24.75	85.06	25.43	27.72	41.25	14.96	10.97	46.91	49.29	64.87	29.01	39.5	21.59	51.61	66.65	67.47	30.08	36.55	55.28	61.91	40.6367
130.49	47.83	39.11	74.63	70.18	47.57	112.56	102.35	77.2	144.21	113.36	102.35	58.24	76.17	41.98	27.4	58.59	40.29	56.44	47.87	53.16	44.01	61.8	70.02	78.5	60.3	81.19	56.5	101.27	69.6067	79.6533
78.09	46.79	33.71	65.98	53.29	84.25	81.94	73.64	35.82	125.74	40.13	92.79	72.55	50.15	58.64	52.19	9.92	43.65	78.83	66.51	33.3	31.46	32.44	73.59	57.1	58.7	28.32	75.81	37.15	63.13	47.0933
35.24	18.22	7.86	20.64	42.34	48.56	46.68	21.22	17.39	25.92	21.37	29.21	34.51	35.1	14.51	17.05	2.31	13.37	13.66	20.08	22.05	16.23	13.67	26.64	26.53	14.59	5.44	56.7	18.67	22.5867	26.9367
367.83	838.13	16.74	43.91	37.54	51.67	39.74	105.39	38.7	44.55	15.16	271.98	26.93	64.74	30.88	40.31	0	31.61	74.72	81.59	46.92	5.75	36.37	71.19	88.96	66.53	49.22	22.16	49.66	75.56	40.3467
229.89	106.99	10.26	23.93	32.99	10.56	32.48	55.38	23.21	16.26	14.87	95.29	29.27	16.79	20.82	18.54	1.51	17.44	22.91	40.49	28.77	16.76	21.18	36.17	46.67	48.49	14.2	21.89	27.4	43.7767	21.1633
399.43	146.78	11.48	93.75	49.81	88.65	109.07	72.32	47.33	32.03	45.77	138.64	90.71	58.09	55.09	63.62	50.7	10.85	42.73	109.3	27.9	23.69	132.26	108.56	103.3	81.16	45.7	59.14	44.3	97.6733	49.7133
127.05	40.16	14.52	16.94	17.37	7.47	40.23	52.26	33.58	14.73	34.2	67.43	25.49	17.29	16.08	41.98	25.64	10.97	25.22	35.4	19	42.45	47.33	40.04	38.6	51.31	32.66	51.28	77.56	43.3167	53.8333
257.81	48.1	9.85	72.75	43.21	74.34	77.95	59.07	30.37	44.95	45.2	91.47	80.68	23.45	9.69	37.96	0	27.28	19.54	45.73	27	18.06	65.63	61.55	76.52	67.28	45.44	57.97	74.04	68.45	59.15
103.57	15.12	14.45	26.95	46.66	43.12	34.3	41.58	36.02	10.25	35.59	55	45.64	20.63	21.32	29.23	6.8	15.28	30.1	51.64	27	44.71	69.06	53.71	41.35	48.49	54.98	32.31	84.01	47.85	57.1
170.82	8.55	57.18	33.34	79.81	34.33	37.71	51.44	30.66	21.74	41.44	75.23	36.24	45.37	49.23	27.55	0	21.6	23.64	53.1	42.75	88.48	111.83	97.59	58.45	94.29	122.01	126.21	248.84	83.4433	165.687
41.1	0	6.02	7.02	14.4	24.78	47.64	54.15	19.36	9.16	30.53	67.08	35.22	0	0	5.8	0	0	11.94	33.53	4.5	0	15.7	37.93	46.76	55.3	66.64	42.51	14.29	46.6633	41.1467
121.84	3.74	5.01	40.89	53.93	54.13	31.71	40.55	25.18	21.59	39.92	106.98	33.7	23.85	36.96	33.78	29.48	9.46	22.36	47.67	35.57	56.84	63.12	56.81	61.44	96.45	76.25	70.75	133.75	71.5667	93.5833
20.06	0.81	4.52	11.6	12.44	7.44	4.29	4.88	6.18	8.25	5.9	17.63	5.82	9.68	13.34	14.81	3.19	6.15	4.48	13.01	6.76	11.19	26.72	15.67	19.22	19.49	19.39	29.8	25.75	18.1267	24.98
563.71	394.92	34.31	120.03	143.67	97.1	257.97	169.75	110.37	200.05	99.45	406.23	271	265.44	101.28	123.96	20.19	32.4	76.59	139.38	173.13	0	201.29	228.37	164.83	112.13	41.55	141.35	30.54	168.443	71.1467
134.28	34.57	24.64	68.53	52.16	56.58	66.01	40.92	28.96	51.9	61.81	137.3	67.65	58.66	22.38	45.66	0	34.37	48.9	73.04	32.59	44.32	64.25	58.53	67.43	65.64	47.22	51.32	74.24	63.8667	57.5933
116.24	3.13	62.86	79.41	97.14	102.43	157.54	47.12	73.72	50.46	87.3	170.25	107.26	81.05	46.39	105.98	12.33	106.84	98.74	131.32	54.82	28.82	40.98	118.01	79.24	96.24	50.75	37	74.6	97.83	54.1167
116.12	22.99	41.41	144.87	106.16	225.26	252.82	117.07	102.28	143.96	111.45	142.83	166.13	197.14	218.28	165.28	111.42	125.13	105.64	120.84	114.98	97.64	118.26	116.49	130.61	127.5	61.4	100.97	84.25	124.867	82.2067
7.71	0	9.03	21.06	8.1	13.94	14.29	8.12	7.26	4.58	6.54	0	5.28	5.37	0	17.4	0	17.05	22.4	6.29	3.37	6.21	27.47	8.53	12.92	9.57	12.5	2.66	21.43	10.34	12.1967
117.86	28.58	140.21	386.49	434.62	459.15	376.63	378.39	103.37	94.79	230.92	434.02	340.57	445.03	432.72	395.04	25.01	502.34	569.1	536.55	222.34	593.17	156.95	326.99	550.71	403.84	445.44	591.42	360.56	427.18	465.807
29.47	9.03	8.63	65.43	59.38	44.42	68.31	116.47	27.77	80.96	103.2	172.33	88.37	51.37	12.74	54.05	25.4	39.12	51.38	52.09	19.36	41.55	41.26	44.87	60	68.62	56.74	50.8	76.83	57.83	61.4567
122.55	13.94	151.04	217.45	228.66	209.18	295.16	516.63	107.97	101.16	347.26	386.14	384.02	208.62	173.39	264.09	39.51	280.33	394.06	285.68	157.52	261.6	149.1	163.92	301.15	227.96	272.26	400.57	245.65	231.01	306.16
826.05	145.14	177.38	194.16	254.1	337.89	687.17	265.95	800.25	319.51	754.31	562.08	996.86	188.9	213.59	199.39	446.92	134.01	206.87	416.83	257.07	127.34	381.38	393.44	379.81	324.92	177.66	162.09	138.5	366.057	159.417
23.04	3.63	43.18	33.05	16.14	12.5	19.22	30.35	18.99	26	42.05	26.32	31.98	44.17	7.97	15.6	12.71	69.83	60.92	47.3	11.6	40.83	58.06	24.24	24.55	22.65	26.61	35.34	27.23	23.8133	29.7267
338.09	70.87	230.81	294.63	180.98	266.44	380.16	151.51	282.2	186.61	178.55	194.06	328.48	189.33	156.52	231.4	370.84	101.32	157.82	160.74	205.19	66.5	214.17	163.63	164.51	175.23	107.92	192.75	111.05	167.79	137.24
32.04	9.98	118.88	92.43	93.57	49.37	82.54	63.79	78	32.78	52.9	58.11	79.32	42.2	46.18	62.29	66.29	91.39	68.29	61	48.34	21.52	23.57	86.75	84.43	75.9	62.06	54.01	44.56	82.36	53.5433
70.88	55.54	78.67	145.26	116.34	152.94	117.61	117.95	82.6	98.61	148.85	95.38	112.52	114.45	112.89	141.07	66.88	105.66	114.91	140.01	66.98	82.66	87.37	71.95	116.16	93.43	92.25	117.04	72.62	93.8467	93.97
179.09	61.04	39.7	79.36	52.58	35.02	103.23	96.93	43.33	70.45	119.17	284.38	82.95	47.25	58.59	57.37	73.43	49.27	84.4	139.54	48.75	74.1	115.83	89.34	153.04	122.23	72.6	140.18	111.05	121.537	107.943
81.8	50.43	34.5	89.41	57.33	78.91	78.88	89.66	64.74	54.42	155.56	103.24	199.62	59.32	67.9	70.18	63.18	57.92	64.66	74.75	80.24	26.36	46.65	89.38	86.21	96.17	58.36	85.74	86.44	90.5867	76.8467
38.4	11.77	14.06	72.15	38.69	81.04	89.03	70.83	44.1	35.65	85.59	96.63	111.89	46.86	45.66	35.22	26.48	23.37	53.01	66.59	50.46	34.81	63.55	45.19	63.24	63.59	52.54	87.72	63.42	57.34	67.8933
657.49	533.92	84.14	218.24	171.83	206.04	473.05	198.36	262.51	381.01	363.73	610.28	401.47	124.32	89.93	271.16	64.89	85.49	132.42	207.45	112.79	126.71	201.75	220.78	242.6	203.49	102.4	151.13	115.36	222.29	122.963
48.03	7.01	32.82	38.28	47.69	43.43	66.8	25.31	65.37	30.12	67.96	65.32	34.75	46.51	32.3	39.16	22.08	30.7	27.91	62.41	56.09	10.75	88.31	44.57	51.77	46.39	36.78	37.72	31.54	47.5767	35.3467
344.51	44.01	163.83	423.65	247.14	278.58	383.36	170.87	270.2	225.12	481.75	434.37	645.97	240.22	262.84	317.98	181.68	191.93	226.15	283.3	159.75	349.44	369.41	203.11	318.43	200.5	180.74	273.9	233.89	240.68	229.51
635.52	80.03	340.66	221.34	273.65	370.64	454.5	227.65	457.92	241.81	437.29	271.16	310.36	335.96	402.25	309.46	217.69	246.33	173.82	316.32	276.5	153.95	283.4	338.88	403.93	331.87	222.27	100.25	161.72	358.227	161.413
928.14	335.55	337.28	501.84	469.61	604.47	745.59	397.57	790.37	333.17	640.51	442.82	503.54	484.5	660.9	414.61	527.1	202.09	236.55	450.87	504.28	111.98	353.81	258.35	344.76	386.28	185.11	232.73	213.95	329.797	210.597
68.31	9.89	29.88	29.87	44.69	56.01	67.57	63.36	120.16	48.16	97.44	63.42	108.64	25.4	37.8	40.1	11.31	53.21	60.35	46.57	64.62	18.35	89.97	52.62	59.78	53.17	39.14	30.15	38	55.19	35.7633
35.34	8.84	171.55	131.07	95.54	127.85	140.45	106.43	90.39	86.98	115.74	71.41	155.74	91.53	139.7	74.09	362.1	169.82	105.64	87.88	53.07	252.22	149.1	86.67	178.98	96.14	135.09	264.6	189.56	120.597	196.417
39.5	9.02	221.35	133.76	157.69	192.6	210.23	181.02	126.23	84.68	160.4	89.7	123.62	131.73	172.27	139.59	307.94	114.02	149.74	178.44	93.27	124.55	195.89	119.83	146.45	133.67	112.79	183.57	124.19	133.317	140.183
807.08	167.63	1523.02	849.02	1376.59	533.97	569.58	1354.99	541.76	237.6	1606.93	1453.18	695.24	1264.94	1025.16	999.76	1241.19	1340.24	1311.81	1177.19	1538.93	2756.61	2843.89	1817.99	1382.3	1448.79	1800.94	1965.14	2224.7	1549.69	1996.93
425.94	279.76	1310.01	872.97	671.69	609.91	666.51	1543.18	376.27	506.06	1141.39	637.22	766.45	872.42	667.53	721.23	1542.09	907.19	1253.31	1187.43	1422.34	3024.48	1558.82	803.41	1377.32	1416.14	1726.71	3910.13	1332.66	1198.96	2323.17
497.82	276.96	737.66	1220.34	1139.07	688.56	488.78	1635.77	358.71	608.85	1914.37	1688.64	1856.82	469.62	633	809.88	565.43	1295.98	1463.74	390.26	436.03	1344.93	1267.39	1589.12	799.61	1036.48	2528.55	868.3	1710.24	1141.74	1702.36
380.69	112.84	823.43	740.21	554.14	600.28	461.62	1327.14	179.35	104.37	795.58	621.29	371.36	592.13	557.04	479.32	1292.42	427.67	476.57	645.12	205.19	471.9	924.45	789.16	750.51	939.5	1009.04	807.73	855.12	826.39	890.63
20.23	8.44	16.93	19.74	22.95	26.72	30.37	36.55	27.23	26.89	52.34	19.91	58.77	45.67	9.99	32.62	42.51	22.17	42.55	29.34	16.03	31.05	22.56	23.29	45.68	27.52	14.84	30.56	26.79	32.1633	24.0633
77.17	34.27	56.51	90.38	100.45	144.57	150.79	90.05	46.75	40.93	99.45	140.94	77.46	73.03	73.88	79.34	20.91	50.01	105.73	94.45	56.73	77.73	71.57	115.48	112.89	78.73	61.45	71.27	80.48	102.367	71.0667
109.36	7.06	60.7	74.71	97.83	76.35	53.37	87.97	72.54	30.77	103.85	136.21	49.32	46.15	42.3	55.23	7.94	71.33	58.55	127.59	68.06	35.94	126.02	251	150.28	235.9	170.34	142.89	290.14	212.393	201.123
61.01	6.9	35.19	55.14	40.13	44.14	60.92	41.55	38.91	25.65	62.95	59.23	55.97	30.1	25.97	47.68	24.6	50.68	39.28	55.14	25.48	16.64	31.54	67.39	60.7	47.01	41.85	69.25	50.9	58.3667	54
1046.47	353.63	335.88	696.89	601.54	485.66	759.99	641.37	555.17	604.93	1375.24	1129.01	1279.17	613.16	647.83	911.29	606.43	368.95	627.65	817.02	497.57	729.82	363.58	535.65	949.54	779.78	591.77	777.41	628.53	754.99	665.903
28.94	6.08	48.82	66.42	67.33	57.22	77.28	53.68	41.99	18.56	71.74	78.08	65.06	43.58	42.03	52.26	31.93	59.42	44.4	58.55	46.63	41.97	42.43	51.06	56.56	55.1	55.37	96.58	43.46	54.24	65.1367
49.44	9.33	57.93	85.74	69.3	73.37	88.16	40.08	51.96	18.07	72.65	64.14	118.62	60.99	39.46	53.66	13.11	40.39	64.1	77.58	48.3	68.95	60.03	66.34	68.32	69.27	74	82.61	60.82	67.9767	72.4767
532.96	165.15	4000.51	4745.34	2928.74	3269.77	3139.04	2765.38	1077.5	2595.44	6033.98	4438.25	2083.65	4536.95	4253.79	4925.41	14232.7	3260.69	3897.64	3896.22	1515.85	4027.7	7094.38	1633.99	4441.35	3676.77	2371.85	3560.05	2023.79	3250.7	2651.9
22.57	189.35	16.82	22.42	12.94	14.84	15.22	21.62	17.88	15.23	22.64	18.97	23.91	8.58	5.32	10.42	45.27	16.34	9.54	18.41	10.78	22.31	12.53	17.04	21.13	18.68	21.62	29	28.53	18.95	26.3833
589.47	9343.88	147.04	213.05	207.9	192.6	437.29	152.31	293.85	207.84	316.42	182.06	245.06	143.19	105.23	197.48	1431.94	37.03	110.52	254.45	146.56	21.45	85.2	240.07	244.13	192.07	98.67	97.03	163.94	225.423	119.88
65.21	21.76	18.92	52.61	51.36	62.91	74.87	41.89	33.65	54.23	88.06	83.12	77.91	47.64	33.29	44.17	18.84	15.94	23.82	39.86	32.1	55.05	31.62	41.96	56.83	47.05	38.77	55.68	34.55	48.6133	43
424.91	284.1	570.72	461.37	683.94	823.11	1086.17	420.6	262.23	719.82	780.49	296.2	399.81	352.6	349.24	343.79	773.22	614.21	725.89	642.87	443.64	445.22	512.51	499.81	545.26	479.89	373.98	401.08	350.47	508.32	375.177
194	144.25	100.78	92.53	148.8	123.59	278.33	227.62	133.65	77.19	198.9	201.12	309.89	178.66	196.23	173.55	80.78	131.22	121.27	146.35	76.95	123.87	152.83	98.98	195.52	160.62	130.58	148.92	81.44	151.707	120.313
52.38	70.05	44.63	104.09	33.37	63.16	167.78	60.22	65.06	45.26	149.58	108.79	166.46	33.2	65.87	86	65.67	59	110.7	82.88	41.71	126.61	106.68	46.58	77.55	88.7	65.63	177.31	59.59	70.9433	100.843
6.02	32.32	14.1	43.85	15.46	12.09	26.04	0	26.46	14.3	15.33	39.28	0	0	3.47	6.79	5.53	5.33	9.33	15.27	12.3	6.46	20.43	31.1	37.47	29.89	32.52	2.77	50.2	32.82	28.4967
1245.08	10524.9	9.87	58.53	72.84	89.76	203.17	57.73	146.57	75.92	39.35	424.81	50.06	33.3	34	62.62	33.9	7.46	27.75	65.7	70.12	20.37	50.77	87.88	80.74	68.9	53.52	55.2	67.38	79.1733	58.7
239.59	80.2	93.57	65.47	63.44	70.62	157.99	56.12	228.27	208.75	131.09	150.62	94.89	66.82	27.62	60.1	212.95	32.99	24.76	43.44	83.94	64.35	162.66	60.93	68.87	149.88	133.82	51.4	140.67	93.2267	108.63
118.96	115.4	82.2	83.36	94.07	62.53	192.34	90.02	96.29	85.17	212.36	109.52	184.01	80.82	47.48	51.65	458.57	48.6	53.19	66.37	32.06	172.05	186.38	46.73	99.37	47.99	111.29	96.76	127.25	64.6967	111.767
51.25	258.15	65.76	66.69	58.15	73.56	72.41	72.02	60.93	78.28	227.9	111.51	242.56	61.25	50.64	52.34	60.58	58.32	73.75	42.48	36.34	29.49	94.43	63.51	59.62	69.7	41.55	77.41	101.8	64.2767	73.5867
66.35	53.69	16.08	31.26	32.07	41.38	80.61	33.76	38.8	27.18	44.67	34.85	53.32	15.95	47.48	23.24	3.16	12.15	34.57	27.38	22.04	25.81	27.96	41.38	33.97	25.57	27.82	33.13	19.09	33.64	26.68
51.35	18.42	14.33	28.4	23.99	53.08	45.35	59.28	23.62	21.79	57.09	38.58	44.42	40.92	27.49	24.84	18.55	23.81	27.01	35.25	26.77	20.69	28.64	33.85	46.27	31.89	22.8	69.98	20.4	37.3367	37.7267
19.27	37.79	9.03	15.79	2.7	23.23	14.29	16.24	7.26	20.6	13.09	8.38	10.57	10.75	13.33	4.35	5.31	17.05	22.4	12.58	6.75	0	3.92	49.78	20.3	14.36	6.25	37.2	10.72	28.1467	18.0567
54.06	210.84	10.56	22.16	35.36	58.67	26.74	37.99	33.96	21.41	62.73	19.61	24.71	37.7	71.68	22.38	24.85	116.44	102.65	39.21	23.68	74.05	11.01	36.26	31.08	23.13	36.53	63.38	30.07	30.1567	43.3267
73.7	92.67	112.57	134.87	94.09	92.05	124.48	94.32	68.83	57.07	88.27	77.33	106.46	86.26	88.76	99.54	52.64	59.41	70.38	73.74	78.39	114.53	109.9	78.22	126.1	102.43	77.9	97.11	82.36	102.25	85.79
54.4	42.56	38.24	86.71	41.94	48.1	53.8	72.62	24.77	17.23	15.39	31.57	19.89	40.46	28.22	51.17	50.02	54.57	48.48	53.26	39.7	125.65	66.47	40.16	43.43	48.04	44.1	27.51	52.95	43.8767	41.52
10.01	22.8	58.65	99.17	75.43	78.47	60.34	79.14	25.94	86.24	99.87	57.19	75.49	94.24	64.92	59.33	69.04	64.25	113.47	99.39	46.04	185.53	48.43	57.29	76.74	51.81	68.99	67.31	45.24	61.9467	60.5133
40.17	41.48	39.64	69.33	59.27	68.84	62.74	75.77	37.85	43.96	93.34	62.11	85.51	61.92	51.19	28.64	11.66	65.5	68.82	65.56	46.3	83.48	66.75	47.61	54.7	46.39	42.86	103.52	23.52	49.5667	56.6333
20453.2	71026	463.36	1592.2	2211.06	2489.95	2709.83	1221.82	1302.83	817.78	1194.4	2095.61	1247.88	1039.86	1289.5	1070.07	383.06	828.36	1558.15	1486.16	1845.66	1982.48	962.26	2689.77	2629.22	2550.74	2075.61	2042.21	2111.56	2623.24	2076.46
55.67	17.94	5.22	3.04	9.36	8.06	20.65	23.47	28.33	5.29	28.36	14.54	18.32	6.21	3.85	2.51	9.21	3.94	23.3	8.48	1.95	1.79	18.14	16.85	2.13	5.53	23.47	1.54	21.68	8.17	15.5633
1160.69	2644.64	87.33	276.44	350.77	449.41	276.48	314.25	697.34	0	289.3	2676.33	321.18	193.05	313.05	408.7	58.75	122.53	198.05	156.39	307.79	85.8	21.69	171	234.65	260.08	120.87	154.2	177.69	221.91	150.92
344.16	86.72	887.81	490.86	360.75	380.41	607.47	642.73	369.8	128.23	549.78	450	676.71	423.1	488.13	526.52	137.4	494.34	603.61	610.88	346.39	372.17	530.32	538.01	569.09	503.02	482.19	478.81	293.86	536.707	418.287
300.16	628.29	205.86	650.18	502.83	670.9	1371.29	1496.89	431.14	234.84	428.87	1640.85	531.95	581.92	417.78	966.9	1565.03	609.11	1480.76	565.48	500.15	1409.81	842.44	474.3	810.13	584.91	1412.66	2332.31	977.28	623.113	1574.08
29.39	3.68	36.89	43.02	35.31	40.5	58.4	48.67	30.66	23.69	26.73	52.53	17.27	17.56	32.67	52.13	2.9	46.45	107.37	57.09	27.58	5.07	14.96	44.17	39.22	52.14	22.13	10.13	2.92	45.1767	11.7267
295.98	241.19	3096.48	4784.15	2917.46	2404.67	2230.74	5482.44	572.62	369.11	1142.4	3684.01	1326.74	2813.19	2613.7	2694.28	599.31	7192.47	7130.22	2946	1958.14	5153.74	2201.83	1618.45	2597.5	2023.03	2796.31	3707.14	2370.23	2079.66	2957.89
688.42	239.6	216.69	445.24	452.65	584.09	786.73	402.23	507.6	529.28	636.81	571.74	456.82	538.35	461.98	508.69	202.45	214.37	312.25	401.62	408.84	335.89	213.75	435.39	644.81	460.6	420.1	362.36	265.34	513.6	349.267
39.93	16.9	45.81	88.66	79.3	107.34	124.97	49.1	44.29	257.48	55.8	114.95	85.54	48.73	46.04	47.89	58.52	53.75	48.35	84.17	45.18	96.53	85.57	83.69	80.5	64.4	91.73	115.31	123.78	76.1967	110.273
3899.88	3897.95	2090.87	1628.7	2134.47	1728.15	2440.69	3326.01	2376.22	1432.59	1193.37	3171.12	2678.07	1623.86	2406.91	1423.37	446.64	3939.79	3484.15	2098.88	1351.84	588.49	1438.42	6217.86	2769.35	3334.42	1340.74	1278.11	1197.65	4107.21	1272.17
25.63	14.37	91.59	68.29	70.06	78.81	71.3	48.63	69.43	30.45	97.92	40.44	62.37	50.04	59.84	85.35	19.44	34.03	46.18	75.29	59.49	22.72	36.54	65.76	63.23	45.09	43.64	34.47	35.64	58.0267	37.9167
57.44	7.5	104.25	104.64	86.04	80.13	96.08	159.07	96.04	69.58	170.21	148.28	176.8	75.39	87.65	114.43	35.73	99.69	129.62	113.34	69.05	117.98	103.23	114.34	111.15	112.37	134.23	261.73	161.31	112.62	185.757
33.77	6.53	39.56	84.32	65.28	89.86	103.65	61.36	29.07	37.35	84.03	74.74	80.61	35.72	24.16	36.8	19.27	57.71	64.97	67.14	38.75	46.91	48.61	58.89	53.55	47.72	58.53	36.13	74.48	53.3867	56.38
49.88	20.71	51.95	106.02	88.05	91.34	119.92	81.78	69.63	91.09	249.4	100.51	129.18	90.18	67.09	68.82	73.9	81.77	88.05	73.36	53.4	38.71	118.53	112.2	116.83	80.31	46.44	57.33	74.5	103.113	59.4233
34.97	12.25	30.73	71.66	36.76	73.78	64.85	165.83	53.54	57.12	185.54	28.53	11.98	73.14	90.7	59.21	48.22	108.32	71.13	180.69	53.59	154.95	169.13	140.37	171.69	177.32	297.66	229.06	291.73	163.127	272.817
8.61	0	20.18	11.77	48.29	10.39	15.97	72.62	52.75	15.35	29.25	9.37	70.85	36.03	44.68	0	0	38.12	30.04	9.37	45.26	41.64	26.31	25.44	4.13	24.96	6.98	11.88	0	18.1767	6.28667
18.1	6.92	38.55	42.71	42.66	41.66	39.66	41.61	29.45	22.48	60.06	34.01	71.05	57.35	28.45	26	34.03	59.7	84.15	39.37	18.73	38.44	55.29	22.17	35.46	30.65	24.01	71.47	18.3	29.4267	37.9267
48.14	31.85	59.53	91.35	41.23	64.49	89.27	73.28	42.84	46.07	113.52	61.1	104.49	37.29	55.5	57.36	59.01	59.18	49.74	58.19	32.79	34.48	65.36	33.57	53.81	53.14	71.55	44.26	66.94	46.84	60.9167
15.55	9.08	33.4	70.82	23.61	37.5	62.48	43.7	28.08	32.33	107.81	47.93	87.05	28.91	40.33	49.73	10.72	68.81	30.12	40.88	24.97	45.94	50.14	32.05	69.52	43.98	37.82	44.68	54.05	48.5167	45.5167
59.23	43.8	323.82	89.91	87.63	95.22	146.45	97.1	111.61	58.64	257	128.88	103.75	119.3	45.52	81.71	317.66	104.84	122.39	107.39	103.75	37.12	80.42	184.63	97.73	54.48	74.69	90.76	155.56	112.28	107.003
60.29	6.94	41.37	61.19	62.17	71.66	65.49	70.8	34.09	16.37	104.57	83.4	62.58	32.43	47.66	53.47	20.19	52.6	55.07	106.82	55.82	42.33	35.08	79.01	81.69	85.21	87.29	76.62	76.65	81.97	80.1867
21.24	6.38	32	41.46	38.28	40.25	56.28	44.78	68.62	10.82	146.85	56.13	89.45	38.09	125.95	85.64	54.41	21.49	45.86	75.93	0	66.02	37.08	36.97	61.06	66.58	68.89	60.68	50.64	54.87	60.07
1305.03	793.86	1760.24	1930.98	2204.07	1803.92	1735.51	1033.26	2195.42	415.98	13641.6	1343.71	1466.25	710.2	781.62	812.04	1115.06	1673.51	2072.03	2538.25	947.89	1349.03	1380.84	2301.9	2403.11	2461.41	2332.93	2783.14	2142.23	2388.81	2419.43
311.64	245.15	278.57	501.06	592.18	932.98	1113.58	506.84	567.68	121.29	7312.59	420.92	1016.58	337.18	378.64	398.8	314.95	431.6	552.77	579.43	278.84	846.4	358.4	223.65	454.95	387.59	345.24	515.94	272.71	355.397	377.963
167.66	21.43	495.07	380.77	398.57	321.01	378.16	384.45	161.18	123.15	369.32	309.37	375.85	328.59	362.42	379.8	45.31	171.46	256.79	607.58	247.06	194.42	213.42	559.13	484.61	488.65	236.04	191.39	326.08	510.797	251.17
93.05	109.29	275.76	620.74	345.26	455.41	527.86	519.2	198.56	276.38	641.3	518.12	870.49	206.09	321.83	333.65	203.83	193.79	381.76	267.96	134.24	211.7	273.13	242.48	388.07	369.34	252.95	456.7	327.28	333.297	345.643
39.04	25.3	61.76	77.36	56.1	40.02	57.93	32.92	36.79	52.19	119.34	59.47	135.16	13.61	40.51	41.87	18.85	39.74	56.73	30.8	35.91	103.82	55.67	63.42	63.59	56.57	75.98	117.12	84.15	61.1933	92.4167
8.87	5.87	51.98	44.46	38.01	38.05	21.94	62.35	23.23	19.91	43.53	36.47	61.51	37.12	25.58	42.29	6.8	50.62	50.43	47.73	25.04	27.81	35.14	37.67	35.42	38.78	21.58	36.71	30.16	37.29	29.4833
13	8.2	32.75	30.2	26.42	15.68	37.37	56.18	20.21	29.73	70.09	45.26	53.02	30.82	26.98	37.42	15.24	59.84	65.74	51.98	19.36	23.05	70.83	31.68	34.88	34.17	17.39	28.24	14.46	33.5767	20.03
73.02	20.88	69.84	93.67	73.11	77.27	82.91	103.66	52.66	61.08	122.73	115.12	116.46	74.82	43.81	77.38	41.11	92.33	123	92.41	30.02	93.66	218.53	93.25	112.8	69.71	61.62	135.65	72.53	91.92	89.9333
80.6	18.82	94.43	95.44	116.74	71.27	39.86	124.59	30.38	57.45	118.61	146.15	114.18	82.42	46.46	78.85	7.41	104.63	37.48	90.61	56.47	43.29	82.08	101.16	54.05	37.81	21.78	55.58	52.3	64.34	43.22
631.56	486.1	289.33	319.49	310.92	392.63	595.77	299.42	635.25	358.3	636.39	290.08	455.4	219.42	298.55	300.96	265.23	176.02	325.16	315.01	294.77	176.08	456.21	461.46	319.3	359.15	198.44	266.73	179.29	379.97	214.82
116.83	59.29	71.95	77.77	97.63	97.53	91.67	157.87	98.8	73.85	161.51	130.38	151.96	85.64	62.17	82.85	57.84	63.64	109.7	110	76.09	56.73	99.15	130.77	116.96	110.37	117.8	91.93	104.14	119.367	104.623
466.58	430.92	236.39	321.62	313.26	407.17	527.5	265.81	295.73	240.54	537.68	350.62	444.7	261.82	324.68	303.68	307.26	261.68	291.54	364.31	207.4	198.7	242.56	267.93	350.37	357.88	130.64	286.96	177.3	325.393	198.3
66.55	23.31	162.19	134.58	93.29	80.25	93.81	185.18	393.82	117.03	689.35	240.41	319.35	29.7	257.81	216.37	161.55	188.51	148.54	134.67	97.93	32.18	531.35	141.03	181.09	148.78	58.28	97.29	107.35	156.967	87.64
102.75	35.99	397.27	365.02	194.44	247.79	209.61	238.25	484.08	335.71	549.58	223.59	732.51	315.23	337.6	637.93	297.6	190.99	226.94	212.39	116.99	182.14	460.39	161.21	132.9	187.16	133.29	198.39	114.3	160.423	148.66
110.8	37.89	74.18	57.67	75.81	57.26	68.5	61.17	91.98	65.82	134.39	63.15	95.85	73.58	73	50.63	25.47	79.39	70.53	67.45	48.52	40.39	45.67	82.78	80.88	64.44	40.64	67.31	77.04	76.0333	61.6633
117.74	182.95	88.43	86.62	88.87	138.33	195.96	76.36	110.94	71.73	205.05	114.96	107.61	88.41	36.54	54.53	270.64	45.43	84.22	82.11	68.75	75.41	144.49	78.57	82.43	71.24	85.67	183.2	83.96	77.4133	117.61
39.88	20.22	50.42	22.95	44.87	56.95	70.08	30.97	28.68	39.9	75.74	31.98	42.45	51.23	29.04	42.65	23.16	45.52	61	54.24	33.1	23.68	24.58	43.98	41.73	47.8	21.27	31.85	23.35	44.5033	25.49
3.57	2.5	66.95	53.67	42.55	8.61	19.87	15.06	35.33	23.34	24.26	38.85	44.06	34.86	43.23	28.22	49.25	25.29	33.21	34.97	12.51	0	1178.29	34.94	47.9	60.61	23.16	76.34	44.69	47.8167	48.0633
10.69	11.98	30.05	40.89	20.97	12.89	3.96	40.55	21.15	13.97	16.33	53.49	4.4	38.75	22.18	26.54	47.17	0	12.42	36.04	11.23	3.44	269.91	51.68	29.69	43.36	19.06	20.64	5.94	41.5767	15.2133
0	88.2	134.67	67.31	65.22	39.6	40.6	34.61	51.58	29.26	23.24	131.02	18.76	30.53	28.4	37.07	67.94	9.69	44.54	142.91	76.71	0	161.65	327.34	154.7	99.7	4.44	26.42	38.06	193.913	22.9733
18.3	5.13	227.3	80.02	43.61	57.38	67.89	92.59	120.72	36.97	77.69	31.86	30.11	122.51	37.98	16.53	0	116.64	119.14	79.64	105.8	32.44	130.47	89.19	75.4	74.25	112.78	58.06	76.35	79.6133	82.3967
9.55	7.8	74.59	117.42	55.77	115.14	88.55	87.22	44.99	47.27	99.99	20.78	130.92	57.7	49.54	39.52	35.12	123.96	92.5	105.62	36.24	138.49	81.03	64.04	88.44	65.88	54.19	50.48	26.56	72.7867	43.7433
24.2	8.48	85.07	33.07	40.71	35.02	53.86	20.41	18.24	34.5	49.31	5.27	36.5	33.75	25.11	27.32	13.35	94.25	67.52	28.96	25.44	46.8	49.29	43.78	41.74	22.04	31.39	30.04	6.73	35.8533	22.72
21.43	8.34	41.84	35.78	53.4	86.12	79.48	50.18	48.23	14.14	70.75	25.9	52.22	9.96	49.41	64.5	39.4	90.61	49.82	49.21	60.47	19.18	60.61	39.11	50.18	59.13	42.47	36.12	43.04	49.4733	40.5433
162.33	61.32	177.14	317.48	304.51	543.09	602.12	308.64	122.97	107.78	371.58	252.81	318.56	395.05	288.98	370.09	131.7	324	338.56	251.05	181.21	233.39	131.28	142.47	269.89	193.04	108.39	248.02	121.72	201.8	159.377
101.26	44.1	112.23	216.88	255.11	250.81	269.01	230.76	96.7	74.79	320.65	262.04	178.22	106.86	170.38	197.72	37.75	220.44	216.33	330.49	153.41	271.23	183.94	213.68	321.21	241.32	179.73	243.45	133.2	258.737	185.46
256.45	105.61	73.09	293.57	187.02	91.93	237.8	357.95	125.72	139.99	170.65	757.88	410.98	178.81	197.77	301.22	66.92	174.84	197.39	243.18	182.12	156.37	282.33	319.19	396.78	393.09	216.35	270.04	245.77	369.687	244.053
1416.51	855.61	409.59	763.01	579.12	437.96	522.04	890.02	746.5	528.61	531.93	2010.46	697.13	569.81	400.41	1230.01	212.9	132.61	422.21	869.3	1018	365.82	938.55	2052.29	1602.92	1864.43	982.82	695.02	1824.51	1839.88	1167.45
10.85	5.97	30.86	40.22	39.09	33.63	57.47	52.26	45.99	26.69	53.93	35.4	22.3	34.57	37.51	38.48	0	24.69	43.23	25.28	16.28	27.47	25.25	31.74	47.5	28.22	11.31	28.85	8.62	35.82	16.26
49.06	24.7	80.83	94.27	75.22	85.04	73.93	87.26	52.01	48.27	95.02	123.44	119.81	124.01	66.28	95.19	10.57	80.07	80.2	99.24	71.17	43.24	95.24	76.41	102.83	76.8	50.96	82.46	44.77	85.3467	59.3967
218.25	29.03	132.71	166.08	151.02	203.2	169.07	395.99	218.66	157.55	326.02	450.86	401.47	169.51	200.65	180.87	49.53	163.83	308.29	262.98	120.99	97.94	157.54	214.17	320.27	295.06	94.07	133.35	103.72	276.5	110.38
55.62	12.61	65.17	93.88	75.67	74.96	84.95	55.18	72.45	60.25	125	67.64	112.14	54.75	62.24	114.5	0	63.71	110.3	48.05	40.12	126.54	106.62	54.35	56.43	71.79	84.89	65.43	72.8	60.8567	74.3733
35	16.35	84.75	63.76	32.71	50.64	86.55	127.88	35.18	42.97	103.01	96.47	79.97	78.09	36.32	84.29	45.05	111.53	111.21	79.96	51.09	142.89	97.42	53.84	81.6	68.58	90.81	114.24	61.65	68.0067	88.9
151.27	62.91	297.6	296.22	226.78	277.02	321.05	274.53	199.32	164.83	312.49	337.09	442.51	276.38	177.66	318.69	94.83	270.65	265.18	372.26	183.51	174.68	172.17	260.55	286.38	266.56	153.47	170.69	154.11	271.163	159.423
101.86	20.07	131.77	107.28	84.77	161.2	137.74	102.88	122.97	110.93	162.14	251.66	200.74	153.88	99.08	172.47	29.27	154.02	234.34	228.55	91.07	87.2	114.53	167.25	187.04	200.29	120.43	169.74	141.63	184.86	143.933
549.76	291.28	466.09	883.27	666.05	1036	1009.32	669.68	644.27	259.29	903	685.31	1533.94	820.59	492.07	551.98	2735.71	471.93	642.27	667.21	428.29	578.75	804.6	363.57	575.69	470.04	383.01	476.25	437.93	469.767	432.397
0	7.07	0	13.8	7.08	0	37.45	0	0	0	8.57	54.93	0	28.16	17.46	34.2	41.78	26.81	23.48	21.97	8.84	0	10.28	9.32	4.84	4.18	16.37	0	28.08	6.11333	14.8167
669.94	81.18	1792	2648.23	2631.18	2758.81	1945.73	2779.95	762.28	290.35	600.98	1068.15	849.16	2338.56	2338.93	1645.69	883.31	2629.26	2409.78	1487.47	2705.12	7295.84	1609.04	1452.79	1816.61	1479.13	2534.78	2713.72	2074.08	1582.84	2440.86
72.12	13.07	206.88	181.79	117.65	146.94	145.28	154.65	103.11	37.67	173.14	120.41	69.04	178.61	174.18	169.84	77.17	115.57	153.22	96.05	80.6	92.18	132.96	82.63	134.62	105.01	104.85	202.36	76.08	107.42	127.763
104.4	35.68	575.81	340.97	415.83	469.79	387.24	354.26	320.32	49.92	380.5	263.2	326.42	624.98	656.12	560.52	242.33	398.94	420.33	511.11	316.71	258.52	417.49	148.52	354.98	293.05	218.84	273.92	258.48	265.517	250.413
47.98	24.34	38.77	47.47	38.26	47.88	46.02	55.8	59.24	40.3	120.8	88.2	60.11	29.99	37.19	44.82	31.95	57.11	55.77	36.9	24.63	61.32	21.9	60.77	79.26	67.8	59.02	75.3	55.21	69.2767	63.1767
117.41	47	221.09	297.94	250.79	308.44	378.48	303.48	252.22	612.79	732.21	237.25	547.12	311.88	183.71	315.57	269.9	134.86	282.72	351.27	246.08	207.23	284.69	168.22	255.12	207.73	173.39	227.47	161.33	210.357	187.397
144.73	22.01	123.57	243.75	190.3	208.35	237.21	191.57	126.86	125.97	361.02	224.61	285.34	136.12	130	165.92	60.35	160.88	165.64	193.47	101.22	106.68	226.23	141.24	180.06	182.07	112.8	166.34	127.93	167.79	135.69
248.71	56.21	131.6	153.47	185.56	154.79	193.43	304.41	166.31	95.32	122.61	157.12	214.49	89.51	124.87	126.79	0	99.42	167.87	144.02	77.3	25.86	147.06	152.53	180.64	112.92	91.07	66.39	22.31	148.697	59.9233
98.73	67.99	72.54	240.07	139.56	167.47	223.44	211.64	90.66	176.94	207.42	327.71	299.39	135.34	150.47	260.67	64.62	82.94	186.74	199.34	96.73	101.12	240.27	113.05	210.02	182.18	147.88	197.32	141.94	168.417	162.38
906.64	193.96	86.9	370.41	362.08	351.57	581.03	239.9	162.66	340.32	191.08	374.26	373.42	180.11	143.74	265.61	40.56	132.43	170.95	320.67	171.37	72.13	115.9	338	393.89	423.5	161.74	219.57	124.47	385.13	168.593
288.26	22.44	80.41	81.27	83.38	121.38	127.29	96.45	51.74	81.54	73.81	189.18	56.46	89.33	47.48	87.81	0	40.5	74.46	99.56	68.13	73.74	125.81	135.97	124.94	92.81	55.65	34.71	82.71	117.907	57.69
265.54	90.41	204.99	220.4	260.9	246.88	276.15	264.17	337.89	44.23	283.38	307.81	145.45	128.05	92.27	113.46	61.61	170.23	209.15	210.59	173.89	348.93	164.27	414.32	257.38	296.9	431.59	304.61	452.06	322.867	396.087
147.05	5.33	187.14	128.17	184.8	171.2	221	197.74	248.45	27.11	189.42	209.65	118.18	91.93	70.15	114.48	0	186.26	153.26	222.04	228.73	263.53	123.93	297.64	214.98	318.02	532.4	290.22	461.85	276.88	428.157
25.1	2.2	63.72	88.6	90.89	95.84	89.22	61.73	56.17	23.61	117.21	122.89	34.41	72.92	32.55	33.06	2.88	70.35	114.28	103.54	49.47	42.13	38.34	189.57	122.25	162.79	172.98	132.7	223.96	158.203	176.547
9.57	3.72	23.66	27.59	19.37	28.2	33.51	24.65	27.54	16.42	50.54	28.91	48.09	32.61	14.71	19.2	0	19.76	28.42	47.99	12.1	14.56	17.32	26.68	28.01	21.56	14.65	27.12	5.91	25.4167	15.8933
92.28	39.58	105.91	84.91	96.35	122.62	150.18	111.15	78.96	63.77	123.11	159.82	122.64	120.8	87.93	114.79	88.31	120.01	98.51	76.83	54.43	75.87	111.23	84.81	86.61	82.64	27.48	62.33	49.75	84.6867	46.52
337.2	172.52	135.16	212.18	186.58	181.9	411.43	205.76	286.38	121.24	331.49	193.1	231.15	198	153.46	210.36	452.83	212.07	185.68	139.98	167.11	35.75	275.62	177.72	174.29	167.14	194.25	140.74	86.38	173.05	140.457
26.82	7.83	17.46	26.47	24.02	32.35	71.86	18.85	32.3	16.82	39.22	37.29	50.06	29.09	15.46	18.5	30.83	10.55	24.25	24.32	11.75	19.21	45.53	31.91	29.27	25.29	9.67	4.11	18.65	28.8233	10.81
24.71	15.02	14.47	16.88	16.3	12.27	18.87	21.44	15.06	17.27	19.74	26.88	28.89	6.08	7.54	24.61	3.01	18.01	14.36	16.6	10.82	28.1	22.2	17.84	20.19	16.54	17.08	23.55	12.13	18.19	17.5867
864.01	995.31	57.75	257.5	134.12	178.3	188.2	299.47	151.62	137.79	164.93	627.76	81.49	234.51	140.39	206.19	4	187.34	276.37	313.85	154.91	214.93	64.96	202.83	236.12	147.63	115.19	257.91	173.36	195.527	182.153
260.02	148.86	896.19	461.05	598.61	554.01	671.05	587.12	574.06	294.43	567.25	508.13	510.5	370.82	411.82	507.25	640.64	627.88	466.59	575.37	613.21	506.48	741.24	522.03	495.02	481.42	401.84	362.66	367.42	499.49	377.307
44.33	17.98	46.48	44.63	34.34	33.76	38.95	24.59	27.48	33.27	71.32	38.08	78.38	45.55	28.25	42.14	41.84	18.59	35.26	29.19	16.35	22.56	49.9	43.93	42.48	34.77	18.92	27.35	9.73	40.3933	18.6667
50.63	72.95	203.57	213.81	132.26	123.48	96.03	101.87	39.57	78.61	405.41	97.65	415.67	80.23	89.54	154.57	22.22	64.16	77.58	102.02	77.6	48.21	77.34	214.93	117.96	90.98	47.58	65.06	41.6	141.29	51.4133
16.21	14.2	1087.46	523.33	194.59	144.18	101.48	200.77	16.23	264.85	1283.53	123.48	1143.3	350.43	259.33	366.02	27.95	68.16	136.63	165.35	168.63	212.28	189.86	254.36	239.79	171.98	119.94	181.67	123.99	222.043	141.867
172.96	29.39	98.31	91.25	91.22	88.79	101.63	155.22	114.57	38.66	149.75	72.67	129.13	102.69	88.84	106.32	49.6	112.17	147.31	97.81	84	42.77	61.04	110.95	65.63	71.6	69.42	49.6	35.72	82.7267	51.58
349.83	103.27	211.85	230.94	242.43	213.29	298.88	256.85	209.26	107.41	190.22	252.32	406.86	383.7	224.31	474.77	184.32	281.81	246.74	314.3	203.13	38.01	356.25	165.42	314.46	305.91	108.35	75.89	131.18	261.93	105.14
379.18	1374.28	123.16	148.76	215.76	212.77	229.77	221.59	120.28	80.29	143.43	310.44	87.5	83.77	84.4	135.62	248.54	162.83	196.39	202.18	203.88	121	156.75	224.52	307.54	239.34	197.85	150.15	187.94	257.133	178.647
508.12	1177.53	206.8	332.51	279.27	322.47	302.54	298.77	136.07	100.08	222.51	395.72	243.82	253.6	226.61	250.56	151.22	203.57	276.68	292.39	142.88	245.65	296.85	305.06	279.28	190.42	277.53	324.57	271.47	258.253	291.19
272.82	64.25	331.64	236.63	243.41	341.32	452.43	231.6	479.47	486.19	567.59	216.8	502.32	233.72	172.29	274.33	987.55	215.1	263.02	322.63	216.93	162.05	436.17	233.91	244.44	203.52	119.28	138.69	97.11	227.29	118.36
110.66	29.82	89.76	148.88	114.55	106.75	167.35	111.25	93.05	74.84	140.21	146.34	115.54	102.09	91.27	99.94	25.83	128.09	130.62	162.07	101.4	145.41	109.23	166.24	188.4	131.09	120.09	178.45	73.39	161.91	123.977
339.07	104.89	361.15	409.14	345.66	323.9	424.67	352.73	203.32	138.64	190.67	258.72	232.43	356.17	494.98	308.2	60.73	300.12	389.03	335.35	582.4	216.44	327.36	383.65	373.38	286.2	124.96	118.43	146.96	347.743	130.117
38.43	6.5	79.18	115.87	76.15	92.67	142.53	103.34	95.51	44.08	237.37	59.11	146.24	79.46	87.07	56.84	85.89	96.17	90.88	81.45	73.12	70.47	122.79	64.81	104.1	92.7	64.46	110.56	62.65	87.2033	79.2233
52.78	14.31	223.41	188.43	205.24	170.39	173.66	168.67	97.06	67.76	169.12	101.88	169.23	159.07	105.99	113.39	30.53	241.11	261.24	201.89	178.95	78.19	112.7	153.98	138.65	126.86	82.82	123.27	80.49	139.83	95.5267
53.91	18.31	79.43	99.33	84.73	127.06	101.5	105.03	88.13	88.31	210.13	106.65	194.86	99.1	63.57	90.36	50.7	73.02	102.55	127.96	60.1	96.09	173.85	77.2	127.17	94.34	57.62	125.61	53.38	99.57	78.87
3.03	9.57	21.33	33.17	27.65	14.64	22.51	25.59	21.45	46.87	36.07	46.22	93.61	38.09	0	30.83	12.56	26.86	38.8	56.12	23.92	22.01	27.81	46.49	46.52	21.36	34.44	16.74	25.32	38.1233	25.5
7.32	1.28	38.6	15	25.65	13.24	13.58	23.15	10.35	32.62	34.19	39.83	42.66	15.31	6.33	8.26	15.15	16.2	17.02	43.8	19.24	14.75	37.28	23.65	15.78	21.21	0	27.77	25.45	20.2133	17.74
31.06	4.14	34.66	38.39	31.1	49.93	79.54	71.7	45.29	49.2	182.07	43.45	82.12	41.25	51.15	16.7	6.12	30.11	34.38	24.13	25.91	26.22	96.39	30.03	41.8	38.57	34.77	70.37	57.58	36.8	54.24
37.58	9.65	32.28	34.91	48.46	60.41	67.83	46.47	54.29	37.8	122.93	43.06	89.98	45.41	19.06	34.5	10.36	12.42	26.79	31.07	43.44	28.26	30.1	65.2	44.64	53.09	31.68	25.57	39.71	54.31	32.32
47.12	9.43	43.38	32.19	37.74	40.59	24.97	21.29	34.89	33.99	97.16	95.22	41.53	42.24	17.46	15.2	9.28	20.85	39.13	40.28	26.53	2.71	58.27	35.41	29.02	27.87	30.02	60.35	46.8	30.7667	45.7233
43.64	20.11	75.35	89.44	77.27	99.7	132.04	45.99	53.56	78.45	157.95	84.96	81.87	83.27	43.69	79.08	80.78	38.63	54.73	61.84	54.32	18.51	95.89	49.39	59.41	57.52	28.86	26.92	20.76	55.44	25.5133
35.65	10.35	31.03	48.71	39.26	56.5	34	55.82	19.19	44.78	98.58	50.98	63.54	36.93	22.9	35.64	12.64	39.67	29.6	62.05	19.63	42.68	14.52	69.75	44.89	45.96	19.82	30.2	14.16	53.5333	21.3933
76.93	12.17	78.51	113.59	93.92	80.8	112.76	120.32	88.27	73.71	187.52	101.25	165.01	105.55	85.83	95.25	42.78	82.37	85.1	91.12	92.38	92.98	78.34	96.19	88.57	68.32	65.39	106.1	51.76	84.36	74.4167
224.11	38.2	672.19	426.65	416.76	367.52	570.79	570.03	392.07	214.78	1085.81	310.48	602.21	343.78	477.98	445.25	214.3	670.47	493.24	400.66	294.44	344.3	505.13	380.29	304.9	312.96	227.73	268.9	251.38	332.717	249.337
1096.13	1348.64	999.29	1816.91	1361.52	1287.01	1599.58	2610.76	1381.15	2431.6	2554.12	2557.59	1718.88	1394.69	965.76	2117.06	97.11	618.96	1385.8	1778.3	1145.09	1104.98	428.57	1423.36	2318.12	1947.56	996.4	1285.52	1399.61	1896.35	1227.18
18.94	7.4	20.48	32.85	35.74	30.74	45.93	26.1	24.37	23.8	45.77	30.12	30.96	27.43	23.93	18.09	7.03	23.21	31.33	34.08	15.95	19.96	15.58	43.83	36.29	35.89	31.89	23.61	30.39	38.67	28.63
420.95	392.5	90.54	175.05	181.01	156.94	286.63	175.75	268.26	130.47	355.66	469.07	335.96	144.63	133.63	146.92	123.41	149.4	186.75	222.34	110.43	24.58	138.75	193.31	239.65	276.13	65.95	116.39	115.94	236.363	99.4267
1201.12	2494.89	372.17	393.33	375.69	538.64	745.59	491.73	1031.22	339.07	762.71	534.62	731.5	366.84	411.99	504.25	575.02	224.05	369.25	434.67	452.12	431.91	454.89	642.21	608.68	801.32	446.68	626.33	538.33	684.07	537.113
25.04	11.21	53.79	45.62	44.85	53.68	33.54	61.58	16.39	58.67	121.65	95.36	90.59	29.1	31.27	47.11	7.67	72.65	103.5	108.97	37.77	34.75	41.08	63.17	65.98	43.19	47.37	47.96	25.15	57.4467	40.16
110.92	31.86	200.14	309.18	200.57	141.78	156.34	168.35	131.69	171.32	410.6	308.96	258.53	105.19	172.64	167.79	94.85	233.67	330.09	235.31	95.21	137.64	160.4	177.31	171.1	155.21	131.3	128.5	104.88	167.873	121.56
104.9	9.19	174.11	107.49	134.78	221.35	97.27	221.11	102.96	124.63	586.3	323.37	185.76	207.23	90.7	167.75	96.45	139.27	172.74	194.95	45.94	147.91	293.76	209.75	167.5	184.55	92.13	108.5	109.4	187.267	103.343
73.67	16.34	169.75	194.6	151.45	142.13	134.35	209.64	137.1	148.06	496.2	129.58	261.76	138.69	127.4	109.5	8.47	98.9	132.74	171.65	159.16	244.36	71.27	145.72	181.75	149.44	120.45	93.13	126.34	158.97	113.307
68.36	7.12	43.29	63.11	62.15	73.52	71.95	81.78	55.71	29.63	153.72	92.47	86.12	38.65	35.14	52.14	22.93	55.6	53.69	75.37	51.78	32.75	45.15	73.32	78.77	65.78	40.44	36.95	33.4	72.6233	36.93
114.96	44.71	120.91	173.16	162.41	258.69	273.64	143.11	170.16	190.36	338.15	179.25	288.54	188.09	195.67	148.17	33.71	101.76	139.95	134.42	145.09	243.61	135.51	120.47	164.35	172	107.89	167.91	86.85	152.273	120.883
210.24	57.86	1319.6	882.3	947.25	488.92	668.41	1044.62	622.61	392.52	726.73	898.65	442.65	732.97	1038.78	881.51	1408.4	1129.83	1117.23	1094.61	578.74	2250.62	1911.59	679.11	985.58	1131.44	1497.59	2412.82	2526.73	932.043	2145.71
4.69	0	54.9	38.41	36.12	67.8	34.76	19.75	55.19	102.98	429.61	20.39	343.66	52.27	24.31	37.02	71.08	62.21	49.02	20.39	16.42	3.78	209.94	26.81	13.47	21.34	18.99	0	19.55	20.54	12.8467
2.52	7.07	35.49	3.45	12.39	18.26	28.09	10.64	29.73	37.49	122.17	8.24	95.18	7.04	17.46	5.7	73.12	6.7	8.8	10.99	4.42	8.14	25.71	8.85	12.09	11.5	4.09	15.67	21.06	10.8133	13.6067
2.38	1.67	36.26	35.78	26.7	31.58	13.25	5.02	20.19	39.6	121.28	12.95	48.96	36.52	28.82	26.88	16.42	25.29	33.21	32.38	8.34	46.04	65.46	19.78	18.25	27.6	23.16	29.55	16.55	21.8767	23.0867
14.11	2.47	16.53	0	14.84	0	13.09	0	6.65	75.45	17.97	15.35	43.53	9.84	12.2	31.86	0	24.98	32.81	0	30.9	0	21.56	18.23	20.28	5.84	34.33	24.33	19.62	14.7833	26.0933
414.33	413.58	255.5	297.96	362.44	398.18	410.2	302.07	296.48	449.7	407.31	586.38	412.15	299.76	193.94	358.7	124.6	228.86	224.52	284.69	139.16	120.49	149.1	506.59	285.04	269.53	126.29	137.49	134.29	353.72	132.69
73.48	10.6	20.26	32.48	34.84	72.97	64.13	22.78	53.96	55.2	51.38	79.95	54.81	39.18	22.42	36.59	17.88	30.61	32.66	38.79	51.11	59.21	28.61	49.46	52.8	49.21	19.27	34.28	57.1	50.49	36.8833
28.09	8.33	167.12	126.97	101.48	130.3	92.18	63.78	100.8	223.38	289.9	72.89	188.14	138.63	104.64	95.14	360.66	122.42	150.73	111.68	75.72	207.22	158.46	67.02	70.4	52.78	64.83	98.36	57.1	63.4	73.43
84.62	34.29	108.86	185.89	206.98	238.07	246.16	150.38	82.86	83.78	438.08	149.83	307.08	159.64	126.24	166.69	54.92	193.85	198.65	155.23	77.02	165.77	253.44	84.52	158.17	119.51	137.21	156.74	133.81	120.733	142.587
1777.39	483.45	1330.62	1349.95	1045.82	915.01	1076.73	1545.87	1264.47	459.85	1202.02	1667.86	1054.31	1569.55	1576.46	1575.21	765.62	1591.24	1781.95	1712.02	1409.57	1042.29	1504.01	1178.8	1512.61	1532.71	1168.53	955.22	1154.32	1408.04	1092.69
102.05	35.75	72.78	60.62	77.74	80.25	82.29	112.23	68.98	92.25	120.54	197.92	112.53	123.75	122.76	135.23	73.43	121.74	159.89	149.64	120.47	50.05	85.85	73.71	127.53	101.02	93.53	131.56	55.53	100.753	93.54
40.65	17.93	112.9	53.49	51.71	50.83	53.05	66.65	65.97	135.05	194.29	70.44	115.59	37.79	57.28	86.68	31.15	145.26	138.26	76.98	46.15	32.75	72.06	63.36	79.34	56.72	37.84	62.29	16.75	66.4733	38.96
157.44	134.56	538.63	473.25	361.92	561.93	432.13	477.89	341.2	1571.22	973.09	582.41	543.93	518.14	196.03	426.53	738.27	551.84	461.19	383.67	314.41	1415.71	814.46	348.72	425.37	414.51	704.61	1098.68	691.8	396.2	831.697
39.84	26.52	196.06	97.99	85.17	52.85	96.06	79.78	52.56	55.62	59.19	52.02	55.99	102.79	68.9	62.96	68.69	109.32	46.31	66.1	76.77	67.41	46.66	77.22	89.7	63.5	48.45	49.45	36.01	76.8067	44.6367
56.55	90.55	68.62	55.19	45.29	58.45	59.93	55.34	60.89	59.99	101.16	85.7	114.9	70.41	34.92	66.11	55.71	55.41	46.95	99.97	19.46	4.88	115.17	84.99	62.89	81.93	21.29	41.78	14.04	76.6033	25.7033
16.65	8.75	35.77	53.1	25.29	26.78	61.77	5.85	28.77	42.87	61.27	57.38	34.25	34.84	24	25.07	11.48	49.14	41.95	27.18	17.02	67.1	70.67	43.04	39.89	50.56	18	28.71	19.3	44.4967	22.0033
31.95	7.46	28.07	25.46	33.58	32.1	34.56	11.22	41.39	20.56	65.54	34.76	58.4	3.71	23.02	33.06	3.67	35.34	6.19	24.62	39.64	21.45	27.11	36.36	38.26	45.18	43.17	36.71	33.32	39.9333	37.7333
452.3	109.69	3009.74	2559.14	1979.22	1468.37	2021.79	2163.51	565.52	547.71	1570.48	1476.34	2070.97	2207.61	1955.42	1845.92	1247.63	1970.92	1833.47	2110.19	1264.67	3550.96	1812.87	726.76	2002.85	1469.11	2444.74	4046.62	2483.52	1399.57	2991.63
84.68	4.94	57.87	28.92	54.4	59.56	65.43	14.87	103.06	41.92	119.82	99.81	130.6	9.84	97.62	7.97	29.2	37.47	82.03	69.09	18.54	85.28	86.23	75.54	74.37	46.74	51.49	34.06	9.81	65.55	31.7867
62.71	11.54	97.14	103.11	111	129.45	149.82	123.23	95.15	94.08	198.53	69.39	212.76	84.49	66.17	88.79	14.66	113.84	121.09	132.4	77.27	159.3	106.08	101.24	131.88	113.09	83.59	164.18	96.07	115.403	114.613
18.24	2.84	23.74	74.76	59.65	43.99	48.86	38.45	39.15	51.77	89.47	11.02	29.17	36.74	10.51	16.01	2.8	55.61	91.87	79.37	26.63	6.53	37.15	77.8	59.22	57.05	6.57	32.14	36.63	64.69	25.1133
64.2	5.49	80.73	89.86	114.14	135.96	113.26	145.24	68.61	125.58	226.02	28.96	86.95	56.78	32.5	35.35	10.8	142.77	162.01	143.11	90.53	119.87	151.5	165.33	135.03	123.82	92.68	136.06	102.34	141.393	110.36
37.63	7.45	53.67	73.76	69.94	116.39	87.99	51.73	50.87	97.18	138.89	30.26	82.99	34.22	31.12	33.24	36.1	123.08	127.41	145.05	68.78	117.32	151.6	143.74	97.96	71.79	62.34	106.04	68.25	104.497	78.8767
61.1	11.48	47.14	73.3	124.29	181.5	116.08	103.66	42.13	150.5	246.72	24.32	89.9	54.03	36.08	47.1	20.55	302.07	244.26	159.69	37.85	188.52	165.42	144.96	157.77	110.43	96.66	226.08	109.83	137.72	144.19
273.49	7.48	422.03	554.14	752.69	1106.78	749.68	773.35	174.1	788.55	1360.32	113.22	356.66	424.18	253.78	256.02	149.04	956.49	1110.39	1005.09	373.92	1337.24	915.68	436.11	667.22	678.75	574.36	1046	625.18	594.027	748.513
49.88	23.3	45.46	60.58	84.17	89.11	119.92	62.31	77.47	71.34	112.94	44.22	93.72	77.29	70.29	62.57	58.61	37.61	64.43	91.45	67.97	87.83	71.49	95.83	65.49	65.78	53.93	59.88	43.67	75.7	52.4933
22.53	14.2	63.34	55.4	53.68	48.89	25.07	85.47	33.96	32.12	72.67	39.21	40.15	50.26	23.37	55.94	80.78	27.91	73.32	44.11	74.97	79.86	178.93	65.69	30.21	74.6	14.61	15.53	43.85	56.8333	24.6633
19.38	6.79	29.2	24.59	13.59	23.37	12.84	35.02	31.96	30.43	44.67	19.58	43.66	27.03	26.34	29.7	3.82	23.28	43.46	23.35	32.74	13.39	31.02	39.36	19.9	25.22	22.45	36.28	17.33	28.16	25.3533
483.99	313.43	223.97	144.49	230.89	210.88	354.51	265.77	383.23	229.53	379.83	451.37	585.48	277.92	225.07	183.65	123.41	100.8	127.65	174.78	206.62	95.04	124.25	244.73	253.29	176.79	92.33	154.25	124.42	224.937	123.667
136.04	63.7	62.08	90	78.28	98.42	98.26	105.65	80.96	145.46	256.52	174.5	181.6	101.84	64.38	100.22	53.32	31.69	91.55	78.67	84.03	108.46	78.74	124.23	99.47	87.14	110.29	139.23	113.5	103.613	121.007
62.75	7.33	35.65	75.35	77.3	68.79	59.95	52.11	91.38	98.27	134	109.65	91.24	53.03	19.73	47.22	15.74	28.61	53.05	50.68	41.64	72.01	141.36	108.81	82.89	103.12	114.09	86.54	195.67	98.2733	132.1
70.61	84.39	82.73	96.48	87.34	35.06	38.52	113.82	91.98	56.75	81.11	67.79	116.74	121.64	71.83	51.58	137.49	29.41	72.43	15.82	54.57	133.87	181.89	74.37	53.73	79.1	168.38	114.57	98.19	69.0667	127.047
211.11	76.34	143.62	120.96	143.19	156.02	202.08	186.62	166.84	169.91	294.87	148.19	270.76	113.96	58.88	123	75.14	156.72	182.08	159.29	101.4	21.95	256.6	149.59	205.53	188.89	66.26	23.48	85.23	181.337	58.3233
74.77	16.01	68.13	68.1	64.05	15.03	53.92	61.29	62.62	54.28	126.95	126.54	91.11	110.06	50.28	65.64	85.93	47.8	77.26	76.82	36.38	40.16	46.53	110.4	101.48	96.29	70.72	54.42	69.31	102.723	64.8167
19.76	3.95	16.53	30.85	35.61	44.24	31.41	44.62	19.28	23.47	57.51	52.21	75.46	45.26	12.2	23.9	17.52	21.24	18.05	26.1	24.72	36.39	17.25	40.9	32.45	40.9	44.62	42.82	66.72	38.0833	51.3867
58.57	36.3	26.39	80.02	66.31	92.35	16.71	94.97	55.19	136.49	248.62	166.66	237.8	75.39	46.74	66.11	49.71	51.84	62.84	85.77	23.68	141.57	73.41	177.96	107.91	93.25	54.79	62.13	87.7	126.373	68.2067
161.83	48.59	126.4	73.71	108.02	288.06	157.21	146.2	123.44	183.11	202.82	276.69	221.87	64.48	13.33	147.88	31.89	68.21	107.5	129.95	148.49	403.6	62.78	150.78	195.66	258.4	274.91	111.59	321.47	201.613	235.99
40.57	1.24	24.8	24.1	56.87	10.64	26.17	92.96	38.23	20.96	59.91	57.58	58.04	24.6	21.35	45.8	7.3	10.93	10.25	36.46	40.17	58.28	50.3	130.9	69.3	102.24	260.31	268.84	397.39	100.813	308.847
113.93	47.39	66.74	92.43	92.33	60.1	75.93	86.31	119.93	61.33	77.08	139.45	70.78	81.92	27.71	58.28	31.92	25.21	47.59	98.77	110.7	87.5	146.84	206.35	136.45	215.18	259.79	209.91	415.86	185.993	295.187
295.81	325.47	200.04	203.45	279.68	225.03	250.37	364.09	183.33	182.8	212.38	270.01	163.31	174.42	216.29	190.49	38.33	114.22	126.93	134.99	233.01	241.55	143.54	451.1	272.01	378.06	526.35	566.78	568.7	367.057	553.943
81.34	62.69	127.07	100.03	93.12	45.77	95.54	120.03	157.13	95.03	112.8	56.05	102.23	60.5	56.27	91.82	97.23	55.2	75.65	73.75	64.12	174.78	146.34	187.68	102.61	176.23	241.82	127.14	267.7	155.507	212.22
20.2	0.71	54.42	38.63	55.2	38.96	11.24	72.37	29.5	31.19	97.73	61.52	77.53	39.43	52.39	50.15	0	42.9	72.78	79.1	35.38	17.9	65.81	196.82	84.17	118.72	106.43	105.84	151.65	133.237	121.307
46.24	7.2	129.41	63.18	63.01	43.36	33.35	108.29	79.87	39.67	106.86	69.87	47.54	39.4	13.33	46.4	0	52.29	38.82	53.1	47.25	86.93	81.09	229.96	95.98	129.73	183.27	97.42	260.75	151.89	180.48
57.46	5.42	77.68	36.24	51.12	18.65	40.99	37.27	80.18	22.32	90.07	67.33	45.45	12.33	26.75	34.93	15.24	48.9	41.11	30.05	61.94	55.2	99.03	133.4	71.99	82.34	198.9	126.49	270.44	95.91	198.61
70.17	46.8	94.87	88.5	143.76	266.86	202.72	99.56	87.1	91.39	113.43	71.94	121.18	101.62	91.01	68.55	29.78	63.31	59.61	51.38	56.73	35.88	56.34	137.99	91.8	74.86	68.93	25.13	58.17	101.55	50.7433
543.29	103.93	112.86	268.5	240.34	390.28	507.36	471.08	453.83	155.65	399.1	238.96	338.08	397.62	286.52	461.05	127.54	85.26	147.81	106.89	111.37	127.29	133.41	174.25	195.66	162.7	106.22	74.4	123.23	177.537	101.283
508.55	251.15	329.67	244.91	321.37	344.31	231.92	347.08	615.68	193.15	334.44	181.42	221.45	299.37	410.89	451.73	83.36	138.36	222.9	240.35	195.33	120.91	114.61	362.01	286.56	464.19	163.91	107.79	139.11	370.92	136.937
44.72	8.21	64.88	61.11	56.72	66.77	71.09	85.3	46.16	26.57	65.09	46.34	58.4	59.4	40.51	45.68	55.81	71.63	34.66	28.96	26.12	75.5	36.87	51.89	61.21	55.54	101.88	74.9	82.92	56.2133	86.5667
43.17	18.9	170.11	131.36	94.88	80.44	81.87	64.11	53.61	19.81	59.97	59.77	69.94	87.56	71.25	91.92	41.94	120.7	87.81	113.66	97.1	47.43	52.95	123.68	124.54	119.8	49.31	54.8	51.84	122.673	51.9833
3.84	5.38	22.5	26.24	18.84	18.52	28.49	12.14	11.76	18.25	42.39	25.07	39.49	40.17	16.6	26.01	2.65	28.89	20.09	14.62	13.46	34.04	11.73	20.2	24.84	17.49	35.81	15.89	24.03	20.8433	25.2433
7.81	5.47	40.26	51.21	50.35	64.03	101.38	36.21	39	28.76	50.39	15.29	78.15	23.96	32.41	35.26	68.93	22.12	21.79	37.38	24.62	32.72	38.17	38.63	48.63	51.08	21.53	34.46	36.92	46.1133	30.97
25.66	1.59	107.88	94.87	85.69	132.87	251.95	47.73	143.65	75.32	101.24	39.42	136.58	73.67	41.77	73.27	195.69	73.48	89.49	74.72	63.46	125.27	83.01	56.84	59.29	48.12	42.83	27.06	27.29	54.75	32.3933
55.38	21.16	102.24	73.37	74.1	87.01	102.7	38.91	54.55	44.86	85.49	71.21	79.37	60.85	52.24	87.14	113.41	50.5	50.72	66.64	63.2	60.85	85.45	63.81	65.92	70.16	34.01	27.77	30.34	66.63	30.7067
53.82	23.66	61.82	76.42	88.01	155.24	144.82	57.83	118.82	57.05	261.61	89.56	118.63	67.69	56.57	71.47	69.86	55.11	78.51	86.1	54.53	39.96	47.28	72.07	86.44	83	39.36	64.04	61.63	80.5033	55.01
24.31	8.52	37.16	63.56	55.57	44.62	72.54	73.54	27.39	44.59	37.7	110.42	63.05	53.07	34.74	54.9	27.7	33.69	65.13	51.75	34.26	72.4	33.37	42.54	81.03	64.33	59.14	94.77	54.39	62.6333	69.4333
35.71	7.51	100.42	117.11	105.12	68.9	105.97	90.33	80.76	72.13	103.09	147.65	78.34	109.56	74.11	56.44	68.96	63.22	116.24	159.29	68.81	120.85	174.56	50.1	157.39	82.79	81.07	19.7	49.66	96.76	50.1433
829.7	29.92	795.79	739.1	672.72	671.88	618.51	720.15	799.04	181.21	1056.63	854.05	471.17	555.83	604.87	376.48	723.62	968.39	751.73	880.52	626.97	2438.17	128.4	998.46	1188.51	875.52	1157.43	1452.78	1153.73	1020.83	1254.65
59.16	5.86	108.53	95.54	91.31	114.58	146.3	109.6	113.47	31.6	164.39	79.98	133.96	90.84	93.01	68.14	38.74	69.82	65.3	101.75	69.09	44.78	107.72	97.84	107.93	99.45	69.77	68	60.66	101.74	66.1433
193.92	30.55	186.03	302.31	391.32	409.6	369.3	384.08	226.87	89.68	171.27	253.47	220.36	234.13	177.8	223.31	32.31	137.09	169.45	245.66	202.91	137.38	266.4	454.76	322.34	436.95	400.98	317.71	599.04	404.683	439.243
175.24	15.35	91.85	261.49	298.97	339.21	252.3	223.58	173.81	46.57	144.86	225.79	109.06	151.13	87.72	166.58	9.54	40.82	93.81	260.88	208.02	115.19	183.15	825.67	356.78	480.13	323.42	149.46	506.6	554.193	326.493
162.97	72.84	154.15	160.05	179.66	176.04	237.7	130.61	274.73	123.03	208.26	190.24	246.7	104.16	102.75	165.76	501.05	60.85	97.68	147.29	118.95	71.81	152.99	179.7	168.34	141.61	90.84	115.31	123.93	163.217	110.027
34.73	15.03	19.15	40.94	52.03	72.26	117.46	41.63	56.47	34.79	101.18	51.13	92.43	44.64	34.15	44.59	46.96	37.37	30.87	47.05	34	36.22	59.64	39.22	54.81	39.47	35.34	41.8	29.36	44.5	35.5
121.06	29.23	172.51	248.11	228.17	258.42	388.35	358.64	232.77	186.59	638.91	142.4	586.51	196.2	212.18	212.37	248.19	189.69	222.5	148.61	113.2	404.68	328.2	122.3	202.2	164.57	218.85	366.64	204.74	163.023	263.41
89.12	26.76	0	69.58	17.85	15.35	0	26.84	23.99	30.25	21.62	13.85	87.28	35.51	22.02	57.49	0	22.54	14.8	34.63	66.91	225.69	64.83	63.45	18.3	31.62	175.49	114.14	70.82	37.79	120.15
83.22	24.2	82.78	133.01	134.26	115.49	113.57	82.74	65.1	118.46	177.3	222.09	238.95	98.53	105.9	95.71	47.64	69.49	133.24	128.97	83.89	265.68	68.76	93.32	124.86	111.8	137.49	213.3	144.1	109.993	164.963
36.6	29.92	343.1	100.03	350.61	338.39	271.54	308.64	80.48	521.87	196.82	438.09	225.83	238.21	63.3	110.19	235.6	388.79	496.42	232.3	53.44	19.66	124.25	333.32	350.71	333.37	118.71	244	16.97	339.133	126.56
10.08	82.5	48.7	68.84	59.14	91.12	79.42	79.65	157.25	83.05	105.86	50.7	75.98	64.99	26.14	73.93	948.47	26.76	54.17	60.98	38.61	36.53	85.94	67.42	51.29	45.36	61.27	80.77	63.05	54.69	68.3633
1534.86	741.03	3584.77	2069.55	1617.13	1278.49	1348.35	2809.65	1964.8	1037.74	1778.91	1367.83	1602.44	2084.08	2208.97	1909.3	1128.08	1854.6	1602.25	1809.86	1658.33	2156.11	1686.42	1376.46	1959.12	1956.33	1551.43	1914.87	1937.71	1763.97	1801.34
55.25	10.06	69.91	72.47	41.82	53.3	81.98	107.15	80.18	63.02	131.35	50.5	87.87	64.72	64.97	37.42	21.34	58.69	77.07	70.93	40.65	37.4	103.53	64.45	85.76	63.13	21.5	35.05	43.02	71.1133	33.19
23.43	3.57	53.7	72.37	67.82	83.52	88.78	88.03	48.47	58.09	146.14	79.79	117.3	45.45	47.56	41.39	25.29	53.19	74.59	90.86	32.12	52.52	54.97	78.21	90.76	86.44	40.47	54.08	63.74	85.1367	52.7633
61.82	25.32	67.51	60.12	43.32	64.43	64.12	99.38	110.57	108.92	200.14	132.23	272.92	73.05	45.3	72.14	8.67	78.83	108.39	112.27	46.8	63.31	74.69	72.33	85.32	94.55	62.01	123.54	67.02	84.0667	84.19
24.58	6.08	83.02	88.91	61.82	87.19	91.18	92.97	50.08	30.07	63.23	32.25	74.35	73.61	53.77	83.25	10.97	74.24	63.04	93.61	52.56	68.75	98.67	63.53	72.74	57.17	41.62	75.79	43.23	64.48	53.5467
36.6	28.3	65.07	98.3	77.85	54.79	58.52	53.21	36.87	68.23	39.65	52.19	45.86	49.29	52.39	44.17	15.67	101.67	49.89	84.45	40.91	45.77	87.41	78.28	76.19	78.38	50.15	55.71	35.1	77.6167	46.9867
139.17	89.37	67.94	79.23	103.63	45.45	91.41	103.9	159.82	93.01	182.16	132.49	240.49	32.35	35.1	98.19	99.97	76.99	111.22	58.35	81.26	21.03	156.49	104.89	118.06	108.02	61.12	41.99	36.29	110.323	46.4667
53.46	11.07	179.38	139.46	149.03	147.98	144.22	163.92	71.56	98.17	245.52	198.31	179.91	116.92	140.78	149.51	48.6	154.87	121.47	169.86	156.45	100.84	80.43	187.72	153.67	128.27	127.08	113.12	108.14	156.553	116.113
22.87	3.48	39.61	52.99	46	47.96	38.73	62.88	43.1	25.99	63.32	31.37	60.66	44.37	51.59	33.67	27.43	20.24	32.36	53.55	35.71	15.22	16.2	42.58	44.78	52.28	21.77	41.14	34.57	46.5467	32.4933
113.61	75.48	41.31	91	61.78	108.65	156.21	53.68	72.9	101.23	146.34	95.9	167.84	73.75	77.91	79.6	32.42	52.01	61.48	55.41	46.32	69.44	75.8	61.1	92.9	58.38	68.29	49.98	111.67	70.7933	76.6467
289.25	40.19	249.27	271.1	191	198.89	341.37	403.12	301.83	235.73	578.42	314.71	432.61	273.36	252.17	294.13	95.61	217.94	255.65	262.67	307.79	115.57	199.62	296.95	316.07	245.42	131.79	163.19	126.32	286.147	140.433
21.17	16.95	132.28	85.39	76.3	103.32	86	65.87	90.71	96.41	184.86	43.87	167.91	60.45	69.73	76.24	84.81	60.67	59.76	49.9	59.16	120.21	100.6	70.15	51.67	53.83	67.02	75.07	51.86	58.55	64.65
35.96	1.8	150.48	49.14	57.61	55.75	114.33	75.81	77.45	100.71	178.83	22.36	169.04	93.14	106.61	81.19	177.14	72.76	113.47	41.92	27	20.7	73.24	52.16	34.46	40.41	33.32	21.26	14.29	42.3433	22.9567
91.7	12.43	242.59	210.16	176.21	199.74	241.37	224.46	295.44	207.34	645.4	112.64	340.64	202.12	163.69	146.92	314.13	269.67	226.94	139.98	137.31	166.83	243.99	124.48	136.03	101.63	91.13	95.87	49.36	120.713	78.7867
13.94	1.63	87.14	38.11	48.87	61.65	8.62	58.79	32.85	22.09	252.57	40.46	95.59	64.82	16.08	57.72	19.23	41.14	91.86	88.49	36.64	7.49	89.94	78.07	73.48	51.95	3.77	6.41	12.93	67.8333	7.70333
18.21	7.36	42.68	45.95	30.44	33.79	44.17	35.44	21.78	39.12	93.98	36.59	62.43	29.31	31.5	26.89	7.73	34.72	42.35	63.26	12.27	11.29	58.5	45	28.19	29.58	30.67	35.75	21.43	34.2567	29.2833
29.44	28.73	51.74	112.06	76.64	143.27	161.85	37.68	91.15	96.82	223.18	48.05	175.15	80.65	52.73	67.66	34.8	27.92	73.34	69.78	42.36	62.69	49.26	52.98	59.44	49.19	41.77	67.43	38.02	53.87	49.0733
47.81	35.02	30.55	43.05	35.79	36.69	34.26	68.71	60.92	27.76	90.41	55.56	66.29	39.4	39.46	31.89	16.48	39.43	85.89	59.7	22.84	67.41	19.92	67.79	58.3	47.68	24.67	44.96	42.31	57.9233	37.3133
70.65	15.97	21.36	40.48	44.72	41.22	50.72	62.45	54.76	60.92	203.15	106.62	124.97	25.42	27.59	51.45	91.15	52.44	50.33	59.5	31.94	60.59	37.13	58.05	44.76	55.66	70.21	61.29	66.55	52.8233	66.0167
37.19	11.94	14.52	25.4	27.15	37.37	40.23	45.72	20.44	45.1	142.07	47.2	103.02	12.96	13.4	22.74	6.41	13.71	32.42	42.14	16.28	58.68	52.07	29.46	40.08	35.92	18.84	79.06	47.4	35.1533	48.4333
43.15	10.8	25.28	29.48	23.76	29.74	45.73	19.49	33.4	65.92	125.62	30.18	63.39	55.88	42.64	17.4	25.51	21.83	10.75	26.83	18.9	17.39	156.95	38.12	25.1	24.25	32.49	46.76	30	29.1567	36.4167
22.44	18.08	73.61	141.04	83.35	83.88	120.69	80.41	34.89	58.65	150.5	107.42	144.59	56.33	81.49	65.86	37.14	111.23	88.69	102.53	49.14	106.68	61.7	85.74	127.92	104.97	65.5	78.92	40.56	106.21	61.66
52.9	9.27	50.91	74.86	74.15	50.12	59.56	107.52	57.86	44.89	104.26	80.17	79	47.42	29.4	68.25	13.03	60.2	65.88	65.77	47.99	66.98	105.82	91.02	56.11	87.6	93.44	61.23	89.32	78.2433	81.33
31.55	14.51	39.28	48.5	64.96	76.09	47.54	83.13	58.53	39.83	53.57	60.07	55.42	13.75	6.82	46.75	13.6	59.34	52.72	75.09	32.82	34.96	134.55	62.97	59.51	78.37	94.33	73.43	93.23	66.95	86.9967
13.9	3.48	6.98	18.99	27.83	40.7	47.87	4.18	28.06	96.71	33.71	23.76	27.22	30.45	6.87	13.45	2.74	19.33	18.46	44.28	13.91	14.4	18.2	23.09	21.87	31.23	11.27	12.32	8.28	25.3967	10.6233
24.02	7.77	30.31	17.67	44.03	49.01	65.1	58.42	21.76	100.97	42.35	6.03	24.06	41.22	25.56	16.68	15.29	22.89	19.33	30.15	12.95	52.1	48.92	26.6	25.67	27.53	22.47	29.3	25.69	26.6	25.82
42.35	22.04	45.37	24.8	42.4	55.45	96.5	25.51	42.19	108.54	68.83	19.75	16.59	52.31	27.2	39.61	20.03	27.85	18.29	41.47	25.44	34.13	87.49	53.16	66.66	54.1	39.24	48.4	37.02	57.9733	41.5533
6.31	6.64	14.8	10.78	12.17	20.94	8.78	19.97	368.9	13.13	17.42	5.15	27.05	19.81	49.14	24.95	28.3	25.15	14.68	10.3	16.59	20.35	27.33	7.87	10.59	9.8	10.24	14.15	2.2	9.42	8.86333
0	0	0	0	0	0	0	0	0	0	0	0	0	0	0	0	0	0	0	0	0	0	0	0	0	0	0	0	0	0	0
5.58	1.95	52.28	30.48	15.64	6.73	0	47.03	310.09	6.63	9.47	18.21	15.29	7.78	96.46	50.37	138.47	9.87	32.42	15.17	19.54	13.48	39.76	15.44	21.38	16.16	13.57	15.39	31.02	17.66	19.9933
0	0	0	15.1	7.74	0	0	0	5.21	0	37.53	0	0	0	0	0	0	0	0	0	9.68	0	11.25	12.24	0	0	0	0	0	4.08	0
359.39	352.8	348.3	678.98	547.3	711.56	707.66	439.57	273.84	247.76	640.38	477.92	450.14	841.48	445.02	786.34	195.82	263.12	237.25	251	268.15	189.48	158.14	227.67	493.12	330.62	172.67	134.62	166.58	350.47	157.957
45.05	15.78	67.18	33.58	43.06	46.92	45.57	90.65	42.45	30.41	24.34	49.02	56.15	65.68	10.62	46.23	8.47	79.75	49.99	69.06	43.05	42.9	60.48	65.77	82.4	45.78	41.51	76.25	37.02	64.65	51.5933
27.37	15.72	48.74	59.83	60.61	58.08	103.54	66.92	52.61	54.63	113.39	47.64	129.07	99.23	70.04	100.1	27.18	29.07	49.63	65.5	23.97	44.99	75.81	55.77	61.88	73.42	51.48	46.05	35.01	63.69	44.18
49.31	16.85	93	146.24	126.43	198.67	191.81	101.4	95.19	133.59	229.73	151.78	244.02	112.36	89.43	130.33	66.35	114.96	146.79	145.88	85.32	113.37	122.47	80.58	129.05	116.5	108.23	121.91	85.29	108.71	105.143
44.56	8.36	52.21	89.16	75.85	55.65	73.79	80.51	63.73	51.05	95.93	93.51	88.37	62.14	41.28	59.29	10.97	57.76	90.65	128.99	50.18	60.27	59.97	82.55	89.2	82.35	29.68	95.48	37.62	84.7	54.26
563.47	840.07	65.04	147.91	182.87	210.86	319.16	128.72	183.08	525.99	216.81	706.68	338.68	123.86	48	94	26.8	73.71	164.56	261.2	92.38	38.02	212	206.47	211.42	175.81	99.02	101.44	92.63	197.9	97.6967
1130.1	491.22	222.29	417.02	722.67	666.43	979.09	504.25	450.81	837.93	637.3	1786.02	344.93	552.16	242.5	614.57	125.15	642.52	652.04	632.67	433.5	132.93	764.42	743.02	735	829.8	401.28	369.73	573.52	769.273	448.177
487.6	57.01	115.72	221.44	270.08	300.27	414.09	271.25	156.97	431.38	320.07	343.59	369.53	139.68	135.92	181.38	20.15	224.1	217.5	284.15	213.84	284.71	760.04	221.47	260.24	249.36	250.96	360.69	263.08	243.69	291.577
39.52	32.72	96.82	122.73	105.77	103.98	199.91	151.48	79.56	81.11	192.18	113.37	312.81	175.37	55.92	105.46	173.45	139.93	175.42	117.27	75.53	112.91	263.45	43.11	120.49	107.1	96.13	143.71	44.97	90.2333	94.9367
99.54	111.67	47.32	82.78	60.66	92.19	107.01	72.98	129.13	123.4	169.01	125.56	206.67	70.41	59.87	66.76	169.11	60.01	70.43	62.77	69.49	66.25	94.02	79.35	78.78	78.83	38.6	72.62	42.12	78.9867	51.1133
20.52	2.61	63.37	35.68	40.52	38.23	62.26	27.52	51.85	16.62	36.42	30.44	28.13	39.02	25.8	33.69	15.43	51.18	36.86	46.67	32.67	37.57	20.89	45.79	38.42	27.8	22.68	23.15	25.94	37.3367	23.9233
11.31	9.51	66.23	12.36	17.43	13.63	29.36	9.53	62.86	51.05	113.27	14.76	83.71	18.92	31.28	10.21	74.85	20.02	26.29	22.14	23.77	41.91	36.84	31.3	20.58	28.08	12.83	10.92	25.16	26.6533	16.3033
351.4	459.98	1350.72	454.87	807.99	787.99	468.77	467.83	912.01	761.75	287.87	469.53	1208.65	644.79	703.64	382.76	187.06	971.3	1067.8	1592.9	917.96	218.57	797.32	7668.53	664.5	768.19	1109.64	497.39	788.68	3033.74	798.57
19.34	7.74	38.84	22.65	44.53	39.97	20.49	40.76	49.46	34.46	51.6	33.06	26.51	34.67	28.66	18.71	34.29	39.12	54.59	42.08	41.13	31.16	22.51	49.97	58.23	45.75	35.84	45.72	7.68	51.3167	29.7467
875.22	225.9	1287.58	584.43	701.04	849.04	964.13	471.62	1113.01	207.18	463.72	544.14	667.62	715.79	751.07	445.7	1570.14	512.57	543.12	927.1	714.71	620.37	408.78	1172.13	1065.52	888.08	880.33	576.3	549.03	1041.91	668.553
1231.93	449.22	1756.89	1779.81	1631.28	1479.4	2191.07	1170.69	1481.92	296.93	793.01	911.89	972.54	999.79	1370.78	1259.56	2653.07	1036.79	833.41	1859.29	884.44	943.81	755.8	2707.25	1855.12	1881.09	585.37	588.39	786.32	2147.82	653.36
68.65	13.36	37.74	78.75	85.54	127.75	113.18	67.89	83.86	53.37	80.59	55.33	82.5	60.28	63.03	45.93	77.15	51.01	65.03	118.49	68.3	79.22	40.57	90.74	83.24	78.95	57.04	70.72	64.82	84.31	64.1933
25.28	21.4	51.83	34.54	31.01	45.73	54.7	71.05	51.61	45.05	71.55	64.18	89.54	70.51	47.36	40.43	61.02	61.54	63.67	46.98	31.37	33.95	92.25	39.28	33.3	43.61	56.37	31.96	26.37	38.73	38.2333
78.44	21.98	155.21	221.49	193.02	178.66	229.52	180.04	66.52	47.63	108.03	199.13	87.23	99.66	123.59	123.96	31.25	256.11	228.96	139.38	96.18	105.34	198.81	161.51	146.13	127.72	94.69	181.5	104.22	145.12	126.803
159.15	216.3	152.9	147.87	147.24	111.31	206.61	254.96	124.47	162.61	416.17	329	274.92	115.41	110.09	201.21	219.5	135.23	225.7	166.22	55.76	276.99	324.14	146.88	202.8	189.74	149.68	162.42	128.36	179.807	146.82
85.1	40.33	287.38	341.98	294.7	338.02	454.89	411.52	209.89	380.62	250.74	310.44	494.12	335.07	251.04	452.05	310.68	93.04	168.75	217.83	140.3	972.04	372.12	159.85	261.38	232.09	316.56	610.97	591.66	217.773	506.397
211.98	555.76	297.01	352.34	485.52	379.46	664.67	281	338.73	1546.14	536.2	760.86	795.46	326.08	272.1	389.77	310.44	145.07	238.79	432.7	187.58	197.21	287.08	702.67	564.27	590.75	201.99	189.88	221.83	619.23	204.567
74.41	30.27	101.24	62.31	80.75	104.2	182.51	55.66	44.1	553.24	112.08	151.47	118.47	97.07	37.36	59.61	59.59	57.36	55.8	91.4	67.28	46.42	100.22	147.53	77.04	50.68	54.49	38.07	93.46	91.75	62.0067
15.62	3.65	57.95	56.9	52.91	56.5	24.14	60.36	18.4	94.32	81.77	67.97	46.39	79.86	22.51	41.14	0	96.77	78.67	59.47	22.8	27.27	45.06	43.24	49.88	36.64	10.55	52.05	7.24	43.2533	23.28
59.36	2.77	46.36	59.48	58.24	42.95	22.02	33.37	31.69	32.91	60.47	34.44	29.84	55.18	13.69	26.8	76.41	49.04	55.2	64.58	34.66	28.7	80.6	77.43	54.98	32.76	25.67	27.29	22.01	55.0567	24.99
57.61	45.64	30.53	46.85	39.41	76.08	96.66	46.26	27.79	36.67	100.15	47.75	126.93	40.17	47.44	40.26	37.83	40.06	39.86	38.8	18.02	42	58.66	59.75	51.25	44.86	40.03	30.27	34.33	51.9533	34.8767
221.22	98.68	143.58	193.53	223.08	293.62	321.72	412.63	255.68	240.14	651.27	389.61	592.39	164.23	181.64	262.3	72.43	209.89	345.96	193.92	146.37	214.15	150.72	245.29	237.87	170.64	127.74	161.33	101.8	217.933	130.29
537.67	73.15	230.61	354.2	434.03	431.25	565.34	531.26	468.17	293.73	904.81	545.82	603.86	328.03	261.5	406.43	145.66	252.82	426.9	570.57	296.43	251.42	173.55	416.02	493.29	426.28	305.54	388.97	277.03	445.197	323.847
250.38	31.27	109.69	255.83	228.89	359.67	419.93	339.61	178.48	172.02	534.21	421.66	380.58	151.81	128.01	196.62	42.04	217.76	255.62	214.36	129.67	180.69	77.6	183.25	268.05	229.83	157.1	282.25	202.84	227.043	214.063
997.65	747.29	453.11	922.95	1061.82	1382.89	1310.57	1046.78	754.34	662.32	1591.29	1357.63	1265.99	671.81	548.12	708.05	200.66	389.62	706.7	911.32	559.14	655.52	532.16	1475.36	1157.47	1324.72	1082.09	1196.23	1270.63	1319.18	1182.98
93.11	13.68	38.71	106.7	159.98	108.65	83.55	170.94	62.26	64.23	155.55	183	92.65	75.39	88.3	64.42	37.28	47.85	115.21	133.97	76.29	137.94	137.63	177.4	151.07	145.47	253.25	368.65	313.23	157.98	311.71
22.82	1.78	29.71	34.64	51.53	51.97	32.91	37.41	32.25	12.05	45.2	27.59	19.12	42.43	30.69	11.45	52.45	22.44	41.26	39.99	15.54	30.64	25.82	33.69	40.08	33.59	39.06	8.74	10.58	35.7867	19.46
24.84	11.91	67.39	60.73	60.47	58.33	92.13	77.16	40.65	37.28	69.92	68.27	42.12	61.98	36.17	45.75	25.24	68.27	63.83	52.62	33.21	108.5	45.26	57.91	46.34	57.37	65.72	97.36	39.99	53.8733	67.69
45.86	36.72	59.87	37.59	56.02	107.43	167.66	44.19	46.3	101.96	50.06	38.49	37.72	67.6	38.52	65.08	59.63	22.03	42.65	44.19	35.58	11.61	24.02	50.3	41.43	25.49	14.87	15.36	18.22	39.0733	16.15
48.14	17.56	39.95	43.85	44.98	82.23	92.99	67.65	55.75	41.7	183.91	80.74	156.74	67.13	45.09	61.13	58.09	44.38	46.63	49.1	49.19	114.74	71.49	23.32	52.85	63.1	53.66	58.09	64.15	46.4233	58.6333
80.39	18.1	40.36	70.61	92.56	124.63	149.08	145.24	86.57	47.75	233.99	174.92	133.82	104.09	69.51	32.41	134.63	106.73	126.82	121.81	75.44	152.67	40.93	76.31	99.02	140.24	65.17	150.46	55.89	105.19	90.5067
32.89	9.87	47.7	51.35	59.27	52.87	107.46	49.51	48.69	36.28	101.04	46	108.42	48.04	46.04	47.73	41.04	42.97	34.59	50.26	30.18	45.42	51.03	40.47	54.76	35.01	24.12	48.59	21.78	43.4133	31.4967
147.17	69.96	68.62	184.67	141.04	211.86	153.18	107.63	72.17	129.35	130.05	53.92	112.21	121.46	64.92	140.7	86.99	89.06	129.18	115.18	132.85	91.96	114.7	122.52	148.92	126.2	98.62	120.12	106.5	132.547	108.413
97.29	24.73	96.11	169.43	181.84	257.64	212.28	160.85	120.44	118.99	200.84	136.99	245.85	122.38	181.45	170.13	39.47	106.38	119.75	152.54	113.62	144.49	79.65	137.68	157.19	167.43	109.82	152.6	103.46	154.1	121.96
24.13	4.61	66.82	47.95	47.66	84.64	73.23	46.24	77.51	39.09	122.91	64.44	94.73	42.82	64.49	52	42.35	66.01	43.35	82.33	42.27	61.86	91.58	63.57	86.17	63.56	80.03	51.43	27.45	71.1	52.97
44.08	4.41	44.27	34.42	105.93	75.94	105.11	132.75	71.21	41.15	101.59	82.22	103.61	52.69	43.56	63.98	8.69	50.17	65.88	137.02	71.71	137	25.65	127.86	96.54	46.93	30.64	56.45	61.3	90.4433	49.4633
28.52	11.99	104.71	187.07	134.6	224.7	215.12	148.31	47.48	62.13	158.21	74.48	228.11	143.19	131.53	169.58	60.32	148.11	137.05	115.85	91.6	269.66	85.2	68.79	133.91	112.57	121.79	258.31	105.77	105.09	161.957
214.55	39.1	205.52	186.19	201.17	256.96	338.76	268.91	295.05	99.03	260.93	211.36	238.5	200.14	157.94	150.55	279.92	150.13	180.31	281.52	151.1	129.66	361.69	230.66	277.79	244.85	124.59	184.94	151.19	251.1	153.573
25.34	9.86	19.79	30.78	35.52	37.35	15.67	23.74	72.96	46.83	54.98	15.32	46.32	7.85	0	12.71	69.9	27.42	19.64	26.04	24.66	6.81	34.41	31.7	16.19	9.33	31.96	11.65	11.75	19.0733	18.4533
831.41	129.12	1214.04	923.34	892.71	1190.19	1048.19	1018.72	1489.62	318.72	605.03	895.68	572.73	685.37	949.06	721.23	677.84	464.02	695.09	1211.94	828.65	267.3	246.07	985.78	718.09	1007.11	351.98	409.51	609.38	903.66	456.957
24.25	6.53	24.04	71.36	20.92	44.98	24.21	27.52	36.03	14.4	38.01	50.73	35.8	33.81	29.03	25.27	20.58	52.83	41.2	46.67	29.41	64.62	55.08	36.84	51.82	29.34	51.42	57.88	38.9	39.3333	49.4
21.07	9.59	17.28	28.79	26.58	38.11	27.35	31.09	28.78	7.51	44.72	25.21	44.77	14.69	40.08	9.51	2.91	20.51	48.98	14.9	11.07	5.09	45.05	22.17	31.29	29.65	20.5	21.79	11.72	27.7033	18.0033
58.7	25.35	35.19	54.09	36.36	82.31	78.49	37.41	76.54	51.9	118.22	46.05	123.53	51.4	25.97	41.61	50.84	103.92	50.78	46.78	55	80.3	112.61	37.55	62.13	57.65	70.84	83.79	68.34	52.4433	74.3233
67.67	10.63	24.6	25.51	34.34	42.2	17.31	63.94	21.99	16.63	45.56	53.31	27.19	3.25	24.21	15.8	3.22	22.72	37.97	27.92	14.31	18.8	33.27	67.62	35.77	37.67	34.05	19.31	38.94	47.02	30.7667
45.76	4.81	139.38	93.78	48.1	55.17	59.4	86.8	25.87	40.77	89.35	179.22	40.77	44.67	55.39	56.82	0	149.85	154.25	119.47	44.08	44.24	55.91	130.06	105.21	96.6	103.87	63.1	190.88	110.623	119.283
68.18	17.76	194.59	133.77	112.73	130.7	132.93	180.58	104.61	45.7	188.51	154.07	111.45	107.27	84.65	73.02	19.29	201.17	164.61	207.31	127.1	92.97	97.92	235.57	179.23	194.68	116.23	81.98	97.24	203.16	98.4833
184.02	40.36	286.85	242.69	227.67	192.95	166.19	209.13	105.55	46.58	127.71	151.47	134.92	178.52	202.01	167.99	112.56	230.87	146.95	207.16	149.97	76.07	216.73	239.25	224.61	234.5	160.88	105.93	151.31	232.787	139.373
9.38	5.63	18.84	21.97	19.73	33.94	52.2	31.08	27.78	21.5	28.45	29.16	48.69	16.82	16.22	21.18	27.73	24.91	29.6	18.23	12.91	28.08	17.74	26.96	31.46	20.53	13.04	21.26	11.18	26.3167	15.16
74.94	135.15	45.53	147.91	110.89	207.51	200.76	87.76	71.92	135.21	183.81	256.7	156.02	96.77	57.6	68.93	45.94	93.36	138.74	95.12	58.35	183.39	36.75	128.6	113.02	103.42	108.02	151.21	127.37	115.013	128.867
14.4	4.2	158.89	83.63	66.45	102.75	122.42	73.36	98.38	59.17	311.79	47.01	189.22	73.64	72.64	111.09	144.01	74.36	71.15	73.12	49.41	96.7	96.55	58.48	50.02	46.2	92.44	108.41	60.08	51.5667	86.9767
340.6	77.12	107.07	419.98	244.54	275.47	261.91	420.27	154.6	190	264.49	537.8	412.86	301.21	208.31	351.66	160.41	91.91	270.39	275.65	207.37	214.2	194.58	230.01	447.71	304.35	165.02	143.21	242.59	327.357	183.607
100.95	12.48	90.45	99.39	91.56	93.09	115.64	95.45	112.96	72.76	151.25	166.37	165.37	79.71	50.06	98.88	95.21	59.79	94.05	150.61	98.82	42.47	137.58	125.09	153.26	137.36	84.26	104.93	88.77	138.57	92.6533
57.36	11.63	74.28	107.25	112.14	91.01	111.98	82.73	95.29	98.64	210.17	105.11	182.11	67.36	67.87	112.46	74.95	72.15	77.21	126.45	89.9	133.79	169.09	88.6	102.68	112.48	117.49	87.43	104.95	101.253	103.29
226.87	75.58	169.02	165.1	158.14	147.19	205.8	132.55	188.21	108.4	225.07	163.67	256.1	108.32	102.35	130.83	108.83	116.77	129	160.97	110.16	83.45	149.42	195.72	169.52	116.89	92.97	103.73	116.59	160.71	104.43
11.4	7.99	23.37	19.47	22.97	22.34	34.36	18.02	16.11	15.24	21.78	41.86	18.56	19.87	14.79	19.3	13.76	21.44	23.19	34.11	14.98	11.48	29.02	26.57	15.7	20.06	11.55	10.81	9.91	20.7767	10.7567
9.93	6.95	23.26	40.69	27.83	29.92	36.82	31.39	14.03	26.54	8.43	10.8	6.8	20.76	25.75	39.22	13.69	21.97	23.08	18.9	4.35	20	50.54	25.65	23.78	32.87	24.14	17.11	0	27.4333	13.75
8.49	26.76	29.83	57.99	53.54	30.7	15.74	35.78	12	20.17	79.27	18.47	81.46	0	58.71	38.33	0	15.03	69.07	55.41	22.3	34.2	69.15	28.2	69.12	52.71	68.82	70.24	11.8	50.01	50.2867
25.84	3.02	10.09	0	12.07	31.16	31.95	18.16	12.17	20.47	14.62	18.74	0	0	0	19.44	11.88	7.62	0	4.68	0	0	61.4	22.26	12.38	7.13	13.97	5.94	11.98	13.9233	10.63
16.92	20.97	45.75	39.12	38.31	50.22	70	41.15	20.23	16.24	49.72	32.57	41.04	30.85	47.26	19.1	28.72	40.32	21.18	34.69	18.24	33.56	50.36	24.98	31.17	28.56	14.77	16.15	14.48	28.2367	15.1333
43.51	8.21	11.76	4.57	21.11	12.11	18.62	28.22	9.46	13.92	45.46	21.85	36.71	28	46.3	41.56	0	23.7	7.78	38.23	29.31	2.7	10.22	30.89	27.25	23.55	18.99	30	4.65	27.23	17.88
50.61	16.46	63.54	59.28	65.88	78.47	167.62	22.86	52.8	62.28	73.66	23.6	146.22	60.5	87.53	40.81	79.78	28.8	29.42	51.13	25.33	101.95	66.27	38.04	64.08	50.88	26.38	4.99	55.3	51	28.89
32.54	31.34	9.53	40.75	32.31	55.58	40.23	40.01	22.99	74.09	124.31	64.9	148.69	45.37	28.13	55.09	3.74	38.4	59.89	19.17	28.5	67.73	22.09	41.54	49.36	35.92	8.79	29.92	26.39	42.2733	21.7
34726.5	22591.6	4281.26	3018.24	8566.44	5235.2	9504.01	7326.76	10659.2	2484.56	1907.88	16796.3	5162.44	10466.6	5361.28	7969.48	1194.08	2496.17	8280.74	5817.53	3323.2	477.03	213.93	9261.66	11222.6	16855.6	2095.51	864.79	2168.78	12446.6	1709.69
803.6	481.88	335.12	428.03	439.11	410.59	669.39	401.94	571.11	267	1006.04	577.95	597.54	303.9	388.64	369	845.33	235.09	482.9	488.98	489.12	801.14	298.21	495.27	580.71	484.9	270.55	511.87	492.43	520.293	424.95
1558.31	816.96	508.52	543.01	623.04	674.69	1008.59	496.02	677.5	565.36	1180.94	745.32	1720.6	561.5	461.19	968.08	425.52	421.19	510.61	440.89	558.78	408.7	420.69	724.87	656.32	549.84	423.97	475.98	312.67	643.677	404.207
154.4	106.31	411.72	174.59	175.38	160.5	246.86	213.24	361.21	170.79	420.39	150.62	613.16	111.37	340.67	378.65	132.18	296.9	266.14	127.43	223.84	197.34	254.83	254.53	219.35	174.12	107.92	106.47	162.88	216	125.757
67.32	30.66	276.06	349.52	155.7	219.17	212.24	184.47	244.21	199.95	497.24	139.16	346.1	206.53	512.22	448.35	250.68	184.71	211.29	190.42	165.1	157.3	294.78	131.71	145.12	156.06	125.53	153.19	121.69	144.297	133.47
25.46	3.57	23.87	45.23	30.34	49.13	37.78	16.1	19.19	30.25	43.24	36.02	36.66	42.61	8.81	40.24	7.02	33.81	44.4	31.86	6.69	10.26	31.12	23.03	19.52	11.6	12.39	3.51	0	18.05	5.3
24.68	9.22	165.77	125.88	72.64	109.11	42.71	97.1	102.31	55.71	129.9	48.33	75.56	123.89	79.66	100.28	106.64	103.39	105.18	93.96	82.13	148.46	122.3	76.52	58.32	64.7	49.35	69.2	57.19	66.5133	58.58
60.85	13.32	74.26	72.75	110.17	113.12	131.66	122.92	167.23	164.17	759.85	60.69	681.29	95.46	131.53	131.65	157.36	53.86	97.26	67.58	68.84	247.19	113.6	69.26	111.74	112.3	88.39	167.84	45.83	97.7667	100.687
94.42	31.82	126.04	140.45	130.68	198.89	199.5	131.01	130.64	97.27	442.44	59.82	356.41	121.68	80.61	122.78	229.14	213.7	197.3	179.44	108.88	246.55	146.06	106.56	159.18	130.13	119.2	173.08	101.38	131.957	131.22
97.31	16.08	81.74	125.43	119.67	119.55	204.3	143.19	133.21	126.51	332.01	179.78	251.71	97.29	73.02	113.99	108.88	91	160.07	138.82	41.81	181.96	114.05	91.16	110.82	86.64	59.54	101.28	117.44	96.2067	92.7533
46.04	5.38	71.92	48.92	50.19	40.09	71.15	97.04	36.15	48.62	110.74	66.78	138.5	46.36	35.38	34.64	14.11	45.27	44.59	84.86	58.24	57.7	65.11	68.45	67.38	64.58	49.77	75.83	35.56	66.8033	53.72
76.1	12.75	112.43	103.98	88.12	159.6	128.87	97.65	82.62	92.38	140.46	115.2	102.07	124.59	85.83	67.23	22.82	64.43	84.62	79.19	72.45	77.32	104.46	76.34	99.86	139.72	91.21	93.55	59.81	105.307	81.5233
52.24	27.93	12.89	60.11	48.18	36.47	81.59	40.57	12.95	31.03	44.35	32.91	11.31	49.85	4.75	9.31	37.92	4.87	12.79	23.93	38.53	117.42	33.6	41.62	39.52	38.7	73.57	72.05	76.47	39.9467	74.03
1182.29	57.52	153.91	538.47	579.27	435.61	669.98	726.88	214.04	240.61	292.77	934.99	315.18	572.48	255.57	333.65	188.73	290.69	801.7	738.39	512.98	2487.42	289.85	576.89	915.12	1214.52	1690.8	2702.48	1849.53	902.177	2080.94
608.34	205.16	177.08	516.27	564.07	724.44	707.76	820.38	311.53	276.09	1299.23	1471.78	942.82	453.16	372.45	371.09	26.06	284.28	540.26	390.52	291.24	818.98	277.05	504.25	745.76	417.64	496.29	698.29	646.27	555.883	613.617
40.08	9.96	27.27	53	56.18	71.71	69.53	84.48	46.29	49.15	135.01	78.77	124.08	54.09	67.07	72.97	8.92	90.4	82.66	59.07	29.44	87.51	39.5	43.19	65.03	49.77	48.22	57.06	48.54	52.6633	51.2733
20.92	3.14	38.51	57.16	37.7	36.03	16.63	31.49	33.79	21.3	71.03	13	57.35	29.17	31	23.61	20.61	42.32	34.74	16.25	31.41	28.89	73.03	29.23	34.35	30.92	24.23	43.27	33.24	31.5	33.58
22.63	8.42	29.01	40.59	34.7	44.35	39.35	41.75	18.33	12.61	41.44	31.55	46.55	26.63	29.36	18.36	11.71	28.8	26.31	30.01	19.83	33.06	32.41	37.73	32.19	30.45	33.26	35.12	22.62	33.4567	30.3333
37.54	36.82	167.15	215.45	131.56	162.97	153.18	110.79	194.56	120.43	312.37	98.03	272.8	167.54	142.83	152.57	155.34	139.57	200.75	89.86	111.8	574.76	359.38	41.58	89.92	96.36	280.04	227.82	93.97	75.9533	200.61
132.41	14.27	310.28	90.46	121.36	147.38	226.68	322.06	388.7	111.94	203.22	121.9	90.77	298.29	369.9	316.19	91.31	112.69	148	85.88	160.58	172.35	248.94	85.54	141.5	99.09	107.36	63.21	106.23	108.71	92.2667
57.46	12.39	230.46	114.75	85.19	109.26	118.86	60.56	186.38	55.14	112.58	64.92	95.44	151.02	149.05	132.23	30.48	134.98	115.61	149.07	102.6	53.42	121.53	131.76	114.34	125.34	59.13	50.29	64.54	123.813	57.9867
11.99	12.6	27.32	32.77	32.69	43.39	33.36	39.33	23.23	19.79	33.94	45.67	30.6	28.8	27.65	35.35	10.11	36.56	46.47	31.17	26.85	11.81	50.21	28.53	32.24	18.48	17.29	15.62	19.46	26.4167	17.4567
70.99	11.19	158.03	184.29	116.92	143.38	210.65	130.94	91.14	96.99	372.17	171.86	273.73	136.12	79.8	168.29	93.01	160.23	150.6	178.6	110.37	304.59	300.02	60.6	151.34	120.49	168.35	270.47	180.16	110.81	206.327
44.52	29.99	76.24	74.87	43.21	45.43	50.82	28.88	53.25	42.73	69.79	48.44	16.43	47.76	77	57.99	14.17	57.6	63.7	39.12	15	33.12	13.95	35.4	45.94	28.36	33.32	23.62	19.05	36.5667	25.33
87.31	8.92	98.03	114.32	96.88	122.82	195.65	99.68	68.55	92.92	89.56	205.81	201.98	152.19	94.36	151.94	75.26	128.79	97.26	96.96	89.21	252.07	185.22	81.25	195.18	85.84	126.82	110.37	111.28	120.757	116.157
105.12	12.27	199.41	239.38	101.74	126.76	157.82	31.66	134.43	92.18	72.25	152.5	219.61	216.4	233.72	242.98	27.62	124.06	226.94	190.6	96.46	112.93	209	105.33	86.33	136.77	81.17	27.61	167.06	109.477	91.9467
127.6	5.73	233.84	250.35	52.74	90.74	145.63	117.25	72.45	85.52	225.01	113.92	280.36	164.26	45.27	88.64	40.61	130.32	83.68	81.87	97.44	89.64	129.95	86.97	125.39	107	68.97	87.99	172.89	106.453	109.95
200.1	49.58	188.7	166.71	201.82	217.75	244.39	318.92	137.96	86.98	186.46	169.93	291.07	210.99	244.76	198.34	154.82	198.72	300.69	217.7	149.62	283.14	268.39	197.29	175.35	179.82	189.94	316.36	135.73	184.153	214.01
24.12	4.83	40.36	47.07	26.56	66.47	31.95	21.79	17.85	22.51	32.17	44.98	42.51	33.63	41.7	23.33	4.75	30.49	40.05	24.36	0	0	49.12	37.52	39.61	22.82	25.14	85.52	28.74	33.3167	46.4667
35.79	6.84	64.81	53.35	61.57	23.54	54.31	102.88	88.91	44.46	110.5	56.64	191.82	95.29	28.13	55.09	49.36	46.08	71.86	65.49	71.25	188.76	89.46	62.46	88.85	67.35	68.59	78.53	67.87	72.8867	71.6633
189.22	85.22	929	1034.14	839.9	749.67	1102.88	987.64	301.4	369.32	1032.72	1029.36	660.89	452.34	903.74	701.81	919.6	1539.23	1801.53	901.82	315.68	2279.66	926.74	473.99	1143.84	828.06	986.22	1826.7	814.4	815.297	1209.11
81.34	14.25	390.75	655.74	547.3	510.04	709.03	754.44	145.63	140.13	421.27	362.86	340.14	226.87	450.14	440.75	459.97	698.39	1134.69	442.47	256.49	1435.38	430.75	135.13	424.75	326.64	448.46	701.15	282.78	295.507	477.463
80.3	28.74	281.23	196.78	262.43	239.97	294.61	325.65	184.23	67.92	209.71	224.12	281.21	242.22	285.28	281.79	101.12	314.43	335.84	264.93	111.62	129.4	181.33	169.49	251.3	206.68	113.23	120.38	110.45	209.157	114.687
2308.24	482.72	938.47	2424.21	1937.68	2419.82	3386.3	4520.61	1050.96	322.33	606.92	1911.67	614.02	4215.78	3649.09	2625.07	261.33	1799.13	1862.22	1138.45	1388.05	2755.09	2315.5	2023.76	1860.81	1946.74	3295.98	4359.34	3209.7	1943.77	3621.67
1095.13	135.6	300.8	1192.12	943.25	788.45	1342.84	2101.26	340.18	116.77	265.65	798.71	340.98	1734.16	1546.96	871.69	71.92	772.26	769.41	733.17	679.87	479.98	649.52	810.04	1317.31	1135.87	591.93	488.23	432.3	1087.74	504.153
37.17	18.85	67.57	84.05	84.43	134.44	130.72	45.92	71.85	114.96	112.07	71.11	77.31	80.42	50.97	70.89	42.42	56.72	74.49	54.37	44.9	44.4	217.95	88.71	58.94	45.09	37.41	38.88	24.95	64.2467	33.7467
22.23	26.74	45.29	81.87	59.61	88.57	109.33	38.71	41.43	64.3	115.69	53.63	128.52	63.34	26.74	74.19	69.31	82.12	58.42	90.42	33.01	86.44	158.45	48.52	89.36	68.81	50.15	69.31	40.32	68.8967	53.26
148.51	19.78	276.93	248.64	285.87	216.91	271.54	264.55	152.75	244.78	481.26	143.37	417.25	221.68	144.69	226.67	75.01	446.19	401.19	298.1	179.54	315.16	206.62	354.81	302.61	381.86	300.17	312.99	334.49	346.427	315.883
59.65	39.26	122.84	79.03	76.01	71.93	113.98	160.03	123.49	69.8	225.6	72.77	208.17	47.89	65.64	63.26	209.42	88	102.96	99.31	61.75	88.85	68.11	88.42	94.39	78.57	54.23	53.6	57.81	87.1267	55.2133
47.09	56.19	43.1	44.23	20.63	21.29	30.02	37.22	34.66	29.72	67.46	49.63	60.52	22.57	22.9	31.56	42.62	24.75	34.21	25.61	34.8	15.41	34.47	36.94	34.54	37.16	35.79	40.59	28.65	36.2133	35.01
0	65.28	10.4	97	37.32	10.7	49.37	149.64	158.87	5.27	52.74	260.68	42.58	74.25	15.35	60.1	110.15	39.27	20.63	120.67	23.32	64.35	45.18	18.02	93.52	84.49	28.78	18.36	86.38	65.3433	44.5067
56.5	17.38	98.49	139.33	110.1	88.07	122.67	98.76	75.96	36.84	163.8	73.47	126.58	111.46	64.34	90.22	28.51	82.94	92.91	92.95	121.91	212.08	94.02	71.48	122.13	106.68	115.08	152.04	118.81	100.097	128.643
27.79	13.91	46.52	54.25	54.27	81.39	82.84	73.24	32.74	33.02	72.48	78.84	72.81	53.99	24.03	60.51	19.17	79.08	64.62	89.63	31.3	64.79	45.49	52.77	77.04	66.16	77.26	78.03	42.79	65.3233	66.0267
36.6	13.86	57.96	87.86	73.5	106.17	172.47	83.42	67.58	82.28	141.95	78.58	186.5	93.81	49.61	87.11	114.61	105.96	128.8	101.71	30.33	67.76	90.67	65.37	80.57	83.96	56.95	72.31	24.76	76.6333	51.34
67.27	36.04	180.82	54.07	55.47	85.89	124.76	175.17	113.73	82.28	235.18	77.5	217.01	121.41	82.12	107.21	38.2	59.55	133.4	107.63	31.19	146.67	88.66	66.47	104.26	95.01	83.42	21.83	82.54	88.58	62.5967
31.9	12.91	69.59	33.81	41.24	74.93	120.35	28.98	47.41	113.68	91.51	37.69	179.06	22.24	25.68	49.04	59.92	36.51	33.88	29.91	29.38	66.47	27.44	28.73	23.18	27.55	14.71	35.65	19.12	26.4867	23.16
0	1.54	5.16	0	6.17	0	0	0	8.3	2.62	3.74	9.58	12.07	0	0	0	0	0	0	0	0	0	0	5.69	2.11	3.65	0	0	0	3.81667	0
1.54	2.16	3.61	4.21	3.24	0	0	13	0.73	4.58	15.7	3.35	17.96	8.6	8	5.22	2.13	5.46	0	1.68	1.35	0	20.4	5.12	2.21	3.83	3.75	12.75	2.14	3.72	6.21333
0	1.94	25.89	0	11.62	19.99	0	11.65	26.03	45.95	23.45	24.05	37.87	0	9.55	6.24	45.72	0	12.85	33.06	0	40.07	61.89	13.26	5.29	29.73	4.48	22.86	38.42	16.0933	21.92
1.31	5.98	7.69	12.56	11.96	11.08	14.61	13.84	9.9	27.3	32.33	12.86	34.21	7.32	4.54	10.38	25.36	11.62	6.11	13.57	4.6	19.05	25.41	6.3	4.4	9.24	24.49	1.81	1.83	6.64667	9.37667
98.15	24.8	133.85	158.29	162.39	225.06	381.95	220.45	184.2	167.27	357.9	108.54	392.65	199.7	136.34	147.12	148.68	227.86	230.05	175.92	111.33	255.4	139.27	93.25	133.35	133.21	104.36	179.74	114.11	119.937	132.737
13.16	9.22	23.13	44.96	50.73	23.8	61.02	69.36	37.2	11.73	33.52	7.16	40.6	9.18	34.14	44.57	0	5.82	61.2	28.64	46.11	0	0	27.94	6.3	19.07	16.01	4.54	9.15	17.77	9.9
21.12	14.13	45	36.73	33.65	43.99	81.91	44.52	36.19	29.66	73.36	56.41	84.24	29.46	23.24	41.19	5.3	33.99	62.5	42.83	16.82	4.64	15.64	58.84	38.64	40.54	32.69	38.4	16.02	46.0067	29.0367
19.36	5.09	147.45	82.67	61.06	37.94	94.25	86.72	76.39	38.82	73.97	57.93	132.72	50.62	62.78	46.44	86.78	171.37	67.52	78.99	89.03	48.75	308.07	73.26	64.92	86.16	111.84	110.14	117.79	74.78	113.257
26.58	7.21	140.65	108.96	89.55	90.99	106.55	130.14	56.96	56.03	123.76	68.11	94.05	123.17	77.11	95.83	23.65	227.7	209.33	155.79	46.57	48.37	181.63	89.43	96.12	89.45	52.14	65.64	42.93	91.6667	53.57
77.78	11.22	101.86	106.28	86.58	93.79	50.91	115.74	94.85	35.34	132.08	114.5	53.32	102.09	126.6	113.63	100.97	32.4	31.91	49.78	92.18	95.86	107.17	89.52	155.63	121.23	133.55	107.28	127.25	122.127	122.693
69.49	4.35	31.98	27.13	52.18	17.95	32.22	52.31	52.61	14.74	65.32	37.8	30.62	17.3	12.87	22.41	27.38	35.15	23.08	41.85	49.99	111.98	78.34	80.62	66.57	69.86	128.77	198.51	175.99	72.35	167.757
44.97	5.95	71.43	96.96	102.27	121.72	139.02	88.48	69.69	20.19	122.19	88.08	47.96	76.66	63.95	69.95	15.16	46	59.25	119.6	73.53	53.15	95.67	99.8	149.38	128.67	74.55	74.43	86.17	125.95	78.3833
360.04	81.56	84.37	75.43	79.07	104.2	151.35	172.03	135.7	166.83	242.51	284.66	266.55	87.03	91.32	92.12	69.52	65.86	97.66	173.65	113.53	69.63	100.22	143.55	125.33	132.16	134.28	125.79	110.14	133.68	123.403
42.71	9.62	35.74	104.2	68.41	169.2	152.74	128.6	70.42	148.59	178.69	109.52	167.28	131.87	94.95	99.86	67.31	59.4	63.83	79.64	61.45	152.39	130.47	39.41	81.83	65.66	64.3	44.17	12.73	62.3	40.4
24.75	11.56	521.89	315.58	127.19	188.99	168.28	69.55	268.16	362.61	791.38	80.77	605.04	379.61	42.79	158.3	1262.84	51.11	124.66	67.31	28.9	279.15	352.81	141.6	134.36	61.47	113.7	125.14	172.06	112.477	136.967
88.74	26.11	56.14	99.42	73.39	83.46	134.95	67.34	73.58	426.99	90.41	34.76	69.35	59.4	27.62	70.12	36.72	40.84	66.02	100.4	49.74	111.54	28.92	70.1	102.87	94.04	51.8	59.97	61.7	89.0033	57.8233
20.2	15.33	153.8	156.37	158.06	219.17	212.24	113.52	52.33	45.99	85.73	58.6	113.06	136.12	186.26	148.18	18.57	107.25	105.64	111.69	56.01	203.41	150.82	71.45	104.81	78.03	73.68	185.68	56.17	84.7633	105.177
73.4	36.2	70.2	88	75.59	137.27	136.12	113.67	72.69	82.75	199.66	86.38	130.4	121.15	98.43	94.69	64.04	79.55	113.18	106.74	44.61	57.93	125.08	64.14	80.37	63.87	27.93	56.81	37.49	69.46	40.7433
38.43	11.85	68.44	56.71	75.42	53.75	59.87	48.6	53.59	29.22	100.49	56.86	111.7	38.59	37.22	76.35	19.08	66.67	37.53	66.89	40.39	22.29	59.49	56.46	46.39	57.91	32.4	39.22	38.48	53.5867	36.7
42.44	16.35	24.86	57.99	41.64	40.94	23.61	44.73	39.99	123.53	90.08	32.32	64	17.76	36.7	28.74	46.83	7.51	39.47	53.1	11.15	54.71	90.76	40.73	24.4	40.41	34.41	35.12	29.51	35.18	33.0133
180.98	51.07	153.14	140.81	133.89	118.21	228.42	116.57	203.69	95.56	211.27	101.19	130.95	136.71	134.75	107.82	457.61	104.57	128.57	99.81	110.08	200.51	174.06	92.33	133.66	131.11	59.1	93.6	115.34	119.033	89.3467
12.2	6.41	71.48	33.34	38.48	44.14	79.2	38.58	48.86	65.23	62.15	39.83	100.37	51.05	21.1	20.66	126.21	37.8	56.73	33.19	26.72	34.41	37.28	50.67	20.46	45.46	24.73	46.28	8.48	38.8633	26.4967
19.4	8.92	36.94	41.42	28.89	36.55	53.97	51.12	36.56	54.02	81.33	62.01	82.29	37.2	31.45	38.33	48.5	42.93	35.24	60.68	38.23	73.28	39.51	30.44	40.08	38.15	26.54	43.48	35.41	36.2233	35.1433
43.06	13.07	15.14	23.54	18.11	25.96	47.92	24.21	45.99	23.88	43.87	49.98	52.15	24.02	17.38	12.96	41.58	11.44	25.03	30.45	13.83	15.04	27.77	21.73	23.38	25.55	16.29	7.92	7.98	23.5533	10.73
8.76	3.68	36.26	43.88	35.6	33.8	35.74	28.31	22.56	25.32	24.79	9.53	44.83	33.39	28.27	21.75	49.93	28.43	31.9	37.16	19.43	24.94	23.19	25.87	25.73	30.46	24.14	43.08	17.86	27.3533	28.36
38.53	24.29	54.17	52.65	70.21	37.17	85.75	129.95	10.89	77.82	104.68	50.31	153.19	128.96	79.96	26.1	159.43	122.78	161.24	29.34	54	217.32	204.04	22.76	66.45	105.27	106.22	69.08	128.59	64.8267	101.297
37.85	24.31	52.97	96.26	102.43	107.77	99.45	70.93	54	80.58	92.84	108.68	110.28	67.45	60	78.34	21.75	87.48	101.45	75.5	61.7	94.89	77.1	53.76	84.12	81.83	75.87	77.58	68.72	73.2367	74.0567
20.2	7.07	85.18	44.15	33.97	53.57	67.42	59.6	72.31	57.59	34.29	52.74	66.45	45.06	76.83	31.92	22.28	39.33	61.04	76.9	60.14	29.29	24.68	59.64	73.53	25.08	55.67	61.28	39.32	52.75	52.09
4.54	1.59	26.6	31.02	19.09	10.95	25.26	9.57	8.56	5.39	19.27	29.64	3.11	44.32	15.7	20.5	0	32.15	26.39	14.82	31.81	58.53	73.97	16.76	26.1	35.71	29.45	56.35	37.88	26.19	41.2267
48.01	54.65	247.48	211.54	161.5	191.03	191.42	252.98	173.02	86.98	709.18	177.59	381.73	113.81	193.01	191.02	48	404.73	273.44	265.05	130.35	228.22	277.43	167.91	211.57	167.43	150.82	206.07	143.52	182.303	166.803
127.78	27.51	625.37	227.34	272.41	166.92	241.92	370.36	484.75	240.38	831.74	479.36	429.76	337.83	315.35	374.14	251.51	455.95	369.8	401.12	220.35	210.21	267.03	193.11	329.03	283.78	221.23	221.21	231.36	268.64	224.6
36.08	6.81	71.55	182.04	105.05	247.68	113.25	140.42	36.62	105.53	266.29	265.76	313.95	131.61	72	97.13	30.63	142.5	171.01	190.24	60.78	120.77	70.67	75.31	188.82	136.74	94.52	229.68	138.95	133.623	154.383
128.7	25.33	159.26	312.19	216.89	336.54	348.65	195.09	130.13	93.64	193.98	196.67	190.33	175.45	200.06	207.32	11.97	200.96	183.23	186.43	87.4	123.51	156.1	207.4	223.76	211.92	120.76	159.55	124.67	214.36	134.993
119.02	180.67	90.75	234.91	173.46	403.23	273.3	115.49	99.69	152.63	662.45	349.44	330.25	147.54	133.95	183.41	91.2	81.94	180.09	135.65	79.43	135.48	123.13	195.63	172.86	134.52	117.95	131.58	107.71	167.67	119.08
43.77	19.71	102.56	156.63	112.48	140.74	108.23	87.87	63.83	48.29	150.41	115.65	114.3	78.48	104.52	105.87	83.36	55.34	89.64	87.3	56.59	90.69	72.16	64.25	127.8	80.24	82.8	73.3	75.35	90.7633	77.15
61.9	78.39	111.58	130.12	123.48	166.51	158.95	70.26	91.98	48.09	202.13	108.79	75.07	99.6	90.58	53.75	6.57	88.51	143.91	137.27	50.05	34.53	63.04	108.98	111.77	130.1	73.35	42.68	99.32	116.95	71.7833
34.77	2.56	91.14	48.76	62.85	59.59	40.73	67.51	145.29	21.2	59.82	64.72	57.08	35.73	56.97	49.58	15.15	40.5	40.42	73.17	55.31	78.9	84.8	94.08	82.85	89.03	106.1	111.69	128.52	88.6533	115.437
19.92	2.79	65.35	16.33	27.92	19.22	44.33	25.19	99.48	18.93	40.59	26.01	8.19	16.67	6.89	31.48	10.99	10.58	18.53	36.84	48.85	48.15	32.46	88.98	59.17	52.78	96.91	65.94	155.12	66.9767	105.99
59.05	43.07	205.29	162.69	187.94	235.79	315.98	208.14	363.04	70.73	175.88	163.26	185.81	166.05	165.73	198.89	37.38	179.94	176.67	212.21	154.32	132.6	142.94	182.61	221.67	246.06	127.15	142.85	127.88	216.78	132.627
98.71	39.19	200.46	17.98	73.79	47.61	61.02	69.36	375.14	3.91	50.28	28.64	27.07	73.41	113.8	14.86	0	110.67	61.2	100.23	34.58	137.86	53.61	163.98	72.51	144.38	90.7	54.45	274.52	126.957	139.89
65.48	24.21	42.62	69.58	53.54	57.02	80.96	61.34	128.54	45.38	61.77	75.2	54.86	35.51	31.45	45.17	10.03	35.42	54.97	25.72	44.61	23.45	0	66.47	64.48	82.82	17.7	62.71	65.76	71.2567	48.7233
56.22	9.85	93.32	19.21	29.55	16.95	26.07	88.89	112.58	50.1	55.69	40.78	51.39	19.6	48.61	26.45	45.23	24.88	70.8	22.94	45.14	45.3	52.48	41.51	51.62	56.25	18.99	67.85	45.61	49.7933	44.15
79.54	32.93	67.77	128.43	182.43	104.62	80.46	152.41	207.8	163.22	251.69	212.41	133.82	181.5	150.05	57.13	199.45	89.6	184.91	78.66	88.66	238.87	110.45	190.85	200.9	152.65	82.07	84.76	201.09	181.467	122.64
12.93	1.94	21.65	30.29	20.72	15.59	20.56	50.63	28.72	14.27	45.49	36.18	49.39	2.58	0	27.11	2.55	22.89	17.18	17.08	16.18	7.44	39.51	40.24	42.48	62.72	82.39	56.06	87.35	48.48	75.2667
3.34	8.77	23.46	11.4	12.86	14.08	3.09	14.07	12.58	7.93	17	23.6	18.3	9.31	5.77	9.42	0	11.82	11.64	24.51	5.85	0	5.1	17.25	12.79	12.43	6.76	28.77	13.92	14.1567	16.4833
13.01	10.13	30.5	13.83	18.24	29.64	37.55	18.29	17.03	10.31	15.96	20.45	28.75	22.18	27.51	11.43	19.94	30.72	20.17	48.77	15.2	1.17	11.78	26.96	31.17	31.73	11.72	16.95	8.04	29.9533	12.2367
29.74	12.02	32.17	34.38	33.67	33.1	72.13	19.29	32.34	9.51	31.08	34.85	29.8	12.76	47.48	43.9	0	52.65	61.17	26.13	24.05	12.9	48.92	28.72	33.97	40.72	25.97	11.04	25.45	34.47	20.82
4.46	0.62	15.67	15.83	10	10.75	8.27	9.4	5.04	3.71	11.35	13.58	3.67	8.7	1.54	11.07	7.38	7.1	6.22	11.64	3.9	14.37	19.97	8.39	13.67	9.96	13.73	6.15	16.11	10.6733	11.9967
21.3	4.8	16.04	27.02	27.72	20.18	14.11	35.27	21.5	9.04	56.83	28.14	20.86	10.61	26.31	24.04	44.06	16.16	26.53	19.86	18.65	57.61	41.83	27.52	23.32	30.86	25.9	27.27	19.04	27.2333	24.07
197.63	23.64	39.53	187.71	233.11	215.06	223.49	254.02	894.78	35.79	53.2	196.67	127.22	272.24	391.79	598.55	6.65	40.53	170.9	141.59	139.33	170.9	39.27	262.47	202.05	278.37	146.56	109.69	261.41	247.63	172.553
71.51	3.58	39.9	88.4	50.12	94.44	69.46	64.6	67.38	42.48	83.84	140.78	60.69	52.23	88.33	88.41	23.48	39.18	87.08	75.94	32.81	24.69	45.08	43.37	89.72	67.66	38.65	65.75	56.82	66.9167	53.74
369.23	86.97	201.38	173.96	276.62	199.58	354.19	147.61	128.97	155.05	156.74	283.98	427.66	186.43	220.18	165.28	87.8	202.85	355.21	200.84	150.55	61.55	32.41	179.78	277.52	224	113.55	43.9	106.23	227.1	87.8933
54.48	69.18	27.93	60.48	39.38	65.69	82.09	21.53	33.69	76.86	40.47	33.34	47.85	30.86	23.55	30.75	37.57	24.11	21.77	40.75	26.84	23.32	29.47	37.4	25.28	28.19	15.18	8.22	30.78	30.29	18.06
19.79	6.93	412.64	546.1	382.74	501.03	344.93	216.88	154.74	242.13	50.4	43.06	217.01	259.37	88.96	58.07	10.92	280.21	418.61	281.99	197.57	491.04	282.09	287.79	276.77	299.79	205.34	267.42	225.61	288.117	232.79
434.25	80.06	120.5	195.18	166.19	175.69	233.13	295.09	191.13	69.58	174.64	292.19	268.3	211.16	212.44	145.13	19.7	235.17	252.4	312.36	175.16	209.48	258.93	334.33	362.68	306.32	189.94	315.21	242.33	334.443	249.16
143.33	8.66	26.06	64.15	62.35	86.41	68.75	67.72	43.08	142.4	102.8	319.96	115.19	96.49	21.37	55.79	0	43.75	68.94	75.28	43.29	87.61	60.4	67.96	99.44	62.4	40.07	90.32	54.98	76.6	61.79
36.6	6.41	15.32	32.15	54.97	34.68	29.09	66.14	34.49	12.43	62.15	22.76	109.33	69.28	27.13	38.37	7.21	48.6	30.39	22.76	27.48	52.67	13.31	41.99	35.07	42.21	36.04	61.3	14.54	39.7567	37.2933
54.91	0	37.53	112.53	73.76	77.24	84.86	57.87	10.78	40.77	108.77	59.74	87.82	44.67	55.39	56.82	0	28.35	42.55	57.24	40.08	84.8	79.21	35.47	52.61	47.35	59.36	59.95	101.8	45.1433	73.7033
21.73	18.43	22.78	14.07	19.24	22.07	33.94	43.4	29.1	13.59	59.24	31.11	32.15	27.12	21.76	19.37	11.04	16.2	22.61	24.27	27.05	23.96	22.13	29.35	25.76	36.94	24.11	22.88	30.22	30.6833	25.7367
5.17	5.07	15.76	24.04	34.09	16.22	15.35	15.27	15.11	19.06	43.05	14.64	21.28	18.76	3.58	11.68	1.43	12.82	15.64	18.01	22.66	20.84	13.7	24.07	17.85	23.13	16.78	22.12	28.78	21.6833	22.56
40.01	20.39	68.19	59.64	45.89	39.48	26.99	61.34	47.99	32.41	86.48	87.07	42.39	40.58	50.33	16.43	25.09	64.4	54.97	55.41	15.93	32.24	14.82	91.32	66.22	129.51	67.83	77.76	55.64	95.6833	67.0767
8.13	7.12	9.53	16.67	5.7	0	7.54	17.15	17.25	2.42	13.81	15.49	5.58	11.34	7.03	6.89	8.41	7.2	7.09	9.96	1.78	11.47	39.35	31.53	14.61	32.83	52.76	40.67	59.38	26.3233	50.9367
132.35	143.83	111.11	99.67	128.55	173.41	195.2	158.16	118.82	38.38	153.06	158.74	153.59	93.01	90.11	156.46	66.12	249.97	181.71	148.52	129.61	69.69	83.84	165.43	160.75	167.39	56.61	89.83	97.09	164.523	81.1767
164.04	132.88	96.1	159.34	130.24	111.26	168.75	105.36	209.51	83.74	235.02	211.94	183.61	96.51	115.24	135.99	118.42	123.64	224.95	230.74	134.7	113.59	80.91	186.87	191.55	174.01	189.11	247.44	128.31	184.143	188.287
265.21	7675.9	120.84	140.92	152.31	173.22	423.54	54.35	1853.4	562.35	178.26	80.15	244.92	256.83	165.62	266.11	281070	6.52	25.69	58.11	290.36	169.17	596.42	299.83	114.7	123.51	167.24	246.38	250.98	179.347	221.533
62.5	20.64	238.49	129.3	190.22	198.08	211.94	150.55	87.49	22.27	92.47	93.25	80.78	97.11	129.69	118.92	68.96	233.91	149.45	146.66	156.4	221.56	230.93	159.52	117.19	102.01	146.22	220.4	99.32	126.24	155.313
43.8	22.36	162.75	212.03	161.38	262.57	306.36	105.52	74.29	30.48	72.25	103.48	99.51	113.44	134.18	151.16	119.09	210.46	152.75	204.22	115.09	143.18	156.75	147.37	170.26	78.23	106.54	141.52	71.35	131.953	106.47
36.74	12.87	121.54	129.93	124.2	122.48	80.16	59.22	81.45	30.81	84.4	108.16	145.18	102.47	108.38	97.58	62.59	151.12	135.66	150.47	85.18	224.63	176.06	134.83	125.27	98.41	131.41	177.34	81.14	119.503	129.963
22.18	4.66	145.56	115.18	93.29	69.55	82.29	46.76	81.52	36.9	45.2	106.2	30.41	99	107.42	100.17	42.84	117.82	118.63	137.57	62.18	139.43	67.77	115.47	108.4	78.98	107.92	168.28	117.22	100.95	131.14
12.87	3.95	39.59	17.59	29.32	38.8	41.78	23.74	26.53	72.64	27.32	5.25	24.26	22.44	13.91	25.43	0	25.63	16.83	30.63	19.73	7.78	29.49	35.34	16.19	34.64	26.09	29.96	20.14	28.7233	25.3967
180.21	59.18	145.16	143.63	134.19	135.81	118.36	87.05	145.04	147.19	165.75	89.86	115.81	141.36	77.91	110.19	56.96	49.85	78.56	69.43	118.38	36.3	114.7	139.98	73.74	79.26	33.48	10.36	20.88	97.66	21.5733
1203.52	254.75	512.76	677.11	775.84	651.89	1575.55	596.92	1088.55	409.09	644.77	658.23	450	969.31	678.92	682.92	221.91	256.35	299.26	329.08	417.15	36.3	406.35	560.71	465.55	599.47	67.83	93.2	80.55	541.91	80.5267
9.93	2.98	23.26	17.44	18.88	22.23	39.45	8.97	21.38	107.83	16.86	3.09	9.72	19.78	0	19.21	5.87	6.28	8.24	9.26	13.66	13.71	13	14.4	20.38	9.98	45.99	5.87	11.83	14.92	21.23
7.28	6.37	4.26	0	30.59	26.32	26.99	23	29.14	248.51	24.71	19.79	17.46	20.29	12.58	0	0	16.1	12.69	13.85	6.37	0	3.7	12.76	20.91	22.59	2.95	0	5.06	18.7533	2.67
8.72	5.5	10.21	9.53	19.55	27.32	42.02	14.7	14.78	40.38	19.24	7.59	10.75	0	3.01	11.81	2.4	9.26	16.21	11.38	4.58	1.4	3.55	12.23	10.02	12.27	15.55	19.23	4.85	11.5067	13.21
4.87	3.41	1.9	8.87	9.1	19.56	12.04	0	7.64	18.31	9.64	1.77	8.9	13.57	2.81	3.66	6.71	4.31	1.89	4.41	0	18.3	6.61	5.69	2.33	9.4	3.95	10.07	0	5.80667	4.67333
13.54	5.93	3.97	0	7.12	12.25	25.11	0	12.76	50.28	8.62	3.68	6.96	0	0	11.46	4.67	8.99	19.68	3.68	0	0	3.45	11.87	4.87	5.61	0	0	9.42	7.45	3.14
14.37	15.73	8.42	12.27	5.04	4.33	16.66	11.36	10.16	22.41	15.25	11.73	9.85	27.56	12.43	2.03	4.96	11.13	18.8	8.8	7.87	4.34	23.78	10.61	9.47	6.69	2.91	7.43	9.99	8.92333	6.77667
43.02	26.66	3.88	18.08	41.74	47.88	49.09	62.77	14.03	43.24	109.56	144	129.29	46.14	34.33	74.7	45.64	38.07	65.39	55.8	26.08	42.66	97.72	37.26	53.89	52.05	21.46	50.2	36.81	47.7333	36.1567
236.76	117.86	87.6	192.96	160.11	175.3	285.02	253.91	144.81	227.01	264.49	483.57	378.7	139.02	122.11	234.44	108.85	84.56	207.62	180.75	109.14	170.69	397.61	233.84	222.86	226.98	205.43	317.93	306.12	227.893	276.493
20.02	5.26	17.59	25.08	30.41	32.19	46.42	24.62	33.8	20.82	38.25	19.97	52.61	30.25	11.54	20.72	32.22	16.25	31.03	16.34	14.61	21.51	69.67	28.64	19.98	34.54	24.35	35.67	30.16	27.72	30.06
50.57	17.14	143.36	113.68	85.75	143.6	145.23	51.58	148.34	125.99	178.67	117.15	127.49	191.1	59.25	162.06	265.5	92.42	113.78	74.54	42.87	28.92	141.21	89.73	67.21	64.16	58.2	34.87	45.37	73.7	46.1467
69.93	35.21	158.75	274.7	131.72	179.19	162.12	175.05	306.82	85.68	189.25	114.13	224.71	182.85	128.49	113.48	994.63	100.58	86.37	114.12	45.94	119.74	436.19	201.69	146.56	132.08	99.22	168.78	66.85	160.11	111.617
37.07	2.6	52.12	50.65	67.55	62.58	55	62.51	52.39	35.23	88.12	56.46	76.23	62.03	115.38	58.58	92.02	124.68	43.09	84.69	64.93	131.42	45.3	67.05	106.54	67.52	54.1	117.58	20.62	80.37	64.1
26.71	11.36	51.41	52.13	36.1	57.51	63.68	24.13	43.14	32.86	51.83	24.91	75.85	47.89	52.78	36.61	92.09	57.41	46.57	30.09	58.48	58.41	56.34	46.13	44.78	31.59	21.65	17.1	34.49	40.8333	24.4133
32.54	19.31	51.89	64.22	39.91	38.14	41.9	49.53	23.85	21.48	48.34	57.04	41.51	39.07	20.32	41.83	7.48	38.4	39.92	36.38	19	38.6	34.98	34.37	44.6	35.54	32.24	39.89	47.76	38.17	39.9633
273.05	51.29	1460.48	729.94	748.84	563.06	440.34	1167.81	512.7	293.85	339.33	602.78	499.13	866.4	937.53	482.45	87.33	928.2	961.42	527.38	447.12	373.06	1140.45	975.85	559.24	712.61	641.68	545.76	440.22	749.233	542.553
10.5	4.41	39.35	40.15	42.67	43.03	73.97	30.97	45.49	18.71	46.34	41.11	28.78	23.42	25.41	42.65	14.48	26.01	39.04	41.11	16.55	15.22	32.07	37.2	28.16	26.94	13.62	13.03	17.51	30.7667	14.72
304.65	1123.29	89.24	165.07	147.26	186.85	209.44	71.97	228.91	213.74	138.25	111.44	135.03	109.87	208.92	133.41	191.98	72.06	125.17	122.86	64.41	82.53	29.42	118.77	157.27	116.33	136.28	168.43	127.82	130.79	144.177
80.78	176.86	56.79	93.82	50.96	92.54	59.93	76.63	95.15	117.57	137.17	79.1	127.36	73.22	48.89	50.15	61.28	39.33	46.95	63.72	63.68	55.33	94.6	55.92	75.46	98.65	196.49	75.2	117.95	76.6767	129.88
58.57	26.59	38.12	65.2	63.85	102.01	88.5	45.72	47.01	55.41	93.92	84.96	117.47	93.77	67.52	75.91	17.95	51.84	80.69	81.41	51.3	61.17	41.97	73.67	102.87	71.84	75.62	43.38	33.18	82.7933	50.7267
114.36	28.73	152.94	178.35	164.35	193.62	246.37	158.28	111.57	104.31	182.42	209.89	98.98	153.04	141.83	169.52	62.14	184.04	179.94	196.05	108.26	73.53	121.17	133.05	162.69	140.59	94.59	125.86	89.95	145.443	103.467
1269.64	154.94	2053.78	4750.99	3553.62	3634.78	3030.65	4005.8	1389.29	990.22	1835.96	5017.57	1566.59	5128.86	3265.07	2260.78	39.54	4607.53	6417.72	4442.29	3393.54	5847.65	1918.54	1794.67	3561.03	2561.84	3533.11	3103.81	3576.53	2639.18	3404.48
29.78	10.43	30.24	40.69	44.53	40.7	40.5	41.85	29.93	17.69	42.14	64.8	21.77	49.83	58.37	35.86	10.95	56.23	57.7	43.2	46.95	62.39	40.44	78.79	45.65	49.31	48.29	69.82	63.5	57.9167	60.5367
50.42	8.15	81.8	87.44	131.84	91.2	165.44	98.11	48.42	16.13	27.99	122.38	66.47	94.65	67.07	72.24	34.77	89.26	63.12	77.01	100.22	28.13	88.87	84.48	89.19	77.87	62.89	24.07	53.93	83.8467	46.9633
19.14	5.36	71.76	99.37	80.49	87.7	149.08	72.62	21.64	34.11	42.25	208.24	62.98	42.71	59.58	90.74	31.68	81.32	93.44	74.96	36.88	188.14	93.56	29.68	91.69	58.63	74.49	147.82	106.46	60	109.59
51.61	11.79	39.44	42.92	95.93	75.76	58.26	56.76	33.83	42.66	22.86	85.45	53.84	81.36	38.8	38	27.85	77.46	67.82	78.12	53.07	45.2	52.56	64.2	36.55	56.66	50.94	60.35	46.8	52.47	52.6967
200.71	204	235.16	319.19	320.54	301.53	311.21	215.01	192.22	119.23	136.88	300.71	133.07	211.07	216.22	211.71	36.3	227.16	206.54	209.4	92.22	111.35	117.27	252.04	201.76	179.8	130.72	156.55	91.51	211.2	126.26
128.32	125.63	57.83	134.87	138.36	182.5	170.86	117.91	133.31	203.28	307.28	121.72	286.45	146.83	96.73	163.43	49.92	131.05	141.52	116.34	118.16	129.91	103.87	87.45	146.59	138.93	45.35	152.02	118.96	124.323	105.443
86.15	67.77	50.47	81.57	72.03	102.97	147.16	63.72	63.02	78.56	127.04	46.04	85.99	77.98	45.74	69.1	38.56	42.14	53.59	75.23	74.8	128.48	80.8	65.28	85.8	71.01	60.04	112.56	83.02	74.03	85.2067
74.63	78.43	45.94	53.58	83.34	160.16	182.98	61.33	70.92	42.83	82.69	42.66	79.77	45.86	52.5	57.12	41.87	32.47	29.41	63.99	31.02	53	27.05	53	61.2	43.46	28.72	66.29	29.9	52.5533	41.6367
22.4	5.61	73.12	48.1	48.23	52.1	44.52	33.73	34.68	42.78	73.36	106.2	65.82	15.62	11.07	37.93	11.03	36.83	61.38	109.67	21.02	12.89	47.26	100.72	65.16	64.92	27.25	129.1	40.05	76.9333	65.4667
82.68	53.1	306.77	112.97	53.12	240.94	306.68	174.29	236.97	147.35	350.99	59.97	141.7	124.91	142.98	155.56	133.04	91.48	200.24	292.34	181.05	105.48	182.43	267.08	214.55	188.26	117.31	57.02	134.14	223.297	102.823
258.07	180.8	353.06	236.48	282.68	337.27	458.54	175.9	414.98	179.92	385.72	198.4	254.23	165.93	216.46	223.28	223.79	169.61	206.58	231.16	263.93	85.91	256.51	307.2	265.02	310.26	98.98	116.15	113.89	294.16	109.673
127.55	10.7	96.82	144.83	173.13	250.21	276.54	195.03	120.19	92.31	252.43	215.01	224.14	102.72	114.95	129.79	92.92	92.23	153.5	155.87	98.35	173.71	193.01	132.81	163.52	158.78	143.47	204.41	133.65	151.703	160.51
238.95	45.13	505.04	419.32	435.1	584.75	530.05	395.05	293.59	183.7	431.6	453.7	406.29	388.77	461.84	396.68	261.71	429.23	362.19	367	326.25	209.53	570.17	342.9	448.91	357.86	264.01	279.47	342.05	383.223	295.177
108.62	23.13	53.96	112.79	101.1	151.93	162.76	100.74	101.12	101.17	232.39	268.5	229.33	94.52	72.13	91.22	67.11	104.6	113.13	145.58	59.37	70.72	91.14	117.25	146.94	120.87	90.88	86.29	74.92	128.353	84.03
123.8	43.37	39.05	99.76	115.69	208.61	267.86	120.44	56.08	81.09	253.34	150.24	100.1	68.61	49.41	87.79	30.65	63.22	118.08	130.37	55.61	71.62	66.27	77.93	138.38	78.19	52.76	129.15	48.56	98.1667	76.8233
78.84	23.67	13.2	107.72	102.62	203.72	187.99	23.74	37.14	73.6	239.06	61.27	193.02	62.83	19.48	25.43	15.53	39.88	52.37	67.39	69.05	72.6	22.94	58.21	10.79	65.28	9.13	7.77	62.65	44.76	26.5167
280.78	56.13	79.75	160.82	159.02	176.13	291.93	137.5	179.72	110.36	297.38	195.95	256.63	96.9	66.21	136.07	50.85	79.08	131.88	212.13	101.85	53.7	75.09	192.39	144.02	145	97.73	103.65	84.79	160.47	95.39
122.8	28.68	36.89	68.84	66.21	83.53	99.27	79.65	81.59	46.76	109.61	126.76	105.76	39.52	65.34	56.87	8.69	33.44	62.22	102.77	16.55	63.43	41.69	111.01	76.93	59.96	45.95	89.02	122.6	82.6333	85.8567
26.1	21.14	24.85	31.21	22.87	27.54	54.46	34.39	26.9	20.35	41.55	42.6	57.03	22.75	19.75	25.78	11.25	10.11	20.86	39.93	14.29	47.32	19.94	40.05	39.86	42.55	17.19	33.75	27.22	40.82	26.0533
15.02	4.73	40.47	22.57	28.42	32.59	27.85	50.65	36.79	10.71	40.8	26.14	37.06	18.85	15.58	22.04	6.21	21.27	26.19	22.87	23.68	26.62	32.11	33.82	28.06	27.35	43.83	27.96	27.15	29.7433	32.98
23.43	5.05	14.78	7.39	32.84	32.59	40.1	26.59	31.41	11.78	22.95	25.49	25.94	15.08	6.23	20.34	0	31.9	29.33	26.47	14.21	34.85	31.2	28.27	25.04	20.14	36.53	41.01	22.55	24.4833	33.3633
11.39	1.6	48.06	56.05	52.71	35.72	63.4	52.84	27.91	28.43	50.3	52.07	37.49	38.14	19.7	12.86	18.86	26.22	63.58	58.26	37.92	102.83	51.06	66.04	57.86	56.6	31.41	36.14	76.05	60.1667	47.8667
44.66	14.44	118.73	136.11	97.5	120.12	178.37	61.55	84.96	35.71	119.57	31.77	133.04	102.99	86.13	96.94	59.22	39.53	25.95	90.62	81.23	58.12	66.46	64.67	80.63	50.48	61.27	36.71	33.44	65.26	43.8067
48.64	12.27	72.95	42.54	75	56.31	129.91	77.93	78.84	31.21	66.08	33.87	65.36	70.55	50.47	37.34	34.89	167.06	81.43	89.96	74.99	68.98	39.63	66.44	77.37	92.63	47.33	57.69	18.94	78.8133	41.32
593.81	63.26	937.8	1564.89	1449.21	1710.61	1858.56	1872.39	692.12	616.58	1790.06	1640.85	1663.89	1436.09	1246.32	1191.87	166.04	1823.01	2242.89	1824.75	1107.17	1798.48	1988.06	920.38	1556.36	1322.03	1512.91	2061.94	1597.13	1266.26	1723.99
24.48	5.49	273.1	123.11	159.25	185.41	214.33	128	144.42	130.9	984.5	131.07	255.79	121.55	113.48	85.13	178.3	224.52	158.25	147.04	71.2	194.13	290.23	70.86	92.9	77.84	86.55	89.82	47.67	80.5333	74.68
145.53	11.19	37.43	33.95	64.68	81.32	85.58	127.2	58.53	69.58	96.43	115.86	36.5	34.65	18.41	56.1	0	40.84	49.51	52.13	40.42	37.18	65.06	71.41	40.81	29.39	83.46	34.27	64.16	47.2033	60.63
156.36	51.41	147.85	142.43	150.92	129	150.08	147.45	193.21	74.96	234.06	216.39	234.12	168.32	128.08	128.51	28.38	149.33	149.87	133.55	109.32	202.24	128.5	132.15	160.32	132.87	155.69	231.72	104.9	141.78	164.103
403.91	95.5	354.93	372.52	198.16	353.11	393.27	106.43	656.52	89.98	445.8	208.75	456.85	267.55	384.17	239.37	111.42	232.38	187.81	225.2	504.13	113.91	215.94	288.9	261.22	246.63	106.43	41.78	98.29	265.583	82.1667
27.33	5.81	44.6	44.01	42.42	49.44	66.98	45.27	53.81	24.35	128.45	32.92	136.5	35.39	37.14	49.58	36.35	44.93	44.25	48.32	31.63	38.54	67.59	37.3	54.71	29.9	39.57	53.85	46.15	40.6367	46.5233
9.3	15.47	21.78	28.58	14.66	33.63	12.93	19.6	6.57	30.37	29.6	17.7	86.03	25.93	16.08	20.99	0	10.29	18.91	13.91	30.53	29.96	26.03	26.6	17.81	18.28	18.84	14.42	9.7	20.8967	14.32
74.5	137.01	21.82	42.41	44.96	79.85	57.57	52.35	62.4	45.49	89.61	72.05	78.03	60.61	32.21	53.73	25.69	23.81	43.3	61.91	30.81	30.02	35.83	37.82	62.46	37.7	52.01	44.24	40.29	45.9933	45.5133
89.45	44.93	19.78	46.12	57.96	77.34	125.21	42.69	66.8	80.21	134.7	110.18	225.61	23.54	29.19	47.63	132.69	35.85	62.78	67.02	41.39	19.04	82.5	38.01	36.38	47.51	39.68	52.37	25.82	40.6333	39.29
100.57	45.59	207.94	169.74	157.56	149.8	186.51	99.76	161.65	84.34	226.02	186.66	218.99	99	81.84	146.92	106.07	125.67	213.18	135.15	176.17	85.8	84.34	266.44	204.05	195.92	134.3	69.35	90.49	222.137	98.0467
113.36	13.24	84.11	113.58	113.87	95.68	154.17	191.16	76.55	121.21	275.89	160.33	170.95	121.19	130.68	98.1	26.06	86.96	87.85	137.71	95.98	121.78	123.13	131.12	184.63	142.34	55.14	112.04	31.53	152.697	66.2367
52.83	14.81	63.67	68.06	69.82	107.39	61.59	108.18	68.98	43.04	142.25	111.68	129.34	88.41	80.92	100.53	4.16	94.86	164.94	91.96	44.95	142.3	75.32	59.9	83.16	65.61	42.83	87.43	56.67	69.5567	62.31
126.7	96.92	74.22	107.76	94.24	202.67	151.06	95.38	140.1	69.89	113.06	112.53	180.8	70.31	96.14	72.97	62.41	67.52	94.68	80.88	69.08	92.71	50.03	104.76	69.37	72.79	46.12	98.96	55.73	82.3067	66.9367
39.04	8.21	45.75	80.02	49.26	65.91	50.69	49.38	31.27	39.43	72.93	55.23	93.68	70.78	101.28	79.34	32.31	89.85	54.46	50.97	34.2	81.8	71.57	41.08	76.69	64.65	53.82	107.7	103.16	60.8067	88.2267
265.33	190.42	68.24	61.9	120.19	97.54	144.02	197.8	108.24	113.41	173.07	183.07	119.78	49.64	106.32	105.93	17.85	143.2	94.03	130.25	70.85	13.04	158.17	258.61	206.16	261.2	120.68	194.12	256.47	241.99	190.423
568.45	462.6	60.55	313.81	313.89	297.72	372.71	399.41	254.29	272.87	580.11	899.61	507.75	184.17	148.94	200.93	31.68	223.62	393.8	427.9	211.23	351.61	187.11	226.81	536.38	377.94	200.18	352.39	319.37	380.377	290.647
249.04	167.85	70.43	157.23	170.93	138.76	175.19	170.16	130.28	121.41	94.78	209.29	247.24	107.78	62.37	131.84	40.27	48.65	113.8	138.27	108.31	106.56	120.68	226.35	164.55	139.36	118.36	168.18	183.9	176.753	156.813
30.64	13.62	28.99	75.68	42.95	54	72.12	52.16	40.53	50.4	67.03	73.08	122.78	34.51	30.57	33.26	4.88	35.46	53.42	100.64	35.09	7.6	85.2	70.04	70.56	54.15	35.35	46.32	34.41	64.9167	38.6933
20.79	10.93	24.36	28.41	17	33.43	51.42	51.14	35.92	35	64.73	64.1	87.9	24.16	11.99	35.21	0	39.88	28.2	15.08	12.14	8.38	35.29	32.62	31.54	22.95	22.48	14.34	0	29.0367	12.2733
29.71	6.69	50.97	47.84	30.49	49.9	74.77	49.2	73.48	88.24	95.48	72.73	168.01	31.07	40.37	40.72	8.78	39.44	69.07	77.91	24.16	25.65	128.58	44.85	55.91	43.92	32.69	45.36	23.61	48.2267	33.8867
43.24	9.64	39.15	45.65	45.46	118.49	76.54	91.14	82.41	131.93	206.9	104.78	295.04	35.63	57.78	70.99	5.42	59.15	95.95	68.42	34.43	34.84	278.19	51.15	96.03	61.02	87.64	75.89	46.46	69.4	69.9967
43.93	5.13	20.59	32.01	59.52	63.56	54.31	92.59	82.78	69.58	87.02	35.05	138.51	32.67	55.7	49.58	8.08	33.7	37.44	54.16	10.26	61.35	155.07	46.48	33.67	40	71.23	70.68	109.94	40.05	83.95
59.62	6.14	61.63	19.17	19.66	29.6	39.02	59.14	130.53	62.5	113.14	45.79	271.66	9.78	24.26	35.63	29.02	27.94	48.92	43.88	33.79	14.13	353.56	41.43	48.72	40.65	22.75	26.6	24.38	43.6	24.5767
105.4	149.58	21.64	25.24	30.46	56.34	88.67	36.65	39.42	42.6	38.75	83.94	51.39	10.61	18.79	30.66	3	13.46	22.74	36.65	27.6	32.39	42.05	35.5	37.48	22.04	18.5	23.98	37.77	31.6733	26.75
98.22	8.92	132.12	69.58	66.29	118.43	175.41	46.01	272.5	69.15	200.75	87.07	114.71	111.6	88.07	94.45	60.21	70.84	71.89	102.9	105.14	102.59	44.45	108.78	55.76	94.87	50.14	65.22	20.23	86.47	45.1967
80.39	61.95	115.71	109.83	109.46	85.85	132.04	130.72	199.1	62.76	138.45	74.97	96.04	64.06	83.41	101.11	253.41	178.9	154.85	118.69	90.53	109.19	210.5	125.91	114.43	136.91	98.69	163.13	146.91	125.75	136.243
105.98	99.65	1415.96	670.67	630.7	502.2	320.68	681.94	221.62	48.6	137.33	657.45	184.81	508.19	781.31	682.12	128.22	1066.41	657.04	1023.5	521.12	738.57	903.15	649.65	763.32	652.69	394.95	414.12	315.42	688.553	374.83
74.08	88.79	1263.9	779.67	716.3	461.97	356.33	373.29	161.96	48.13	102.2	552.85	205.5	448.72	540.43	649.37	94.19	1015.27	741.36	865.7	423.76	358.12	430.22	565.94	481.29	324.39	342.53	316.86	230.16	457.207	296.517
66.12	66.18	922.3	524.88	741.5	326.53	385.42	643.82	170.6	101.01	171.09	801.67	282.76	302.98	424.73	408.76	60.8	925.3	574.66	793.02	286.83	339.97	622.07	930.5	598.84	471.87	395.7	310.5	385.31	667.07	363.837
103.16	26.81	1274.92	386.47	732.33	333.04	518.4	596.23	244.57	55.35	96.06	452.57	196.17	232.03	552.44	420.72	73.43	1083.91	460.32	742.14	617.9	185.01	389.7	1051.55	548.38	549.65	321.06	100.97	212.85	716.527	211.627
43.38	35.46	800.56	316.14	405.41	318.23	181.03	586.79	229.94	21.48	67.53	444.48	94.17	136.12	262.58	167.32	224.38	1017.59	336.2	519.17	465.48	134	662.69	702.67	412.19	291.84	228.63	142.1	170.92	468.9	180.55
328.55	295.22	7941.44	4079.2	2277.64	1843.05	1377.58	1896.98	858.07	127.29	272.87	1398.78	1199.53	3057.77	2383.8	2297.83	965.37	3331.62	2117.16	1965.87	2696.26	3585.32	1731.06	2022.33	2093.98	1448.79	2252.62	2309.9	1618.87	1855.03	2060.46
83.67	21.77	2019.37	826.36	807.55	420.85	274.87	2307.84	299.58	99.4	273.99	2327.81	799.67	703.39	1107.89	960.66	217.6	4066.74	1658.96	2080.52	944.3	7856.72	1988.87	989.7	2086.49	1289.44	3277.4	4498.54	2340.16	1455.21	3372.03
307.48	78.64	3653.99	2360.67	1953.18	953.39	561.19	1738.65	400.1	89.88	327.35	3499.41	572.1	775.9	1358.85	1019.24	222.13	5507.92	3216.83	2596.42	953.28	3035.92	1158.04	3243.11	2270.24	1575.93	2235.73	2005.85	2470.35	2363.09	2237.31
12.61	6.94	23.23	29.55	15.16	15.21	16.71	30.39	22.07	10.71	19.89	41.17	12.35	22.62	18.7	26.45	44.74	43.07	39.8	28.43	20.52	10.16	16.52	32.6	28.49	22.38	17.53	13.67	17.54	27.8233	16.2467
38.09	31.69	55.79	45.54	70.08	34.45	70.65	50.18	62.81	39.6	48.51	25.9	62.02	86.32	49.41	53.75	13.13	21.07	60.89	36.26	50.05	76.73	63.04	54.49	36.5	41.39	27.02	62.39	33.11	44.1267	40.84
178.44	46.37	230.98	259.53	250.12	321.01	232.18	239.63	228.47	102.58	398.28	269.29	320.59	256.86	201.57	245.28	113.13	234.36	264.3	290.4	178.97	165.8	278.43	245.16	257.13	200.75	154	193.5	122.06	234.347	156.52
117.78	36.17	257.09	176.36	208.06	249.02	188.51	214.26	164.19	109.26	202.73	173.79	162.58	204.75	175.78	178.49	120.16	177.08	221.31	274.7	110.23	211.9	466.62	169.45	201.73	165.64	170.05	206.94	145.83	178.94	174.273
46.12	30.69	113.47	44.11	64.64	83.41	76.97	77.77	84.73	126.02	121.37	60.21	104.32	57.88	39.87	41.65	31.8	106.13	75.05	57.7	40.39	55.74	84.53	87.67	99.41	97.36	119.65	79.5	109.01	94.8133	102.72
15.28	7.14	41.77	41.75	30.93	38.89	44.08	21.47	27.99	22.19	37.47	24.01	24.44	18.94	32.29	32.58	42.14	57.1	37.49	32.32	23.79	5.47	62.23	24.13	31.72	29.52	11.01	38.63	18.88	28.4567	22.84
3.98	6.5	13.97	25.35	14.86	17.58	27.03	22.34	13.73	19.68	21.37	18.74	15.44	7.39	9.17	20.94	1.83	22.28	20.02	23.06	9.28	22.42	49.93	18.1	21.58	20.3	16.11	19.19	14.74	19.9933	16.68
7.03	10.67	13.72	16	13.14	22.6	13.03	29.63	9.93	5.57	23.87	25.49	28.91	3.27	4.05	21.16	25.85	39.4	24.51	36.96	6.16	11.33	23.86	17.3	22.45	15.52	26.59	27.46	3.26	18.4233	19.1033
222.65	270.01	1803.39	1274.74	980.39	951.35	841.56	1089.15	359.16	131.55	288.69	900.54	462.03	982.1	1266.01	1009.45	489	1613.02	1178.76	1153.2	846.84	978.91	1181.74	767.22	895.61	665.24	697.55	803.55	472.82	776.023	657.973
30.37	9.12	406.63	160.05	285.81	177.86	177.01	201.19	87.89	28.35	44.2	155.77	124.9	102.85	187.56	195.89	71.8	295.68	242.07	361.06	189.99	55.93	159.04	221.01	184.97	177.8	87.93	71.8	42.23	194.593	67.32
2719.6	1039.99	5625.44	5498.58	4446.14	3223.42	4516.76	7089.47	3190.93	985.18	2402.5	2637.22	3207.82	3372.06	3259.04	2919.44	591.82	7278.03	3586.06	2823.05	1752.25	1630.64	2745.88	7245.08	3494.57	3804.8	1650.2	891.7	1685.24	4848.15	1409.05
80.66	14.74	262.97	253.96	208.92	190.3	208.13	221.77	59.48	162.5	104.21	496.04	137.03	151.61	127.36	182.11	164.45	273.17	301.68	406.33	104.44	189.33	182.14	172.84	246.96	142.28	116.58	237	107.29	187.36	153.623
20.87	5.85	91.28	159.67	138.45	120.78	206.4	155.42	40.64	38.01	118.11	169.52	175.47	85.36	62.55	116.21	72.91	214.25	176.27	157.4	48.74	73.98	144.5	79.34	136.62	105.96	57.52	89.21	58.03	107.307	68.2533
48.23	132.75	56.51	47.07	111.07	58.16	115.01	43.57	100.63	65.49	29.25	97.46	85.02	19.22	83.41	62.22	190.06	121.97	48.06	134.93	30.18	33.31	35.08	94.11	72.62	134.06	89.38	147.29	249.11	100.263	161.927
154.19	194.06	159.65	146.98	169.22	249.34	309.23	222.97	132.33	91.95	199.91	186.61	195.41	143.35	157.09	139.65	102.21	225.34	186.88	226.26	97.36	169.98	317.68	146.38	203.55	173.92	114.35	178.85	107.2	174.617	133.467
40.92	22.4	23.97	17.47	39.43	46.26	47.43	32.35	38.56	12.15	52.11	58.44	94.67	46.36	61.92	8.66	7.05	54.33	35.68	36.17	33.6	39.15	36.46	29.74	64.93	51.88	41.47	31.74	24.89	48.85	32.7
51.87	22.71	55.71	56.1	53.01	59.94	92.18	77.44	61.09	39.8	95.41	101.11	81.48	51.23	33.64	41.47	11.92	42.08	65.32	84.64	39.75	40.05	57.22	73	84.89	71.57	33.29	56.63	45.08	76.4867	45
68.35	31.56	118.31	220.75	141.54	189.2	141.17	225.95	131.01	75.67	218.94	114.94	207.66	166.81	153.13	142.05	62.14	155.38	160.72	97.18	122.46	229.07	169.27	130.18	114.61	124.12	104.54	232.46	131.77	122.97	156.257
9.56	3.35	18.21	19.6	20.1	14.41	15.52	2.52	10.14	4.97	12.18	6.5	12.29	10	14.47	14.84	1.65	13.75	12.5	15.6	12.56	12.52	13.39	12.8	19.47	13.85	7.75	9.07	8.31	15.3733	8.37667
234.65	318.76	196.69	198.1	160.45	370.36	336.11	257.36	239.08	180.19	202.46	240.77	235.39	191.55	230.93	148.59	176.29	281.99	266.12	288.49	121.98	93.77	120.45	151.06	222.99	200.59	94.35	114.45	84.89	191.547	97.8967
65.44	36.68	34.5	67.06	52.74	59.18	103.16	20.69	44.7	68.03	52.78	110.36	42.61	50.19	45.27	62.79	36.1	46.34	19.02	76.53	40.12	7.91	36.65	69.45	75.24	58.24	87.54	94.76	100.09	67.6433	94.13
40.67	11.4	0	111.14	91.22	78.47	45.26	85.73	45.99	217.45	186.46	26.55	340.14	68.06	0	45.91	123.41	93.6	85.1	75.22	7.12	52.43	115.97	40.54	42.86	20.2	46.17	56.09	33.93	34.5333	45.3967
12.98	9.09	58.93	28.82	27.29	37.17	33.1	41.04	25.22	45.3	46.83	44.13	43.37	38.46	25.25	51.28	85.03	28.72	24.52	27.36	38.37	19.61	79.3	30.54	33.42	36.94	19.73	21.26	27.07	33.6333	22.6867
15.49	18.45	99.24	46.57	55.74	59.79	51.72	47.9	64.72	33.13	91.2	23.6	77.18	33.13	25.01	29.15	104	57.6	28.82	43.83	34.38	29.96	61.01	38.32	54.93	56.87	35.17	16.38	30.16	50.04	27.2367
0	4.64	9.31	3.62	7.43	0	0	16.76	4.99	7.87	6.75	5.77	10.9	3.7	4.58	2.99	0	16.42	6.16	20.18	6.96	4.27	8.1	13.7	7.62	15.36	12.89	7.31	3.69	12.2267	7.96333
18.65	4.57	30.59	12.74	43.14	29.24	20.75	35.39	21.09	9.97	36.42	40.59	37.08	15.61	22.58	25.27	33.44	34.67	36.86	36.53	11.44	19.54	30.39	32.71	25.91	23.94	25.71	33.44	49.28	27.52	36.1433
67.46	25.78	89.82	87.98	98.86	99.83	147.86	77.56	109.79	56.47	119.75	133.45	216.5	94.07	164.38	162.69	46.52	154.7	124.76	103.41	40.29	135.89	196.72	68.48	111.64	95.2	111.87	219.9	102.33	91.7733	144.7
13.52	26.83	63.34	49.24	50.52	38.03	50.13	56.98	133.72	56.2	114.75	83.33	243.97	25.13	38.95	116.97	0	99.69	115.21	63.72	63.14	39.93	119.28	83.16	58.27	78.33	40.18	136.69	31.32	73.2533	69.3967
35.42	16.54	47.04	51.63	39.72	42.71	48.18	74.67	70.09	60.32	132.33	100.21	131.13	65.87	32.67	63.98	65.14	48.08	54.9	105.34	49.64	72.31	26.45	48.39	80.32	84.08	82.33	94.45	72.25	70.93	83.01
93.86	48.66	65.98	256.48	207.87	221.82	313.32	237.41	157.42	153.89	312.37	236.92	319.12	115.18	129.85	152.57	113.91	142.89	165.84	153.16	78.92	108.9	152.93	88.7	169.06	184.95	118.71	217.46	146.17	147.57	160.78
7.25	3.55	22.08	9.9	15.24	12.24	13.44	6.11	19.81	12.06	13.54	7.89	20.87	8.09	5.01	22.91	27.99	12.83	15.17	11.04	8.89	12.85	16.24	15.79	12.5	9	5.88	14.99	8.06	12.43	9.64333
3.02	4.23	3.54	8.25	6.35	3.64	0	6.36	17.07	19.73	5.13	13.14	4.14	4.21	0	6.82	0	0	7.02	11.5	7.93	9.73	18.45	6.13	2.89	7.5	2.45	0	0	5.50667	0.816667
43.38	6.17	28.59	24.08	27.56	37.6	30.17	71.44	19.16	19.33	13.81	45.73	17.66	20.8	21.1	15.3	29.92	73.2	50.43	47.93	27.31	37.14	30.37	37.79	46.11	45.46	20.88	33.66	20.74	43.12	25.0933
49.18	2.35	99.52	97.74	70.5	113.21	132.66	80.1	76.88	107.56	138.54	89.99	96.54	65.46	57.99	73.18	80.16	41.55	80.55	72.96	54.82	163.91	136.58	68.49	98.52	78.66	94.24	172.64	105.69	81.89	124.19
26.11	3.92	4.37	20.39	60.13	35.99	48.43	55.04	21.09	31.02	142.52	48.7	48.59	41.62	32.26	33.69	10.29	23.11	43.36	26.38	6.53	36.07	15.2	24.1	26.81	41.7	3.02	25.72	25.94	30.87	18.2267
29.71	29.73	19.89	40.59	17.85	25.59	62.97	44.73	53.99	12.61	43.24	41.56	52.37	59.18	22.02	52.7	17.56	30.05	24.67	30.01	52.04	10.26	38.9	29.77	56.93	43.92	10.32	2.93	23.61	43.54	12.2867
6.04	10.58	21.22	33	16.93	21.84	33.59	25.45	19.91	17.93	35.88	19.71	70.36	42.1	0	34.08	8.33	64.13	56.15	19.71	21.15	4.86	18.45	16.72	49.17	39.99	53.85	95.76	0	35.2933	49.87
1126.05	152.64	203.11	522.81	446.6	839.92	897.9	296.29	420.15	575.22	620.55	565.85	480.7	378.96	310.59	343.79	112.01	222.56	306.82	439.21	300.95	305.79	268.79	536.19	478.08	460.33	378.61	442.63	304.04	491.533	375.093
462.13	96.17	91.14	512.64	397.65	700.7	644.91	356.86	133.65	426.74	1246.98	1324.23	664.94	185.04	197.81	227.26	391.26	214.65	372.32	340.98	192.37	195.4	181.72	411.3	396.74	339.05	166.94	369.16	273.59	382.363	269.897
158.62	344.06	157.25	158.38	115.45	169.2	248.91	102.88	238.56	163.08	414.36	285.42	230.01	93.58	126.6	103.3	454.36	91.8	127.65	159.29	122.9	127.81	229.87	155.4	184.12	123.75	168.17	193.52	118.77	154.423	160.153
16.58	9.68	64.74	45.3	54.21	46.64	71.73	58.23	15.62	22.98	103.2	174.33	45.45	115.58	95.55	62.37	106.69	48.9	83.5	111.2	72.59	106.85	67.52	43.85	79.41	57.18	188.15	106.68	99.88	60.1467	131.57
25.08	4.2	222.34	131.14	230.84	277.49	121.36	229.9	90.95	170.39	105.56	47.47	125.6	129.28	43.38	75.1	49.64	306.02	209.19	177.98	129.92	380.51	205.47	150.58	150.99	160.28	156.51	313.61	192.6	153.95	220.907
106.8	45.86	100.91	61.19	127.97	162.01	153.34	94.41	160.69	77.77	184.27	78.72	160.59	115.3	107.24	124.45	128.29	112.83	116.14	123.68	63.37	127.69	115.78	115.1	100.67	135.49	131.28	220.94	129.35	117.087	160.523
42.66	8.15	79.53	74.19	84.27	105.23	194.22	126.72	76.75	66.82	334.24	67.52	180.8	108.18	80.49	67.86	106.99	120.16	90.17	105.49	44.16	64.07	132.32	53.69	89.19	86.7	64.47	106.98	83.6	76.5267	85.0167
246.11	132.04	343.1	187.29	242.36	345.59	635.53	334.9	311.15	168.41	304.16	111.85	410.02	464.84	210.1	362.21	94.53	135.11	210.04	294.86	147.34	115.47	161.79	121.33	258.18	251.48	103.56	103.11	173.28	210.33	126.65
57.18	31.4	45.26	46.45	47.65	55.9	51.59	45.6	66.25	71.6	115.45	42.03	110.17	38.79	29.4	29.65	10.66	38.3	62.87	47.91	46.02	39.84	42.49	49.35	34.79	35.18	23.8	21.31	23.64	39.7733	22.9167
37.13	54.69	110.74	107.23	95.23	112.95	123.64	99.62	60.04	74.7	159.06	77.13	135.95	77.67	81.73	80.97	40.74	198.69	206.01	134.5	61.35	69.36	80.78	110.28	111.58	111.79	52.68	111.73	57.5	111.217	73.97
8.4	2.21	7.38	11.47	16.18	2.53	23.36	30.97	8.9	6.24	24.95	13.7	20.15	5.85	10.89	7.11	2.9	26.01	17.08	19.41	7.35	8.46	10.69	6.2	17.1	10.43	15.32	41.98	5.84	11.2433	21.0467
24.02	17.47	34.63	42.91	37.55	28.96	27.41	50.63	42.65	16.46	65.88	24.12	41.79	28.34	31.95	18.77	30.58	21.26	25.77	30.15	24.27	37.22	67.73	46.04	38.06	61.95	86.88	112.11	100.19	48.6833	99.7267
3.59	15.1	16.84	19.64	20.15	6.5	16.66	26.51	5.92	14.94	36.61	21.5	36.95	17.54	6.21	20.28	14.87	22.26	12.53	13.68	12.59	5.79	14.64	26.53	26.68	25.29	8.74	11.15	12.49	26.1667	10.7933
92.47	35.27	103.53	67.39	97.94	99.12	182.93	60.64	110.37	51.27	554.81	114.03	159.18	88.84	71.07	134.55	1799.75	83.67	74.05	126.31	84.6	96.04	368.31	98.62	86.63	80.82	73.31	90.69	100.01	88.69	88.0033
461.06	172.42	2383.43	3498.86	2130.98	2107.37	1652.37	1234.55	703.03	771.7	4348.19	2399.75	2611.72	2193.88	1583.86	2060.75	32224.5	1511.06	1633.22	2047.04	1263.34	1950.37	3080.43	1512.87	1523.71	1316.72	992.63	1001.06	1056.99	1451.1	1016.89
6.73	34.36	5.63	19.71	14.15	9.28	7.13	14.19	6.8	6.28	376.4	32.44	29.01	10.73	8.32	15.2	18.57	20.43	21.24	27.73	4.21	13.95	15.67	9.94	13.82	9.95	10.14	16.58	6.69	11.2367	11.1367
0	34.29	5.83	6.8	6.98	6	15.38	10.49	6.25	6.9	4989.28	14.44	32.98	4.63	8.61	13.11	50.34	30.84	11.57	4.51	2.91	0	49	9.19	15.1	10.3	18.83	8.01	9.23	11.53	12.0233
0	20.93	0	0	4.19	0	0	0	2.82	3.55	1476.49	6.5	20.48	8.33	31	13.49	0	0	6.95	0	0	0	0	3.31	0	4.95	9.69	0	0	2.75333	3.23
6.14	12.19	0	13.99	12.92	4.94	15.19	17.27	6.75	0	2308.85	8.91	8.42	2.86	3.54	23.12	8.47	5.44	11.9	14.48	3.59	1.65	14.6	5.67	15.7	8.48	13.28	2.82	48.41	9.95	21.5033
17.04	9.7	7.49	5.82	20.9	15.41	11.85	0	23.08	16.45	1189.75	16.22	13.14	11.88	11.05	21.64	47	5.66	29.71	13.9	1.87	13.73	13.01	15.33	12.24	16.75	32.81	10.28	41.46	14.7733	28.1833
11.75	3.53	13.76	9.17	16.47	20.24	34.23	3.54	15.02	14.95	1659.83	21.91	23.01	21.06	11.61	24.63	13.89	23.77	15.61	13.69	13.23	0	35.89	14.56	17.69	15.98	17.69	9.26	7	16.0767	11.3167
101.66	71.22	88.04	123.81	92.94	127.92	94.27	177.03	86.42	28.88	598.56	98.59	157.56	101.71	87.9	92.31	33.53	121.28	143.87	103.39	58.07	55.2	81.02	138.29	130.22	122.6	100.34	80.77	82.98	130.37	88.03
428.94	268.72	666.86	777.68	682.2	895.2	826.1	1477.98	1406.84	245.01	1295.62	601.32	831.22	839.74	855.89	1061.53	136.52	613.31	690.4	498.06	1004.28	2572.21	1377.64	444.59	865.41	676.13	1625.17	1791.79	1181.45	662.043	1532.8
970.02	484.04	970.32	1206.59	1394.97	1412.43	1943.23	2710.21	2134.13	804.55	2509.5	1130.07	1656.08	1225.1	1780.33	1554.69	624.75	1133.98	1244.61	945.78	1074.05	3030.51	1710.04	914.66	1968.34	2255.93	1725.02	1842.62	1819.68	1712.98	1795.77
115.48	72.24	251.28	315.58	315.08	193.96	351.86	452.09	239.01	120.05	469.22	264.76	359.07	178.3	249.64	311.94	17.07	127.77	206.16	179.48	173.4	53.17	289.81	330.4	138.31	141.71	76.91	68.26	80.29	203.473	75.1533
35.5	4.97	54.06	77.6	52.24	42.8	92.16	67.34	45.15	52.71	90.41	65.65	87.59	79.2	61.38	48.08	0	31.42	144.41	65.65	43.53	34.32	122.9	73.38	69.72	61.71	20.14	22.03	49.36	68.27	30.51
2.63	0	24.62	3.59	5.52	12.67	9.74	11.07	7.42	1.56	4.46	11.43	9	3.66	22.71	11.86	0	6.97	9.16	5.71	2.3	0	115	14.54	12.58	9.79	12.78	3.62	14.61	12.3033	10.3367
63.91	26.42	85.93	103.07	87.38	116.23	141.84	68.46	77.99	18.05	56.04	101.45	61.05	54.06	77.91	89.89	18.79	83.46	110.83	100.3	62.4	95.39	52.28	85.67	72.78	62.46	39.92	57.08	17.48	73.6367	38.16
78.64	24.1	76.78	129.83	122.28	122.48	136.72	120.86	98.79	102.67	196.81	172.9	321.74	70.82	82.16	91.54	35.02	228.38	308.51	125.65	52.37	153.12	95.09	188.54	147.54	147.51	108.25	137.26	135.54	161.197	127.017
921.57	497.8	2381.5	1882.88	2776.74	2232.88	1054.23	2868.5	1907.15	516.75	1213.85	1227.59	1918.81	1705.53	1474.53	1565.32	1603.64	2271.78	2312.76	1358.65	1463.49	3386.61	2271.65	2289.25	2017.6	1640.11	4043.16	2993.34	4179.79	1982.32	3738.76
39.93	9.33	405.48	200.06	195.91	449.41	172.8	56.12	175.59	86.98	192.11	260.68	182.49	222.75	299.24	165.28	752.69	270.98	263.04	246.17	128.24	246.68	54.22	110.56	216.8	176.33	151.09	18.36	111.05	167.897	93.5
89.74	82.72	80.24	138.75	100.96	113.91	162.05	179.21	100.14	29.46	92.23	123.33	53.42	138.32	171.52	111.97	127.03	112.88	115.3	158.01	53.78	171.26	137.08	116.39	138.02	79.19	67.01	104.22	75.53	111.2	82.2533
2368.56	537.19	2841.23	6826.02	5131.76	5283.85	4248.72	9866.44	1351.93	618.98	1735.34	7270.47	2715.19	5576.09	4539.33	4452.66	642.31	8943.84	8929.84	6653.06	4983.5	15896.9	3207.24	5838.89	7880.63	6627.97	8842.79	10479.4	7398.29	6782.5	8906.81
227.96	35.63	141.76	424.07	342.88	513.8	543.09	321.57	272.62	347.91	541.9	387.29	430.32	337.45	203.17	344.42	55.62	166.07	399.52	302.36	150.51	264.21	130.35	190.64	356.17	291.09	197.61	263.6	187.75	279.3	216.32
276.97	77.82	114.93	165.56	188.05	302.66	315.69	170.28	222.92	137.11	242.5	298.21	270.95	168.98	119.74	133.53	87.54	109.81	124.09	298.18	169.31	113.91	120.46	340.29	287.48	284.25	177.77	224.81	112.33	304.007	171.637
78.09	21.88	919.5	453.46	361.22	160.08	238.96	279.83	99.33	53.35	53.04	220.9	120.44	364.81	337.6	312.93	172.32	1078.26	431.18	443.89	300.95	789.65	397.61	310.62	598.54	539.86	538.16	514.25	548.36	483.007	533.59
67.46	6.44	28.74	58.66	32.24	44.37	39.81	109.88	78.01	9.11	85.91	116.77	60.96	72.69	63.63	69.23	0	32.57	46.34	86.73	42.97	116.12	40.59	54.33	116.05	73.62	47.24	103.61	76.75	81.3333	75.8667
37.82	18.38	34.31	105.03	76.11	145.66	171.98	61.73	29.89	54.36	162.64	69.03	79.46	81.67	52.75	99.17	33.66	52.92	75.17	61.06	36.34	91.43	52.19	35.81	61.37	42.43	60.34	107.7	72.96	46.5367	80.3333
19.25	4.82	19.33	22.54	36.62	43.1	40.8	23.18	53.11	19.6	58.36	26.92	58.43	30.68	4.75	21.73	34.13	53.54	38.36	22.44	33.72	17.72	25.2	36.03	27.66	22.77	26.75	17.06	22.94	28.82	22.25
113.26	23.49	110	191.4	125.34	122.19	165.83	116.23	90.57	42.49	115.14	97.29	82.75	141.32	162.36	149.72	73.99	156.97	123	168.61	88.76	135.69	91.06	108.38	199.18	156.7	79.74	143.87	122.26	154.753	115.29
72.15	11.89	34.81	57.99	86.26	122.82	118.06	89.46	63.98	42.86	158.54	143.14	128.01	59.18	14.68	67.07	64.39	123.96	148	156.98	100.37	47.87	73.47	196.62	130.12	128.25	189.25	93.65	135.73	151.663	139.543
166.38	39.63	140.36	45.47	69.97	120.38	172.8	140.29	175.59	39.54	135.61	115.86	86.68	27.84	69.06	97.67	110.15	94.25	85.1	86.89	93.27	171.6	74.55	153.56	175.35	165.31	199.65	169.81	222.11	164.74	197.19
108.64	29.41	97.2	106.61	94.83	157.2	210.64	116.58	112.6	49.87	150.93	120.35	153.68	64.73	81.98	88.08	57.21	90.92	105.62	89.72	97.75	89.92	81.47	104.28	80.91	97.72	69.67	81.73	79.65	94.3033	77.0167
170.82	29.92	104.84	111.14	94.07	112.8	226.29	171.46	120.72	55.57	120.86	150.46	94.79	62.39	84.4	59.69	50.48	50.4	52.01	119.47	110.43	26.22	20.71	105.1	105.21	101.02	29.68	22.44	50.9	103.777	34.34
118.47	50.85	316.71	417.21	356.68	350.09	250.66	256.76	144.65	52.53	172.83	305	232.19	421.16	294.32	388.01	59.83	550.88	531.46	434.76	305.45	629.21	197.11	336.94	404.46	341.92	254.33	365.89	262.19	361.107	294.137
56.86	13.94	68.84	106.18	82.36	98.28	98.42	67.92	53.58	19.14	56.32	30.93	88.35	74.01	68.83	92	20.91	73.82	61.69	68.05	58.1	15.27	38.6	74.52	51.75	70.62	19.98	32.67	13.18	65.63	21.9433
12.93	9.06	25.98	42.91	31.08	53.47	54.82	15.58	17.41	10.98	23.53	34.17	20.26	33.49	19.17	25.03	5.1	53.97	47.25	48.24	37.22	17.86	31.98	49.45	30.98	39.77	35.95	22.93	43.67	40.0667	34.1833
111.29	17.06	146.69	137.81	124.8	172.78	166.41	151.02	156.64	85.53	222.63	120.33	199.31	129.98	117.88	116.21	175.56	110.2	92.98	122.21	115.75	127.78	121.13	124.15	114.96	121.23	104.33	117.99	101.56	120.113	107.96
9.61	11.51	3.75	17.52	15.72	15.46	34.18	16.89	20.01	11.9	40.13	21.79	18.67	17.88	9.7	9.04	8.84	12.76	23.28	20.92	8.42	16.14	15.5	21.74	21.11	14.93	16.24	18.78	13.37	19.26	16.13
19.02	4	13.37	36.37	23.99	13.76	14.11	24.05	16.13	13.56	29.06	45.52	23.46	31.82	6.58	25.76	73.43	13.46	39.79	45.51	19.99	24.51	19.36	21.06	32.79	11.02	15.42	70.81	10.58	21.6233	32.27
18.8	10.13	13.55	17.78	22.3	5.23	21.46	30.48	28.61	24.05	34.38	31.47	22.8	18.15	12.5	9.79	3.99	19.2	35.3	37.76	15.2	25.63	57.43	62.46	45.03	44.9	113.73	75.79	138.75	50.7967	109.423
24.4	8.55	47.65	77.8	79.81	68.66	30.17	102.88	68.98	57.99	172.65	141.6	72.49	22.69	42.2	55.09	0	50.4	47.28	66.37	49.87	58.99	74.55	78.07	54.55	60.61	131.9	33.66	135.73	64.41	100.43
126.77	12.43	173.78	188.8	152.82	189.55	204.54	160.33	170.81	97.9	276.6	150.34	266.78	125.52	151.26	151.69	125.88	233.39	228.41	202.73	98.82	212.46	220.75	158.88	179.15	157.44	196.31	194.06	125.16	165.157	171.843
123.68	17.84	63.93	74.56	81.59	109.66	128.18	107.35	181.67	209.61	123.54	87.07	112.21	76.09	81.78	78.02	75.26	103.03	105.72	77.17	47.79	85	33.34	68.49	57.51	115.95	41.29	57.69	75.88	80.65	58.2867
16.27	5.7	76.24	22.23	22.8	0	0	0	15.33	38.66	41.44	0	66.91	0	0	18.36	0	43.2	0	26.55	14.25	0	66.27	15.01	31.17	26.94	105.52	0	90.49	24.3733	65.3367
39.2	16.15	40.52	40.96	51.71	47.27	55.59	48.6	28.24	71.23	39.15	40.14	26.87	9.65	7.97	31.23	50.88	26.53	13.4	30.1	26.25	27.87	49.31	27.24	28.72	18.14	33.65	52.47	41.68	24.7	42.6
276.3	98.15	45.59	154.2	158.19	281.55	256.21	229.68	130.17	147.95	244.49	518.67	194.74	157.38	70.66	171.32	69.77	108.5	122.14	186.28	110.78	177.16	67.37	209.74	237.69	227.95	187.73	385.08	170.46	225.127	247.757
95.34	42.94	15.96	46.52	71.59	73.91	63.15	114.84	60.96	72.82	132.98	177.83	51.35	9.5	47.11	76.88	291.17	48.22	71.25	96.31	59.65	49.39	83.22	131.99	137.02	146.6	176.69	75.14	123.11	138.537	124.98
111.56	23.45	52.28	45.73	35.18	67.26	20.69	47.03	81.46	33.13	113.65	78.89	114.71	70.01	67.52	25.19	7.69	9.87	32.42	63.72	58.63	121.35	34.08	106.04	45.42	57.73	81.4	100	93.07	69.73	91.49
12.44	8.17	47.39	41.45	47.97	52.52	59.14	34.43	35.54	38.81	45.56	44.85	41.59	34.71	32.28	32.49	8.58	50.26	37.97	44.42	30.66	20.68	29.31	40.34	55.14	43.47	40.36	41.83	27.04	46.3167	36.41
661.73	198.94	326.76	273.67	376.71	269.03	277.42	432.89	711.92	164.17	538.14	259.3	305.89	251.03	284.99	283.34	716.84	305.2	356.62	212.39	361.97	390.19	707.44	614.93	308.5	361.05	557.07	389.88	549.98	428.16	498.977
279.92	104.09	196.78	217.71	265.6	155.78	199.66	190.63	322.59	107.44	252.28	299.87	177.12	132.12	126.6	131.25	83.15	163.9	95.11	126.49	181.05	72.87	359.6	286.16	191.86	196.1	247.9	225.69	227.55	224.707	233.713
1589.68	267.59	3320.16	4050.83	2674.46	2811.7	2361.24	4363.08	2394.23	1761.18	2757.97	2802.19	1840.3	2211.77	2516.29	2016.24	3968.56	4246.96	4875.62	4561.03	3173.45	6571.49	3863.75	2324.56	3696.15	3126.27	3866.59	5558.76	3156.43	3048.99	4193.93
1108.31	196.88	4154.09	2687.75	1656.63	1592.94	1597.6	3825.43	1930.26	1026.58	2963.36	2688.91	2091.99	2735.87	2375.33	2742.35	1691.59	2819.78	2860.63	2652.92	2229.03	5091.49	2503.35	2044.76	2194.2	1971.14	3047.1	3243.58	3191.87	2070.03	3160.85
42.34	7.91	54.56	109.91	111.77	119.12	157.04	89.24	58.51	61.2	89.86	44.53	178	94.47	68.33	68.5	42.82	58.71	101.71	112.85	86.53	59.13	71.86	79.45	109.52	78.29	44.62	67.15	41.21	89.0867	50.9933
87.67	47.34	67.05	58.23	57.18	91.03	146.78	100.1	103.83	70.16	159.2	92.73	92.65	89.99	69.49	60.48	104.12	45.27	69.35	92.73	38.39	34.34	124	71.02	94.49	74.1	57.26	120.07	55.87	79.87	77.7333
37.19	0	21.78	25.4	19.55	33.63	51.72	39.19	30.66	49.7	7.89	70.8	31.86	25.93	16.08	20.99	141.04	16.46	43.23	5.06	8.14	22.47	18.93	20.59	8.91	26.94	7.54	57.69	12.93	18.8133	26.0533
1401.16	542.75	1198.67	1043.33	1075.55	1519.7	1374.9	843.87	1704.46	273.05	1183.3	1040.53	381.15	1023.5	1128.19	1012.62	1349.67	1095.84	956.58	709.75	1227.25	1218.59	483.17	1253.45	990.86	1138.6	1160.06	1247.37	1371.08	1127.64	1259.5
427.93	149.9	617.75	514.86	572.21	538.91	999.5	631.13	559.42	175.26	535.68	961.39	336.4	566.21	553.13	656.18	330.36	482.2	359.93	437.75	428.55	494.26	343.57	488.49	556.93	498.2	386.03	373.65	410.25	514.54	389.977
31.72	3.17	26.55	44.89	34.93	36.88	42.02	42.98	32.56	31.63	37.51	69.02	48.15	23.7	29.39	26.85	9.37	31.08	51.36	60.39	28.77	67.55	21.92	30.74	54.27	41.27	48.68	67.18	59.86	42.0933	58.5733
38.2	23.79	36.46	52.19	47.59	51.17	70.84	41.75	82.65	47.9	75.67	78.5	84.37	47.35	63.61	51.1	11.71	31.3	31.24	56.17	37.17	58.13	41.78	57.19	69.8	59.73	53.91	72.19	49.18	62.24	58.4267
42.57	9.26	87.71	68.19	56.58	77.88	43.56	49.51	35.27	8.72	33.65	70.27	30.19	40.94	53.31	76.22	48.59	36.38	42.66	86.23	51.43	132.46	34.38	70.71	64.69	51.65	53.55	73.89	42.86	62.35	56.7667
185.93	55.36	163.38	209.58	205.24	291.45	349.13	230.25	86.5	49.7	294	321.14	189.59	207.42	156.74	162.66	76.93	154.28	140.48	144.12	183.21	106.74	336.08	208.49	188.16	189.54	94.22	75.32	90.49	195.397	86.6767
176.06	18.88	134.71	201.28	211.53	138.64	199.91	106.03	160.82	221.98	283.7	132.92	312.81	135.29	105.63	194.69	34.69	213.08	296.55	164.18	75.53	98.43	69.52	246.71	172.13	261.79	122.35	79.29	144.89	226.877	115.51
88.65	59.56	749.19	669.17	517.42	508.19	603.73	710.71	184.18	775.25	399.76	401.62	394.5	528.95	414.67	515.12	214.47	1032.93	836.23	701.19	330.95	669.8	882.05	280.05	555.56	440.98	612.7	717.53	398.11	425.53	576.113
121.54	94.09	257.97	237.06	192.58	160.36	222.13	252.48	195.43	199.33	301.33	252.97	394.83	176.86	169.06	228.66	153.05	292.33	253.9	270.19	163.54	127.73	539.02	181.42	186.9	159.33	134.96	160.94	139.61	175.883	145.17
85.9	79.33	118.94	106.7	87.57	84.75	159.31	148.15	103.01	88.14	59.67	50.98	69.59	152.46	94.53	149.86	32.31	152.06	154.32	59.47	75.24	18.88	55.67	90.81	93.52	61.42	107.63	32.31	21.72	81.9167	53.8867
162.11	21.98	214.44	85.74	47.64	88.28	96.98	99.2	174.92	37.28	204.22	62.58	82.45	65.63	90.43	76.74	50.48	143.48	97.26	48.36	109.92	37.92	47.93	84.94	62.63	77.93	93.27	104.57	65.44	75.1667	87.76
11.91	3.79	32.98	26.62	20.49	32.63	30.12	20.54	29.58	18.65	42.28	16.49	37.1	22.65	11.23	22	47.78	7.67	13.84	25.91	11.38	26.17	33.07	18.38	20.23	14.79	16.68	15.68	24.09	17.8	18.8167
123.3	104.38	288.92	140.39	93.62	123.9	152.45	43.32	242.04	79.35	218.09	22.36	119.74	42.99	213.22	197.18	325.94	54.57	35.83	67.07	125.99	33.12	31.39	96.72	132.9	76.56	91.64	21.26	57.15	102.06	56.6833
52.64	5.38	71.96	83.92	93.78	95.22	48.82	32.37	57.87	119.88	87.53	9.55	31.58	39.77	34.14	42.09	27.23	52.42	86.7	41.76	73.01	210.32	62.55	118.63	108.23	129.85	213.41	211.76	189.11	118.903	204.76
20.38	13.9	40.22	51.3	57.89	64.67	55.7	18.09	28.81	103.23	50.09	15.17	25.74	23.93	27.82	53.28	31.07	20.89	17.46	42.59	39.46	37.16	27.31	55.64	39.05	34.19	46.96	26.63	35.8	42.96	36.4633
27.29	0.74	29.51	68.84	76.5	55.69	62.29	39.82	33.63	149.64	89.11	18.27	38.85	55.62	43.56	52.13	0	11.15	29.28	31.97	12.87	76.11	66.27	60.83	51.29	45.19	57.87	76.72	37.95	52.4367	57.5133
29.48	5.51	48.36	26.85	56.47	42.66	25.51	12.43	25	54.87	48.39	8.55	12.13	10.96	6.8	17.75	37.95	20.87	15.99	33.14	25.82	82.35	76.05	52.96	39.54	43.12	58.96	47.43	54.66	45.2067	53.6833
39.57	1.39	51	70.29	85.98	114.52	51.37	33.37	18.64	75.22	47.04	12.92	0	22.07	41.06	40.2	5.46	14.01	23	43.05	20.8	35.07	44.33	91.3	58.77	75.36	38.5	128.25	27.51	75.1433	64.7533
11.05	2.58	12.95	20.13	28.4	22.21	47.82	7.76	15.62	48.14	25.02	20.04	17.67	20.55	19.11	37.42	0	9.78	17.13	12.02	29.04	41.55	7.5	57.11	28.23	39.65	11.95	10.16	20.49	41.6633	14.2
4.74	3.87	20.35	19.41	27.66	15.23	23.42	23.29	19.34	24.38	34.85	10.31	9.74	17.61	10.92	16.04	39.19	8.38	9.18	20.61	37.33	5.09	27.33	33.22	29.49	30.06	28.16	44.63	32.93	30.9233	35.24
48.16	37.79	67.72	76.34	76.96	78.98	100.04	101.53	77.15	21.74	67.06	62.88	75.28	77.91	59.97	43.5	69.08	76.74	71.66	36.68	27	34.15	45.12	72.54	76.6	71.78	74.98	98.31	40.18	73.64	71.1567
47.47	41.3	21.53	23.01	33.27	31.39	48.27	46.8	59.51	26.38	70.2	72.47	43.56	18.15	15.89	30.25	28.51	21.68	24.92	36.65	27.49	51.82	67.05	56.67	47.68	51.34	74.49	59.13	70.26	51.8967	67.96
77.56	15.53	27.82	43.26	56.58	38.17	105.68	83.42	87.25	14.1	65.85	67.17	74.87	26.49	32.85	30.38	2.18	50.44	51.52	55.97	65.16	19.13	82.21	74.5	61.42	71.42	28.23	51.3	33.02	69.1133	37.5167
37.38	10.19	58.4	31.21	61.13	42.57	88.59	17.51	61.64	23.44	81.11	51.97	72.61	23.17	17.96	37.51	22.92	38.6	57.94	44.06	30.92	25.1	105.75	57.12	47.76	47.29	33.68	70.17	46.21	50.7233	50.02
163.24	37.1	43.8	141.32	97.82	106.68	152.53	105.07	103.91	70.32	184.08	166.76	150.34	62.56	86.2	85.81	36.09	75	66.63	133.53	51.3	76.31	43.15	115.46	124.76	119.16	105.07	101.4	88.37	119.793	98.28
77.54	18.49	38.66	56.35	40.47	35.81	27.54	100.85	37.31	27.44	65.83	52.05	439.93	41.41	34.24	39.11	6.83	59.87	63.29	71.79	30.35	85.08	52.08	69.73	51.37	41.66	56.18	52.33	64.23	54.2533	57.58
187.6	75.33	58.97	56.27	105.83	60.69	101.83	77.16	97.01	43.49	108.77	114.5	62.73	38.28	31.65	46.49	31.55	40.5	143.61	119.47	100.19	3.69	23.3	156.24	94.25	104.18	74.19	41.02	57.26	118.223	57.49
640.58	344.06	19.06	13.89	19.95	44.14	79.2	30.01	70.9	13.29	50.07	172.58	13.94	14.18	7.03	13.77	8.41	18	18.91	23.23	40.97	26.22	8.28	42.42	47.74	29.46	32.98	14.02	42.42	39.8733	29.8067
164.31	48.74	49.68	34.4	45.51	73.5	63.89	72.62	38.7	15.74	81	57.67	42.69	49.89	27.5	52.35	29.24	75.06	58.53	54.78	22.05	82.21	33.73	27.15	45.7	43.33	37.6	84.06	18.43	38.7267	46.6967
38.35	7.33	44.93	61.92	21.99	42.04	25.86	36.74	29.56	6.21	68.07	18.96	28.68	34.03	30.14	23.61	0	49.37	68.89	43.62	51.91	25.28	17.75	41.83	45.09	38.97	19.79	24.04	24.24	41.9633	22.69
21.32	9.46	16.66	38.85	27.9	36	29	29.96	27.46	5.91	20.52	17.01	22.41	19.82	24.58	33.7	13.72	47.81	31.4	30.16	18.68	12.6	31.85	33.06	25.88	25.3	27.66	21.57	13.84	28.08	21.0233
39.26	8.02	34.5	49.18	29.81	19.73	42.48	41.38	47.79	17.49	41.67	32.04	17.94	9.13	22.63	29.55	0	31.86	38.03	42.71	42.99	63.27	23.32	41.07	18.81	21.67	26.53	15.79	13.65	27.1833	18.6567
12.08	6.35	63.67	86.62	59.24	58.24	22.4	31.82	27.02	43.04	102.52	72.26	35.18	88.41	26.1	30.67	45.8	104.21	63.17	73.9	42.31	38.92	64.56	36.78	37.6	47.49	39.16	18.74	25.19	40.6233	27.6967
98.02	54.94	71.78	103.8	109.92	106.38	136.34	108.47	76.2	85.89	120.67	135.98	164.62	105.94	63.57	121.71	30.42	78.08	128.19	102.64	57.95	17.77	52.4	100.87	116.22	86.23	61.59	54.07	47.71	101.107	54.4567
93.03	60.73	84.23	89.56	74.09	104.53	113.71	57.94	78.69	60.29	91.55	57.51	117.4	61.92	84.1	81.15	52.49	91.7	61.45	47.15	57.41	1.7	86.13	105.37	91.16	60.39	44.57	26.24	55.86	85.64	42.2233
46.68	10.41	109.39	46.39	74.36	76.76	62.97	40.26	50.99	12.61	50.44	25.4	42.18	50.31	69.72	55.09	52.68	52.59	51.8	65.79	61.33	75.23	58.35	48.96	60.99	60.61	116.99	130.23	64.92	56.8533	104.047
188.63	19.41	551.74	450.58	394.76	446.95	415.88	353.12	251.07	86.19	258.7	167.92	259.51	274.08	278.29	253.13	151	530.07	453.87	411.86	251.87	424.08	290.15	339.89	339.96	324.91	421.37	492.09	238.45	334.92	383.97
65.74	12.56	637.18	424.61	322.52	389.14	543.09	277.14	160.49	39.05	147.14	78.03	151.58	241.69	258.37	229.37	148.36	581.87	361.25	484.37	219.85	520.06	346.9	348.58	423.71	445.32	532.99	568.7	432.13	405.87	511.273
29.2	8.42	48.3	61.01	43.33	39.35	66.89	39.82	40.46	24.49	43.75	63.54	71.82	38.32	32.67	29.08	54.48	50.17	49.91	56.06	25.57	17.99	64.71	52.31	43.61	37.68	20.89	29.61	21.49	44.5333	23.9967
43.35	19.52	34.21	54.4	50.84	35.2	55.79	54.08	44.18	24.7	53.33	78.93	52.16	24.67	27.54	42.94	28.06	43.07	64.79	65.45	30.22	64.16	49.55	75.93	71.2	82.77	93.96	118.35	134.09	76.6333	115.467
42.12	4.92	4.7	16.44	30.93	21.77	26.04	42.28	13.23	14.3	20.43	50.19	41.25	19.58	6.94	20.38	11.07	35.51	41.97	31.64	19.32	33.94	46.98	44.8	39.39	63.1	73.18	96.82	78.09	49.0967	82.6967
42.13	11.07	12.34	31.66	36.91	40.65	35.16	44.41	36.72	12.51	19.67	116.9	49.1	38.19	14.57	21.4	2.91	14.92	36.73	72.2	27.68	69.6	45.05	53.27	81.75	77.62	92.24	97.33	79.1	70.88	89.5567
161.06	47.87	31.45	72.24	64.42	73.56	92.02	156.03	55.19	53.15	49.72	170.81	66.91	83.94	29.54	81.72	16.83	38.16	62.41	71.68	49.87	55.71	77.04	92.19	113.4	109.44	79.8	95.92	91.62	105.01	89.1133
117.54	115	125.84	99.68	103.68	92.86	161.61	93.98	96.43	107.14	154.85	174.19	183.37	121.52	98.13	162.42	64.29	75.34	134.28	176.38	88.75	138.8	113.5	78.55	132.03	105.71	64.08	76.86	45.09	105.43	62.01
22.53	16.44	26.39	43.6	32.89	47.53	97.48	19.78	29.18	32.34	35.06	53.1	48.9	28.8	35.71	38.14	5.18	28.25	19.64	42.89	19.73	42.35	17.2	16.98	39.57	27.98	13.7	29.77	26.1	28.1767	23.19
42.16	45.36	26.46	32.91	61.2	68.99	100.52	28.56	52.49	26.83	44.74	60.61	52.64	33.59	33.85	27.19	2.08	35.98	54.25	46.68	34.29	20.62	36.8	42.24	44.72	36.77	31.74	30.11	23.03	41.2433	28.2933
5.6	0.98	13.13	7.66	15.71	13.52	41.58	11.81	27.72	23.31	11.9	271.35	23.05	15.63	4.85	12.65	11.59	2.48	26.06	13.72	19.64	4.52	28.54	11.9	4.03	4.64	6.82	0	15.59	6.85667	7.47
23.92	29.5	2.24	7.85	8.05	15	156.18	6.05	17.13	9.66	7.31	1956.44	9.18	1.33	11.58	6.48	11.88	9.32	4.45	9.37	5.87	4.63	0.97	17.49	12.84	9.9	6.21	11.22	0	13.41	5.81
68.31	36.87	136.45	84.15	72.21	86.42	91.38	59.01	135.06	101.11	243.39	51.17	223.38	73.4	75.52	111.24	163.71	30.73	85.91	77.36	63.75	66.77	155.09	74.41	82.08	60.73	54.48	72.59	68.52	72.4067	65.1967
326.44	107.62	213.73	534.58	343.18	590.44	703.34	252.98	392.41	457.71	1008.74	483.14	801.3	441.84	290.56	449.78	413.81	116.85	292.97	329.02	210.24	280.43	400.87	198.93	316.21	272.26	173.2	233.38	166.89	262.467	191.157
597.75	90.95	374.93	371.24	516.27	560.6	862.22	661.82	679.86	319.22	497.24	440.14	645.67	631.49	428.09	524.81	283.13	154.98	400.06	295.59	338.46	243.25	227.5	297.56	352.88	267.45	132.17	270.63	176.31	305.963	193.037
123.97	18.72	105.18	128.5	130.33	216.5	265.6	144.18	145.01	50.79	190.55	188.38	212.46	193.75	229.18	202.68	120.87	68.11	116.78	77.9	125.44	127.45	158.9	146.77	102.4	108.84	105.71	141.5	133.75	119.337	126.987
53.51	7.29	45.28	73.12	68.76	71.7	77.19	75.2	57.43	58.28	53.01	54.99	128.39	29.02	41.13	57.05	20.5	23.68	86.4	132.61	83.33	16.77	51.47	134.99	75.48	96	28.92	30.75	45.47	102.157	35.0467
29.65	27.27	67.32	91.16	84.43	75.99	130.62	113.3	70.73	75.97	193.55	161.32	198.2	43.94	51.28	96.24	38.34	77.1	140.04	130.05	50.32	116.48	90.6	81.76	120.75	121.99	102.18	201.93	95.36	108.167	133.157
42.33	13.75	61.32	131.44	91.16	64.96	85.64	116.8	83.76	69.95	117.61	169.14	201.53	70.83	65.21	115.55	37.15	39.51	101.99	101.31	86.96	74.41	79.16	98.16	127.56	122.66	59.9	121	120.93	116.127	100.61
170.38	117.5	68.62	269.17	229.49	304.96	375.22	218.85	104.1	161.31	442.99	318.61	368.63	189.33	165.73	186.32	124.84	148.45	198.05	214.32	67.62	242.39	225.01	109.09	256.33	175.23	211.52	231.3	162.88	180.217	201.9
279.74	183.2	137.02	217.31	190.81	208.71	249.85	187.35	264.47	75.03	386.03	302.32	419.43	167	161.79	191.16	938.09	134.98	174.01	252.93	125.38	98.75	165.78	210.34	228.58	188.23	96.33	94.19	98.87	209.05	96.4633
10.8	7.56	41.11	18.44	20.81	16.27	35.04	39.82	30.52	14.43	32.08	23.49	29.6	15.05	4.67	9.14	11.17	28.67	31.37	27.89	30.73	60.89	52.22	45.83	23.27	35.75	35.01	42.81	37.53	34.95	38.45
168.48	25.29	380.7	350.78	368.3	207.99	438.93	549.63	226.79	238.3	544.92	558.66	566.46	520.25	332.98	489.05	359.62	347.96	396.36	290.21	235.41	543.01	567.82	148.83	324.76	317.18	354.51	226.83	317.95	263.59	299.763
82.04	8.78	101.46	217.96	118.19	131.9	80.3	158.52	75.16	119.13	156.72	242.99	151.53	152.54	110.34	162.07	18.86	161.37	164.24	145.03	85.83	93.65	153.17	127.87	164.85	117.92	46.19	88	44.36	136.88	59.5167
34.18	16.87	92.83	65.8	77.3	69.31	109.48	111.34	81.97	44.3	120.02	106.49	128.86	77.99	42.98	61.38	17.14	78.38	86.68	74.36	55.79	55.08	80.68	78	86.33	73.96	54.16	96.41	86.41	79.43	78.9933
70.12	41.42	117.59	97.68	105.99	94.49	119.84	113.02	36.27	44.1	99.21	124.15	122.52	107.36	61.81	54.32	72.05	91.27	83.1	106.19	59	74.22	70	94.4	117.23	105.29	63.54	102.39	99.41	105.64	88.4467
93.4	81.35	372.67	448.4	353.86	325.71	393.27	292.67	102.28	134.97	197.18	241.7	268.23	408.37	327.42	322.02	212.39	308.35	284.65	232.07	207.84	191.2	167.1	197.57	280.57	266.49	128.94	97.48	140.41	248.21	122.277
25.31	15.2	4.24	39.52	35.47	43.59	46.93	45.72	8.52	15.03	9.21	15.73	32.22	40.33	31.26	4.08	19.94	38.4	29.42	23.6	15.83	67	18.41	20.02	39.83	35.92	20.52	12.46	0	31.9233	10.9933
98.43	35.34	34.6	70.61	56.91	83.08	146.04	103.74	85.79	80.4	202.66	96.39	158.57	78.93	38.3	72.22	20.36	67.52	77.23	68.27	40.95	39.66	95.23	47.69	50.69	60.1	39.9	83.15	30.8	52.8267	51.2833
234.6	118.31	245.63	477.41	429.13	555.74	614.06	519.07	219.49	477.39	784	541.28	578.26	429.25	457.49	462.04	68.84	329.89	425.51	562.94	215.68	493.35	269.4	239.85	564.32	508.32	272.5	379.77	212.85	437.497	288.373
47.49	5.54	134.46	129.77	108.17	138.38	51.37	66.73	95.08	94.03	77.27	51.67	43.4	115.89	20.53	71.47	234.69	24.52	55.2	103.32	97.05	216.82	84.63	89.84	96.68	122.86	57.75	84.59	99.05	103.127	80.4633
1238.55	257.28	1704.24	3469.83	2516.68	2934.84	1842.93	2033.96	1612.59	564.65	1707.73	1514.71	1125.44	2503.76	2000.71	1490.25	2880.13	1618.92	2282.39	2415.46	2670	4107.89	2947.86	1780.16	3640.45	3676.51	3000.86	3810.21	3724.88	3032.37	3511.98
168.75	141.41	341.16	440.8	280.61	279.29	309.9	205.76	124.71	114.99	299.19	185.41	235.89	205.34	237.47	242.79	127.78	226.98	292.33	298.78	149.26	114.64	165.11	190.25	231.43	179.44	131.45	115.23	71.32	200.373	106
35.62	7.62	215.59	181.13	101.23	133.61	150.45	145.98	71.78	62.3	181.42	66.74	168.19	102.09	99.23	118.38	204.67	168.13	115	129.15	67.59	188.12	163.21	93.13	93.84	104.84	123.52	170.55	143.07	97.27	145.713
23.95	7.63	56.12	98.17	38.15	78.76	60.57	64.25	35.9	38.8	55.45	73.43	49.25	72.87	45.18	81.11	60.06	26.98	53.15	52.11	49.58	94.73	42.13	63.5	55.28	63.99	63.55	79.57	48.44	60.9233	63.8533
8.49	3.72	19.89	28.99	26.77	17.91	39.35	31.31	36.99	13.87	36.03	13.85	21.82	17.76	18.35	33.54	17.56	9.39	14.8	11.54	29.74	51.29	6.48	30.16	19.31	14.93	22.37	14.63	5.9	21.4667	14.3
16.05	13.35	47	82.21	52.01	58.05	66.96	8.46	22.68	21.45	54.49	24	46.75	13.99	20.81	20.38	41.49	30.18	41.97	26.18	26.35	19.39	12.26	31.1	25.94	35.7	32.52	52.56	22.31	30.9133	35.7967
22.45	10.72	45.43	39.04	48.63	27.07	45.41	51.62	35.57	36.37	43.31	66.61	69.94	56.92	45.88	46.07	8.44	59.61	49.82	62.16	39.32	31.24	33.25	50.85	48.88	59.13	43.02	84.43	39.73	52.9533	55.7267
77.74	16.34	60.73	63.73	76.28	81.25	115.35	76.48	83.02	117	202.42	152.26	191.86	130.1	98.59	152.12	85.78	73.4	72.3	87.4	68.09	267.27	116.12	61.23	106.76	120.15	84.04	135.81	28.83	96.0467	82.8933
24.15	16.92	33.6	16.5	19.04	25.48	33.59	31.82	27.02	19.73	46.14	22.99	31.04	23.15	26.1	11.93	4.16	40.08	24.57	19.71	21.15	15.81	30.74	27.03	29.65	21.25	4.9	29.14	12.59	25.9767	15.5433
645.56	46.99	25.26	37.64	55.4	64.99	104.4	50.49	246.59	217.71	67.11	235.86	66.5	43.43	37.28	22.98	14.87	87.99	105.81	74.27	48.26	42.46	162.22	72.51	53.93	53.05	31.07	33.04	33.31	59.83	32.4733
180.21	21.7	402.48	515.53	461.78	482.13	532.64	510.44	827.78	183.99	497.24	336.99	424.64	400.51	418.76	559.42	46.6	373.84	445.15	373.72	355.14	1170.69	481.72	345.1	361.5	449.93	885.77	912.57	720.43	385.51	839.59
196.17	33.86	339.77	341.84	314.83	486.81	416.54	431.49	783.58	190.85	417.58	423.78	838.03	253.74	255.66	346.61	74.5	395.09	465.99	338.68	226.61	529.17	547.2	248.74	411.31	255.4	396.47	550.9	217.44	305.15	388.27
218.19	25.14	383.46	380.5	398.4	498.5	452.57	417.57	822.37	187.6	587.42	440.43	574.66	280.25	536.19	573.63	95.03	371.01	517.28	588.75	238.89	335.42	359.6	308.41	334.2	323.27	183.89	221.73	171.66	321.96	192.427
135.03	60.5	286.99	394.75	421.48	361.63	465.92	340.91	620.65	246.24	593.22	567.18	682.4	343.77	391	428.94	142.93	522.56	668.03	425.34	148.53	378.28	478.09	222	386.62	287.3	398.46	547.87	403.93	298.64	450.087
65.56	10.72	102.42	226.93	177.67	271.42	291.81	216.51	58.69	110.35	317.27	213.99	236.69	158.47	154.94	167.75	27.13	125.73	193.07	128.38	65.08	191.93	117.95	60.51	148.66	110.37	115.17	235.08	75.97	106.513	142.073
166.67	20.27	29.83	56.93	47.05	64.2	103.04	82.95	49.08	88.01	98.27	234.24	109.49	38.74	12.01	44.42	3.19	47.13	104.95	94.44	40.55	44.77	21.22	96.99	93.15	92	60.06	63.85	74.04	94.0467	65.9833
40.32	23.79	101.93	139.17	124.93	102.35	153.48	183.39	85.98	34.04	158.54	80.81	88.73	109.49	91.74	110.19	17.56	118.33	138.14	133.9	68.77	336.83	358.71	69.33	119.95	118.59	141.08	242.9	120.98	102.623	168.32
87.28	15.29	166.84	210.26	210.87	193.86	315.2	150.08	199.1	47.75	306.14	139.94	277.1	147.33	174.76	171.12	180.56	81.32	90.77	94.95	86.5	123.99	168.4	98.78	158.44	125.5	98.69	74.44	79.84	127.573	84.3233
197.05	31.64	202.01	254.28	239.76	303.61	375.59	265.37	318.48	99.17	487.94	253.1	380.84	164.11	255.57	244.06	143.43	203.48	273.6	303.69	174.99	172	306.57	251.06	242.55	322.89	95.41	213.25	175.06	272.167	161.24
370.64	314.17	241.99	309.27	267.7	395.75	493.24	453.26	545.19	220.18	439.59	286.29	523.66	307.75	308.25	389.65	991.16	320.55	397.96	437.08	289.94	1367.84	1031.48	360.35	448.63	412.28	435.85	1195.98	448.51	407.087	693.447
157.8	32.95	32	37.32	46.79	14.64	39.39	51.17	70.05	99.15	90.17	36.32	35.36	8.46	104.95	82.21	405.97	21.49	63.5	54.47	42.53	173.6	15.45	60.49	33.44	41.46	36.91	35.57	50.64	45.13	41.04
115.59	21.6	13.54	73.71	37.81	4.65	21.44	32.49	52.64	89.27	49.07	58.69	21.13	69.85	19.99	47.84	292.28	47.75	49.27	113.18	13.5	127.29	43.16	86.77	86.75	169.08	62.48	74.4	171.45	114.2	102.777
45.49	20.91	9.99	11.65	15.94	30.85	21.09	23.97	20.09	15.2	19.31	40.21	25.34	7.93	19.67	22.47	86.27	7.55	16.52	21.65	12.45	16.04	31.85	22.57	29.96	16.48	50.71	39.21	51.39	23.0033	47.1033
442.61	360.2	31.43	140.5	144.14	129.38	116.08	113.09	301.2	114.2	174.6	384.28	98.07	68.58	46.39	121.12	43.16	79.14	135.12	68.09	117.48	172.91	104.71	232.71	203.46	179.52	148.62	107.9	186.5	205.23	147.673
558.83	1884.86	217.29	430.12	312.99	335.45	380.16	313.78	541.51	240.64	540.75	685.01	374.71	306.27	278.52	316.79	168.28	239.76	363.1	307.96	250.08	247.75	129.22	449.53	395.13	340.44	326.46	223.81	285.04	395.033	278.437
83.67	49.46	81.69	145.28	83.07	69.36	93.75	106.55	87.05	76.62	112.47	115.69	132.63	75.35	66.31	76.74	36.06	91.03	93.21	100.5	53.44	99.72	56.8	107.78	123.58	119.78	100.34	141.83	77.56	117.047	106.577
58.07	30.16	63.34	75.23	69.47	80.88	77.98	103.41	65.56	44.6	126.65	75.16	120.1	55.85	41.55	58.77	2.76	60.26	58.19	87.13	49.11	50.01	72.39	68.74	78.65	78.33	64.12	71.8	52.9	75.24	62.94
61.21	15.65	67.84	45.21	55.66	55.86	61.37	94.16	56.12	40.3	89.9	84.6	146.3	50.76	34.33	41.09	22.82	54.18	53.85	92.69	50.72	30.66	38.75	81.84	87.97	71.23	63.04	65.03	34.51	80.3467	54.1933
46.24	13.8	60.19	51.48	27.61	39.23	41.29	50.54	41.95	28.48	66.88	48.44	50.48	59.7	38.5	36.73	11.81	45.47	73.66	58.69	39	24.84	38.37	30.66	40.2	43.24	24.99	36.61	14.29	38.0333	25.2967
777.85	170.96	218.01	345.93	290.75	246.44	854.23	501.53	425.39	242.82	347.03	935.92	679.58	272.24	179.35	206.6	88.35	342.9	262.4	469.57	216.41	179.42	229.87	367.1	419.39	387.67	153.34	281.86	229.05	391.387	221.417
198.98	61.81	39.59	30.78	71.04	54.32	97.48	118.71	129.12	66.91	70.12	147.05	180.15	31.41	25.97	16.95	98.38	43.2	26.19	63.31	92.07	66.55	80.29	115.73	88.13	79.26	48.7	72.49	31.32	94.3733	50.8367
95.24	18.79	44.89	37.39	55.24	60.72	81.21	39.23	56.73	26.66	76.21	63.13	105.81	45.8	26.5	33.37	3.02	102.71	63.63	63.72	30.68	27.34	50.17	58.8	57.69	48.49	26.63	44.54	27.4	54.9933	32.8567
251	100.48	60.68	87.1	106.11	96.08	103.45	83.98	78.84	160.94	172.51	130.05	51.89	61.12	82.68	94.45	10.99	63.48	88	140.87	73.28	32.1	150.12	101.48	118.33	107.21	61.37	90.66	94.18	109.007	82.07
282.74	100.46	85.18	93.82	124.56	160.72	247.2	119.2	127.5	119.97	202.32	224.13	215.97	39.43	6.98	72.95	111.42	60.78	65.73	151.6	145.05	61.84	127.51	165.51	187.69	143.8	140.82	116.98	84.25	165.667	114.017
152.33	196.87	77.98	276.85	175.18	392.34	474.51	224.46	198.58	221.4	578.86	302.52	513	121.69	148.34	178.64	179.5	86.4	209.74	133.55	91.97	207.35	192.78	117.11	201.92	183.06	157.08	251.9	156.3	167.363	188.427
20.55	12.96	40.93	70.2	53.29	111.51	114.33	56.31	49.38	40.28	69.79	87.2	90.16	108.9	81.74	109.03	14.17	80.03	66.89	53.66	46.8	134.12	46.04	29.97	89.58	58.7	34.99	124.7	25.72	59.4167	61.8033
42.38	8.27	18.72	28.48	22.89	33.51	34.79	30.75	53.03	38.79	45.42	46.87	36.67	30.03	24.03	34.51	27.79	14.76	30.69	29.85	26.17	21.27	50.23	24.49	32.95	23.01	22.53	24.91	25.12	26.8167	24.1867
38.62	9.02	67.87	79.14	112.77	131.93	155.17	40.7	69.74	72.64	98.35	21.01	167.65	116.68	77.91	65.39	186.41	74.06	37.41	52.51	45.1	155.57	150.74	47.52	98.66	58.61	62.62	31.07	62.65	68.2633	52.1133
185.62	97.53	434.96	336.71	296.08	316.45	356.12	114.68	382.98	125.48	220.09	188.03	232.55	303.49	293.33	274.57	291.32	229.45	275.3	231.54	221.45	224.35	358.5	404.65	280.57	254.38	140.12	134.62	169.11	313.2	147.95
148.24	35.75	259.1	162.7	137.96	146.52	166.76	97.33	185.48	60.63	96.97	100.47	104.95	128.78	117.67	65.84	167.58	111.85	113	105.75	178.8	150.77	108.89	122.01	102.45	97.58	84.72	83.79	87.86	107.347	85.4567
26.72	27.3	52.18	94.32	68.67	123.52	90.86	61.02	8.39	67.47	155.03	87.22	151.13	83.85	30.81	93.01	52.21	21.68	80.25	49.66	39.01	46.65	31.75	62.48	45.87	33.19	37.92	44.53	12.39	47.18	31.6133
666.27	80.93	2129.93	1040.05	1085.81	1103.6	983.2	1468.62	694.46	172.36	1453.7	1227.68	1607.13	1481.11	1164.57	1330.35	382.88	1591.64	1351.21	2632.42	820.45	1209.34	1066.98	1694.94	2071.21	2034.51	1110.88	1041.15	1108.28	1933.55	1086.77
431.21	131.89	286.54	378.13	347.33	349.23	501.31	440.91	294.12	296.3	606.52	675.74	692.65	255.79	278.24	279.71	79.89	225.02	295.52	290.57	219.85	497.83	288.38	390.84	399.27	323.71	273.95	372.8	259.53	371.273	302.093
2013.25	1942.56	2358.79	1825.52	2757.88	3354.52	2443.89	1736.08	3259.4	728.45	1351.87	1732.45	2697.41	1352.71	1582.51	1198.3	454.36	1150.18	1744.58	1224.54	2003.82	28874.6	4063.09	4273.47	3016.08	3985.29	22555.1	36814.6	22497.8	3758.28	27289.2
30.33	21.91	57.74	31.08	26.57	38.85	35.15	31.96	35.72	16.89	28.97	16.5	35.08	21.15	39.33	27.81	47.05	15.1	33.05	20.62	14.94	15.27	36.67	36.73	29.06	29.03	21.51	28.75	26.36	31.6067	25.54
85.8	115.43	20.4	27.18	34.86	62.97	50.73	39.32	50.38	39.15	51.73	64.94	58.81	31.21	19.35	37.9	39.44	40.72	37.58	37.88	26.14	13.02	18.99	46.13	47.65	31.92	38.31	34.3	25.94	41.9	32.85
48.08	21.43	35.85	17.92	27.57	5.27	72.95	46.07	53.54	15.58	51.95	19.02	62.92	12.19	37.79	29.6	66.31	11.61	40.65	14.26	19.14	3.52	53.41	38.72	23.03	28.95	24.81	12.06	60.78	30.2333	32.55
32.09	16.86	159.8	76.73	168.69	87.07	89.27	118.38	192.77	176.34	163.48	96.02	87.99	33.56	69.37	172.07	165.98	28.41	251.81	78.55	98.38	0	49.02	405.76	61.49	149.46	104.08	38.73	189.65	205.57	110.82
65.07	8.29	34.66	24.25	62.19	35.67	98.74	62.35	47.38	24.6	70.32	70.8	20.28	16.5	10.23	33.39	97.91	15.71	20.63	106.19	62.18	0	42.17	191.09	138.87	95.51	105.52	252.92	164.53	141.823	174.323
162.2	124.31	59.95	71.4	83.93	116.83	205.93	123.91	117.45	83.42	122	177.66	137.31	107.78	65.89	93.39	64.56	66.49	67.07	117.84	81.05	35.96	103.1	129	126.72	117.62	74.14	86.33	80.23	124.447	80.2333
256.85	108.98	49.29	89.25	93.11	78.76	139.62	116.69	82.41	85.5	93.06	118.05	69.82	64.84	65.1	67.49	25.96	58.8	68.21	82.51	82.43	52.63	82.3	116.28	106.6	80.66	47.57	63.37	83.13	101.18	64.69
241.91	66.9	33.56	73.93	113.77	53.73	106.26	80.51	74.98	124.8	167.55	148.92	176.74	66.58	38.53	97.01	48.29	56.35	59.2	72.72	41.82	53.86	178.28	112.22	108.26	102.78	51.61	131.69	132.78	107.753	105.36
61.65	2.7	13.54	21.06	27	32.52	35.73	48.73	127.07	82.4	147.21	41.92	47.54	48.36	26.65	26.1	21.26	20.46	13.44	20.96	10.12	9.31	168.72	51.21	31.38	41.47	28.12	10.63	85.73	41.3533	41.4933
124.61	32.74	32.85	29.8	50.22	48.83	75.11	65.67	91	88.83	140.18	61.01	98.23	30.41	43.1	56.27	85.93	35.85	32.59	77.95	76.4	25.1	104.69	48.88	50.74	56.74	75.77	53.71	51.98	52.12	60.4867
110.39	33.3	43.11	87.98	73.07	55.46	79.61	45.25	49.12	78.33	156.2	103.42	56.75	12.83	37.12	34.61	46.52	24.43	21.39	25.02	26.86	0	103.05	155.08	58.76	102.82	64.64	35.95	68.22	105.553	56.27
38.38	5.26	46.92	36.48	30.41	36.22	34.04	28.14	42.45	38.66	59.5	34.49	68.63	20.94	49.05	37.67	41.42	17.72	32.97	25.41	26.31	30.92	98.55	39.11	33.57	35.23	47.35	59.83	37.12	35.97	48.1
98.24	22.5	531.25	1048.04	648.82	596.87	385.42	199.12	122.83	116.72	327.21	148	222.75	474.23	378.99	217.53	161.55	290.97	153.73	98.66	49.64	91.34	119.28	211.33	103.18	93.85	79.65	39.08	36.78	136.12	51.8367
15.97	7.46	51.98	145.5	83.34	207.58	98.74	74.82	35.95	21.09	90.41	57.93	113.14	66.82	55.24	80.14	7.34	83.26	94.9	120.67	37.31	42.9	103.02	89.43	68.87	72	50.36	73.43	66.63	76.7667	63.4733
19.22	4.04	67.57	119.07	61.08	114.35	49.91	56.73	33.21	29.69	55.49	30.68	68.52	84	75.35	47.74	15.91	56.72	75.98	59.25	41.53	54.73	62.64	37.85	61.39	61.54	46.76	57.44	30.29	53.5933	44.83
25.95	36.36	69.49	50.65	41.57	26.82	103.12	46.88	55.88	24.22	40.91	36.3	20.33	41.35	38.46	41.84	35.79	32.81	38.78	38.31	42.21	17.92	45.3	34.21	56.82	49.1	27.05	28.12	56.7	46.71	37.29
40.14	49.21	47.03	29.91	44.76	35.2	37.22	42.31	44.7	30.35	44.92	49.63	60.03	20.35	28.4	35.01	15.1	40.37	36.06	44.66	36.76	0	63.17	48.83	34.09	33.99	26.63	42.78	22.83	38.97	30.7467
35.81	19.93	150.57	132.41	78.26	91.45	109.4	106.58	63.52	22.53	62.6	59.6	108.31	120.45	76.51	95.13	23.24	162.23	139.59	93.97	79.35	76.39	70.8	77.38	105.97	107.27	63.2	42.13	41.01	96.8733	48.78
41.32	26.43	109.45	61.37	73.03	84.49	83.3	71.95	64.33	21.34	96.09	97.73	78.82	32.57	27.96	40.56	17.34	93.82	87.71	92.84	61.37	46.32	96.96	81.58	77.46	76.6	49.52	49.55	34.97	78.5467	44.68
54.69	7.18	64.08	68.5	47.92	41.22	59.17	48.04	70.86	23.01	116.09	81.82	32.81	19.07	23.65	33.44	25.14	72.62	84.77	80.57	73.85	47.74	109.07	124.93	82.97	99.06	133.03	51.86	110.91	102.32	98.6
11.12	8.66	20.27	48.96	36.37	35.76	41.25	33.86	23.87	30.09	48.26	32.26	55.05	37.91	38.46	29.29	42.6	36.09	25.85	34.28	16.23	30.86	62.91	28.05	36.11	30.69	21.04	44.31	30.93	31.6167	32.0933
84.36	50.66	460.29	609.23	663.85	549.28	813.51	345.47	422.41	187.56	572.95	283.21	717.04	457.1	483.48	522.37	249.31	409.59	493.1	483.77	504.53	328.2	660.23	624.15	646.57	603.63	379.09	496.93	583.15	624.783	486.39
16.68	13.53	61.73	77.98	59.69	68.82	79.79	53.68	35.58	36.51	77.53	76.43	98.11	50.2	42.52	65.42	47.23	82.38	57.16	74.99	49.22	50.23	82.26	70.02	55.94	48.34	35.6	41.17	39.07	58.1	38.6133
239.59	60.61	343.1	381.93	671.69	288.91	148.11	308.64	244.57	79.07	203.42	260.68	109.49	241.31	276.22	315.54	440.6	860.06	618.92	810.93	233.17	868.73	582.86	1112.98	1224.29	1416.14	3215.99	1863.28	4442.18	1251.14	3173.82
151.3	88.9	74.34	73.35	41.05	76.51	135.77	154.32	36.79	52.19	302.49	106.2	207.43	95.29	33.76	60.6	107.7	168.48	79.43	53.1	42.75	184.83	164.01	28.83	63.13	64.65	71.23	100.97	61.08	52.2033	77.76
6467.31	6289.97	0	51.08	113.54	15.03	69.33	183.87	317.02	44.41	52.9	311.83	17.08	52.13	21.55	28.13	51.56	88.24	159.34	47.45	294.69	0	228.42	156.41	191.02	165.07	141.44	197.63	86.64	170.833	141.903
712.34	55.79	16.16	87.39	102.84	128.54	209.33	118.96	36.63	34.27	96.89	80.51	134.11	57.71	45.54	46.72	8.65	92.13	112.25	137.12	76.89	78.82	93.23	152.32	148.39	124.6	108.8	127.99	115.1	141.77	117.297
543.41	31.73	7.07	49.5	33.85	43.68	156.77	101.82	28.45	39.45	25.63	98.54	49.67	25.26	10.44	40.89	0	64.13	28.07	45.98	26.44	87.57	98.38	89.16	95.45	47.49	102.8	62.45	67.17	77.3667	77.4733
1232.67	338.88	30.54	224.15	269.71	403.02	591.42	358.73	86.68	394.36	227.79	895.78	743.04	177.46	87.49	186.92	8.46	204.91	306.54	433.67	123.54	160.6	167.06	410.34	417.18	379.54	115.6	215.68	166.29	402.353	165.857
135.16	77.33	232.25	292.39	247.86	328.66	342.56	246.91	344.91	246.22	598.6	176.46	616.11	251.3	175.29	259.37	332.42	161.5	259.23	307.55	187.43	286.77	357.85	151.34	287.04	262.03	155.24	173.97	166.01	233.47	165.073
178.25	169.48	566.86	382.72	472.94	445.22	425.02	214.7	371.9	264.72	432.38	180.08	715.67	497.14	308.25	373.68	825.32	439.51	680.81	1156.58	613.34	605.27	376	601.62	542.83	595.59	567.75	623.35	495.72	580.013	562.273
125.14	15.78	199.41	129.95	157.88	120.72	167.1	168.83	226.4	86.24	305.99	119.82	130.39	90.75	69.25	118.66	241.64	234.83	139.65	228.72	144.69	387.2	576.03	138.59	165.46	126.41	361.21	286.5	271.47	143.487	306.393
120.71	26.62	167.62	116.06	90.87	80.86	49.75	131.94	172.72	87.64	185.99	102.15	202.27	187.04	115.97	126.17	73.99	201.82	150.71	189.69	66.57	158.5	186.66	128.73	134.93	114.75	76.12	138.73	99.47	126.137	104.773
368.87	53.27	857.3	754.97	810.4	991.24	1083.38	1161.55	453.97	246.85	688.97	625.76	784.37	762.14	794.1	749.51	409.07	712.96	754.32	985.22	609.24	809.15	1643.6	603.6	807.8	733.59	621.33	785.92	512.93	714.997	640.06
282.12	15.01	389.12	292.77	257.8	258.37	245.05	602.22	196.85	53.04	321.39	271.98	203.19	323.71	277.9	185.44	78.81	347.7	278.14	384.63	309.66	394.21	516.41	289.37	335.31	223.23	309.81	310.28	283.05	282.637	301.047
136.77	39.31	131.49	201.25	199.09	270.65	396.75	155.24	171.84	54.17	559.76	198.42	447.15	151.61	78.84	130.64	319.23	195.56	199.76	183.14	165.87	163.89	371.42	106.81	248.65	184.38	139.33	103.99	107.29	179.947	116.87
65.73	14.8	74.26	129.9	101.18	174.08	165.43	101.44	58.06	37.65	198.3	112.38	135.17	81.84	81.19	95.39	93.89	54.02	103.69	83.64	75.04	92.68	111.16	68.24	102.89	75.31	65.66	82.55	84.87	82.1467	77.6933
264.95	53.73	155.21	223.87	215.01	315.27	400.85	279.24	262.79	217.45	272.3	250.34	310.66	140.98	138.66	247.92	144.24	108	194.52	191.53	180.15	134.83	110.05	145.43	175.35	193.38	178.07	125.01	150.28	171.387	151.12
123.44	119.15	35.89	49.98	61.2	89.86	111.92	70.35	60.53	43.46	117.23	111.92	70.2	52.28	39.53	54.71	23.96	49.78	68.03	71.87	48.45	64.84	61.92	92.15	74.91	56.02	65.24	77.24	99.81	74.36	80.7633
86.41	38.68	39.37	39.36	60.56	133.14	115.74	70.83	36.19	71.29	65.21	88.79	111.89	33.47	33.21	37.93	26.48	25.49	78.13	31.34	54.66	77.36	63.55	72.66	66.69	81.48	77.84	86.07	46.73	73.61	70.2133
115.85	32.69	45.24	81.34	75.55	83.43	161.14	61.05	81.87	55.44	140.7	85.78	114.71	80.78	47.3	81.73	130.93	49.85	54.24	49.01	43.69	85.57	73.73	56.13	76.31	56.62	43.05	66.57	29.09	63.02	46.2367
96.12	26.04	45.05	101.56	94.31	117.44	90.32	159.38	42.87	66.23	137.09	126.89	120.35	100.08	73.13	69.44	63.63	183.76	168.34	108.75	57.25	138.37	169.66	101.95	147.34	129.98	142.35	224.47	149.69	126.423	172.17
30.25	55.64	13.85	22.61	24.85	29.64	44.71	10.96	36.97	49.42	77.05	30.86	76.15	18.46	22.89	28.81	37.81	10.04	17.03	32.91	13.66	30.85	49.1	24.69	19.02	21.13	18.01	19.88	7.89	21.6133	15.26
302.02	100.08	71.73	119.89	165.91	123.03	166.52	94.63	128.83	98.19	135.14	131	97.92	65.45	52.93	73.71	53.48	21.67	71.16	106.56	100.09	73.99	141.31	151.42	141.75	177.4	119.12	115.39	130.53	156.857	121.68
32.45	8.66	12.67	16.89	23.83	20.5	11.46	16.29	13.1	11.02	14.43	23.54	29.66	17.24	2.67	6.98	14.92	16.41	7.19	26.06	13.54	27.39	28.33	23.39	30.35	14.07	21.3	18.12	23.64	22.6033	21.02
36.81	11.76	11.42	22.19	21.24	41.77	80.31	25.1	33.15	22.51	25.74	27.09	43.04	25.66	29.95	20.77	11.94	15.33	12.58	24.14	18.96	62.8	23.15	25.38	31.63	17.48	28.09	20.16	15.05	24.83	21.1
43.86	47	6.05	31.73	23.51	40.44	33.49	5.44	31.6	24.52	63.52	36.49	58.36	35.98	8.92	26.21	0	6.85	15	33.68	15.82	22.87	52.55	30	22.25	26.7	25.1	44.48	39.46	26.3167	36.3467
4.86	2.55	4.27	11.62	11.07	7.33	11.27	5.12	6.3	10.11	12.38	6.61	10	10.17	6.3	6.86	0	3.23	1.41	5.95	2.13	7.83	3.71	8.97	7.57	4.02	6.9	2.51	3.38	6.85333	4.26333
43.46	7.25	63.04	70.69	71.07	74.86	34.54	52.35	36.08	27.05	66.77	67.55	48.23	69.26	64.42	25.7	0	75.1	64.95	48.41	54.38	71.7	54.79	67.23	63.45	47.98	62.08	57.08	46.04	59.5533	55.0667
21.39	10.95	55.9	26.97	36.9	35.71	51.87	31.21	57.36	36.16	114.53	23.27	67.66	34.41	22.76	22.29	45.38	71.35	34.42	32.22	30.26	39.77	72.04	41.6	48.07	35.41	30.68	18.15	18.3	41.6933	22.3767
3217.75	609.43	9412.97	21789.7	12476	7793.29	5373.36	20616.9	4463.54	2075.21	3018.53	7189.36	5379.76	21336	14524.9	21529.5	99.78	10712.4	16223.3	9276.28	13587.9	38215.9	7339.44	8027.64	8549	6429.24	17840.2	24526.3	17648.5	7668.63	20005
539.43	296.94	957.06	5454.17	3089.37	3196.55	1000.42	2793.97	733.39	540.18	2904.92	6539.91	4395.09	2450.2	2212.19	2331.35	21.26	4556.4	8098.07	2917.52	931.46	2446.45	1208.53	5738.02	3219.12	2041.69	2111.81	1806.75	2336.04	3666.28	2084.87
48.81	4.75	127.07	92.62	57.01	85.01	100.57	74.3	90.7	32.21	64.46	56.05	124.53	98.31	51.58	79.58	29.92	96	110.32	87.02	61.75	120.16	107.69	109.1	106.51	83.06	118.71	158.93	169.67	99.5567	149.103
45.29	12.04	100.64	113.1	98.51	105.46	130.34	72.43	79.47	55.67	196.24	100.26	223.76	104.54	70.22	81.1	25.85	113.36	103.48	110.44	49.25	99.41	219.48	76.97	115.22	87.93	68.38	80.77	65.15	93.3733	71.4333
13.01	15.2	30.5	35.57	27.37	36.62	32.18	45.72	20.44	15.46	73.66	37.76	98.14	66.55	37.51	24.49	227.37	30.72	55.47	25.96	11.4	59.42	150.21	14.41	18.7	25.14	38.69	101.71	66.36	19.4167	68.92
49.23	9.01	38.67	57.32	62.73	111.29	137.98	86.08	52.18	22.93	170.5	84.6	148.78	53.04	45.47	50.52	29.32	81.7	82.58	67.25	47.53	44.17	47.85	60.2	59.22	54.19	58.51	62.87	49	57.87	56.7933
109.99	33.71	96.65	75.14	82.87	112.73	229.47	98.53	115.29	70.24	191.42	107.7	290.27	49.85	80.83	105.53	60.68	97.35	175.8	119.65	101.15	137.36	72.8	119.27	131.72	143.42	53.5	91.01	99.41	131.47	81.3067
227.24	21.32	88.75	147.85	154.52	220.18	326.1	171.07	200.73	93.21	347.95	320.82	335.64	96.2	84.21	131.31	182.82	79.02	157.23	171.43	125.58	211.43	158.4	170.77	191.15	171.34	153.53	245.3	208.77	177.753	202.533
29.28	5.13	0	0	0	0	0	30.86	0	8.7	0	15.93	70.26	20.42	0	33.06	0	12.96	17.02	7.96	0	0	0	29.73	0	0	0	0	0	9.91	0
10.46	2	32.3	19.49	32.65	12.61	40.56	10.02	25.98	18.07	29.06	63.1	29.98	14.58	16.44	18.25	35.41	31.98	21	38.27	29.15	24.51	59.06	115.12	58.75	65.73	69.38	42.62	95.19	79.8667	69.0633
113.97	73.83	133.01	244.1	300.07	349.66	443.94	239.3	163.57	110.57	257.02	252.78	211.75	181.02	147.62	167.89	47.34	281.98	248.08	284.59	164.95	278.32	294.4	182.42	224.07	185.44	191.94	259.13	186.01	197.31	212.36
39.04	9.47	52.78	73.87	35.79	50.7	55.7	69.64	45.28	23.19	43.35	35.95	53.53	33.51	25.97	40.68	62.14	79.75	108.23	76.79	47.35	55.66	58.11	60.98	60.43	50.98	41.4	26.92	58.47	57.4633	42.2633
136.89	72.97	170.15	367.58	266.14	337.32	450.36	163.1	155.91	70.01	252.66	185.21	221.95	234.06	263.49	313.1	83.73	101.15	119	256.42	141.8	290.62	111.53	227.19	371.24	306.51	233.56	302.9	301.26	301.647	279.24
24.72	7.58	19.92	50.67	23.83	42.86	74.51	22.8	17.47	25.7	57.73	28.58	56.14	25.86	26.72	12.21	31.97	24.62	19.76	33.62	40.61	36.11	33.05	23.96	40.72	26.23	42.6	24.51	32.23	30.3033	33.1133
208.36	208.53	686.19	588.51	584.73	656.6	631.57	671.71	224.78	91.01	361.22	729.61	514.9	422.41	457.2	576.14	297.02	946.9	812.09	886.69	404.86	733.6	755.11	581.4	636.62	550.86	564.28	803.5	402.94	589.627	590.24
283.75	58.76	908.92	576.77	598.57	647.22	743.99	524.46	341.78	107.94	348.9	410.62	518.37	810.89	664.73	673.75	109.89	530.76	555.7	657.69	404.02	195.97	291.8	840.32	658.22	650.97	338.85	314.22	204.09	716.503	285.72
621.38	40.03	2041.85	1678.52	1436.66	645.93	556.33	1354.99	686.45	127.29	400.22	746.02	156.67	637.45	1062.21	475.69	394.03	1536.21	1270.29	858.61	763.21	5202.46	1512.86	1335.47	1252.28	1244.78	4053.55	5998.84	3476.1	1277.51	4509.5
63.87	30.39	120.01	121.85	141.05	186	154.21	101.61	85.16	40.09	106.4	83.91	91.69	89.07	83.36	89.78	136.29	117.33	92.46	126.51	78.11	242.75	141.13	110.55	149.52	126.21	93.8	103.04	92.16	128.76	96.3333
494.87	214.7	4595.91	1712.11	1998.28	1182.5	1524.01	2210.7	939.01	37.76	350.76	232.17	454.38	1703.11	2127.68	1901.39	425.8	3524.27	2126.88	2543.7	2330.27	1049.9	1493.35	2860.97	2688.21	2219.65	1579.13	676.24	946.98	2589.61	1067.45
356.06	186.5	3091.77	2427.96	1833.14	1271.99	1160.23	2237.61	587.91	69.19	361.63	112.24	666.08	1136.93	1599.78	1374.85	316.68	2686.22	1775.52	2917.9	993.89	3201.44	2026.46	2222.27	2631.9	1914.81	1497.38	2058.32	1827.77	2256.33	1794.49
382.28	109.02	1171.41	746.65	712.75	623.48	663.52	645.68	573.79	139.75	393.21	266.62	413.23	539.93	563.61	547.71	1172.77	1232	789.06	841.1	478.64	442.29	883.4	1030.38	778.31	704.02	669.55	539.05	586.1	837.57	598.233
424.82	56.35	1053.45	693.15	815.17	407.81	719.02	521.64	470.24	105.35	395.69	336.56	486.29	437.12	591.99	568.01	1069.43	547.6	460.27	794.2	512.98	551.66	722.42	1084.84	960.25	855.41	488.22	341.29	533.38	966.833	454.297
2532.08	432.76	4574.63	3463.66	3312.39	3109.45	3404.42	2929.74	2403.73	521.01	915.31	1341.02	1695.78	2385.19	2262.44	2262.97	2825.15	2001.36	1188.88	3379.16	3251.41	1617.62	1264.05	3600.23	2481.82	1825.02	2147.43	1627.51	2811.91	2635.69	2195.62
1471.89	126.87	1480.74	979.22	1101.8	994.28	1386.3	730.98	936.7	302.14	686.97	1257.67	306.39	709.27	1079.44	791.62	1275.41	1125.46	1083.92	1131.79	1052.95	2030.43	776.91	692.72	1037.35	765.64	2068.07	1078.74	1639.52	831.903	1595.44
1074.54	91.56	1553.86	654.73	919.33	548.63	951.52	530.55	1126.51	123.64	324.64	426.57	305.25	539.99	1205.33	628.35	487.33	891.12	421.99	1232.19	1131.94	1197.31	448.55	927.37	934.45	887.65	875.13	627.49	666.33	916.49	722.983
511.62	382.69	1372.39	1399.41	908.57	521.83	2165.21	2511.66	1412.26	121.68	626.24	8039.04	5879.06	598.13	1167.47	1683.76	631.35	909.95	899.92	792	526.45	936.06	1662.92	819.74	704.87	584.03	814.02	1013.3	568.34	702.88	798.553
292.84	108.28	76.24	133.37	106.42	130.78	30.17	171.46	53.65	51.54	36.83	141.6	70.63	37.81	37.51	128.55	0	76.8	81.95	120.94	99.75	48.06	66.27	156.15	57.15	83.06	79.14	93.49	67.87	98.7867	80.1667
136.76	23.67	79.18	76.94	51.87	89.25	68.63	118.71	61.4	28.67	75.13	92.78	119.12	87.51	86.26	89	15.53	115.36	134.67	123.41	119.79	60.93	77.01	119.69	108.68	103.91	71.75	88.76	49.22	110.76	69.91
441.16	31.97	855.52	654.73	671.69	623.67	648.88	416.86	476.6	149.11	264.76	248.27	464.04	350.03	368.29	480.82	1258.85	828.08	671.97	781.97	486.33	1237.98	1107.63	445.05	812.55	900.53	1843.88	2653.95	2665.31	719.377	2387.71
343.76	38.65	924.87	487.09	550.27	557.81	873.66	778.3	427.89	110.93	428.78	332.46	459.66	491.22	733.92	665.92	801.91	811.4	621.61	1313.56	416.33	403.51	855.73	583.6	1040.94	878.45	505.81	216.56	336.38	834.33	352.917
512.46	45.89	1092.49	842.34	880.36	1091.85	1250.53	1039.62	479.24	153.36	480.88	440.19	731.63	408.37	619.68	648.08	839.64	1388.07	909.24	1284.8	755.97	1480.91	1310.55	1071.08	1161.03	853.36	899.71	1936.95	707.24	1028.49	1181.3
451.5	58.19	658.75	733.3	991.11	793.53	1054.57	857.45	533.79	121.45	710.6	481.97	766.45	436.58	504.56	682.77	828.32	1031.13	725.37	1197.86	468.21	1185.77	928.24	1469.82	1164.09	973.33	897.89	1439.22	944.7	1202.41	1093.94
255.29	31.56	222.87	266.74	259.62	319.91	399.19	211.03	242.91	74.34	246.49	108.93	223.04	223.38	259.69	384.25	400.43	381.04	174.57	313.13	170.99	141.17	234.49	379.75	436.44	362.64	182.63	258.89	125.29	392.943	188.937
503.6	45.08	850.09	731.42	949.06	924.38	1051.58	625.14	576.46	122.99	711.02	588.52	791.44	379.75	470.92	543.22	920.95	1206.83	676.47	1297.65	463.97	509.48	712.28	1065.89	1213.4	1055.51	573.14	607.08	669.16	1111.6	616.46
576.66	69.44	828.71	1243.43	1101.97	1553.67	1804.72	921.16	558.22	272.98	650.23	441.15	608.39	647.1	701.17	549.25	733.2	1232.18	968.85	1021.9	670.82	388.41	490.9	678.56	930.18	630.37	715.92	643.07	494.9	746.37	617.963
622.86	97.69	1176.33	971.7	1348.7	1160.21	1646.5	1077.78	753.33	198.81	686.66	576.53	614.96	738.95	811.85	771.32	1718.09	1193.13	648.39	1309.71	769.47	932.57	681.62	1283.52	1202.42	935.17	757.49	951.96	1001.84	1140.37	903.763
39.04	8.21	109.79	53.35	158.72	94.16	159.31	131.68	69.9	32.47	72.93	25.49	117.77	98.01	81.02	70.52	10.77	331.77	118.01	169.91	88.92	591.45	254.47	203.23	187.04	174.56	474.84	1082.35	445.21	188.277	667.467
90.34	40.38	266.45	238.37	203.05	127.72	271.54	262.67	190.8	62.92	338.54	223.71	424.96	173.77	167.01	186.38	94.53	441.19	282.46	327.05	201.92	266.07	329.93	531.89	362.65	353.36	179.33	240.6	190.6	415.967	203.51
395.33	315.19	1004.34	940.27	923.57	643.62	772.66	1153.18	657.21	404.05	1132.35	780.6	1083.98	727.64	699.76	1108.89	596.64	1257.1	1339.96	1482.84	610.91	994.22	1808.23	1323.04	1356.28	1368.2	1099.7	1103.28	936.56	1349.17	1046.51
207.18	213.53	947.6	517.15	672.96	590.91	480.28	823.03	290.94	59.17	155.6	151.72	305.89	300.02	461.62	620.65	203.31	1703.29	1009.64	823.54	516.47	767.25	681.62	900.86	731	664.68	904.47	1151.15	725.76	765.513	927.127
262.54	84.89	1644.5	666.85	823.31	641.28	749.08	780.46	296.54	65.98	51.44	120.85	108.44	882.45	884.75	995.49	129.98	1391.32	629.95	869.68	439.27	553.27	569	816.99	712.7	645.14	614.02	629	336.99	724.943	526.67
242.01	74.6	1338.36	1355.75	1014.31	1342.39	1193.89	1499.82	355.74	89.14	213.69	215.92	404.79	708.74	837.03	1087.31	220.3	2005.02	1597.94	1163.74	661.36	939.91	1015.39	791.57	725.76	627.17	741.7	921.21	673.06	714.833	778.657
61.48	53.27	303.29	287.37	360.58	436.99	318.05	177.34	92.99	26.91	49.45	98.58	110.9	121.83	139.89	160.72	71.4	681.64	432.56	337.94	209.73	114.72	270.2	558.44	280.57	265.22	196.76	180.73	166.48	368.077	181.323
174.83	53.59	880.79	644.96	964.92	600.81	1159.12	792.32	292.4	49.33	126.16	209.24	269.65	371.8	589.54	651.26	210.98	1644.16	899.28	1262.43	708.21	447.25	1157.23	622	852.17	832.3	747.7	569.63	638.15	768.823	651.827
77.23	18.04	708.82	496.84	590.9	469.52	704.22	420.56	154.64	26.76	60.11	77.03	154.41	260.28	261.55	395.95	221.91	808.92	456.37	556.64	386.14	407.08	753.71	504.88	379.23	383.66	558.33	414.96	510.12	422.59	494.47
90.1	26.3	697.92	321.46	529.76	422.52	306.36	685.86	160.37	23.79	63.75	65.36	34.31	314.13	415.51	423.8	352.1	1023.49	477.15	735.18	320.06	322.67	530.15	507.26	577.92	542.92	336.86	486.71	389.8	542.7	404.457
80.95	30.02	234.31	195.18	313.7	189.47	264.92	230.85	94.22	28.29	44.47	41.45	75.07	86.32	65.87	96.75	275.82	493.11	287.82	308.22	279.43	970.66	654.6	377.92	294.25	305.53	1015.32	948.91	509.83	325.9	824.687
43.93	23.08	325.94	200.06	194.98	211.86	176.5	123.45	131.07	4.35	31.08	15.93	60.22	142.93	101.28	90.91	141.36	356.4	187.22	334.51	198.78	418.82	298.21	318.91	347.2	309.13	617.3	494.73	274.86	325.08	462.297
263.13	80.28	1342.55	684.25	1284.97	1258.9	1558.42	1556.6	403.89	20.17	158.54	157	244.38	556.33	880.7	785.69	667.28	2133.67	1341.89	992.67	1204.38	670.24	1132.33	844.46	910.82	808.17	426.67	883.82	531.13	854.483	613.873
71.12	29.31	269.58	200.06	284.4	312.75	325.85	132.27	104.46	2.49	28.41	31.86	97.5	169.18	245.97	207.78	150.01	581.34	403.62	580.27	153.89	357.3	302.47	220.07	292.59	237.26	410.4	715.41	232.69	249.973	452.833
150.67	143.01	996.55	810.19	1219.5	1139.91	1068.14	978.42	249.59	59.19	129.98	240.61	241.55	532.06	651.39	724.22	462.53	2064.97	1217.55	1505.65	500.21	1000.59	1044.35	857.2	931.34	757.53	756.6	1035.63	669.09	848.69	820.44
87.85	83.77	383.13	500.14	547.3	506.12	479.73	504.11	158.66	23.19	95.3	79.65	234.19	306.27	303.84	352.6	309.64	971.99	794.28	897.33	303.51	672.46	924.45	355.84	666.34	501.07	530.24	949.08	264.68	507.75	581.333
50.38	37.5	280.38	129.07	229.51	151.87	128.47	212.39	112.74	26.19	37.43	47.96	107.92	61.47	87.12	99.52	356.11	206.24	248.9	246.64	104.8	50.74	423.26	412.65	208.16	216.38	178.7	121.59	61.3	279.063	120.53
311.93	295.1	939.79	672.65	956.29	703.66	909.08	1185.34	483.87	37.82	138.72	270.13	472.75	449.8	763.28	735.39	878	1679.14	912.68	1441.69	451.64	3084.48	1428.38	1242.02	1037.89	914.46	1058.08	2949.95	1251.11	1064.79	1753.05
130.15	134.87	425.69	259.33	395.27	366.19	392.23	445.81	209.5	28.99	36.83	94.4	234.19	166.37	206.31	214.25	650.7	652.79	365.62	554.56	375.23	393.25	508.06	464.44	441.63	505.11	501.22	448.74	399.66	470.393	449.873
113.8	93.34	647.17	394.42	575.83	458.54	458.15	356.91	245.85	6.6	68.34	54.36	142.7	220.63	331.2	275.73	283.29	803.39	487.22	673.4	505.68	608.33	816.89	654.77	470.71	406.77	810.16	679.48	640.71	510.75	710.117
142.31	93.95	808.04	575.86	548.58	524.71	558.31	449.97	252.72	29.26	79	56.58	243.89	488.51	397.55	488.12	528.44	1184.55	731.71	556.77	436.27	670.37	498.87	761.78	538.84	415.79	643.48	743.56	391.98	572.137	593.007
70.44	40.74	128.6	155.57	148.12	202.48	236.98	150.22	99.95	31.63	163.43	164.88	229.65	124.51	124.65	159.97	72.3	226.93	191.39	253.53	112.64	204.6	214.38	133.96	195.02	140.38	106.26	239.49	125.29	156.453	157.013
11.16	1.95	13.07	15.24	11.73	6.73	0	11.76	5.26	9.94	14.21	30.34	11.47	7.78	0	6.3	53.85	4.94	0	24.27	4.89	31.46	0	14.41	2.67	9.24	22.61	7.69	62.05	8.77333	30.7833
340.9	37.14	263.56	410.27	479.23	534.14	617.52	336.31	412.72	210.16	291.11	394.62	235.04	321.99	209.07	205.83	118.91	210.51	289.14	318.04	257.79	182.05	214.95	578.75	409.69	452.08	392.09	265.14	540.18	480.173	399.137
36.3	8.09	25.13	29.3	28.91	41.78	61.19	48.69	34.2	99.96	18.21	59.23	21.49	23.01	19.97	31.66	22.75	30.67	19.18	40.38	27.46	41.21	28.56	59.69	30.82	36.2	56.18	83.05	68.82	42.2367	69.35
12.18	7.11	20.22	36.06	22.76	45.29	35.77	25.68	20.08	95.87	25.85	48.59	34.09	9.91	19.31	17.19	16.8	21.56	20.06	26.5	18.67	32.71	20.67	44.03	39.87	34.46	15.64	26.6	22.58	39.4533	21.6067
47.64	46.2	17.02	26.2	28.91	43.44	53.88	11.02	34.22	33.82	21.7	70.17	23.9	17.02	24.11	26.24	3.21	11.83	20.26	39.51	19.34	30.43	20.71	27.03	31.17	29.58	27.79	36.06	17.77	29.26	27.2067
71.67	29.41	62.38	64.35	61.71	46.92	87.35	94.97	68.5	47.44	109.53	100.26	60.36	59.97	24.79	43.92	39.54	41.69	66.65	69.06	62.78	44.55	93.84	157.62	120.66	151.74	132.82	101.67	162.31	143.34	132.267
12.44	1.25	16.66	7.29	22.42	5.36	19.78	16.86	13.82	3.17	18.11	16.44	3.66	7.44	6.15	12.04	6.13	7.08	8.26	6.28	9.34	12.17	26.25	40.03	21.71	41.57	43.95	26.97	64.26	34.4367	45.06
0	0	10.72	12.5	6.41	11.03	0	0	12.93	5.44	31.08	9.96	6.27	12.76	0	0	0	16.2	21.28	9.96	8.02	0	0	13.51	0	0	0	12.62	0	4.50333	4.20667
8.92	27.08	31.35	36.56	33.34	35.85	66.16	43.87	32.21	51.22	166.59	54.99	154.88	58.04	15.42	50.34	61.5	47.37	82.94	48.51	10.42	67.07	15.14	24.69	74.06	28.31	21.69	36.9	20.67	42.3533	26.42
22.99	14.69	12.68	51.75	37.92	89.7	60.2	68.43	28.68	41.78	104.5	41.21	196.56	49.04	18.71	54.97	54.1	38.31	64.46	71.37	31.99	33.79	24.79	20.22	54.43	39.2	26.32	28.91	11.28	37.95	22.17
89.02	77.14	104.3	44.81	39.41	56.5	130.34	118.52	61.81	25.05	35.8	310.96	28.91	52.27	40.51	47.6	109.86	20.74	32.68	68.81	106.7	75.5	66.8	48.43	49.38	58.19	45.59	25.85	104.24	52	58.56
19.84	9.51	20.79	28.53	24.15	15.11	21.3	26.41	14.76	16.12	29.25	60.2	23.62	10.19	19.86	14.14	10.08	22.18	27.91	17.04	12.8	21.03	42.53	24.09	18.5	17.72	18.62	16.56	2.9	20.1033	12.6933
55.01	11.33	79.61	61.9	43.09	62.43	162.03	136.41	105.19	65.35	175.82	126.74	146.39	81.22	78.34	62.09	178.51	97.38	82.75	96.81	90.69	117.32	144.99	78.24	86.8	88.41	65.59	58.01	89.99	84.4833	71.1967
39.22	2.75	24.51	57.16	43.98	34.68	33.94	66.14	28.33	31.06	75.47	36.98	84.24	51.05	13.56	32.47	64.91	50.91	36.47	38.4	29.77	73.74	53.25	28.96	32.57	25.98	23.32	82.94	29.09	29.17	45.1167
100.84	5.43	99.98	111.29	59.8	135.63	194.22	327.03	180.91	161.28	256.85	164.58	218.02	81.13	187.81	122.59	37.45	102.99	148.79	56.96	118.9	209.39	138.24	79.47	104.05	99.55	144.65	168.5	48.54	94.3567	120.563
23.23	8.72	75.81	47.61	53.49	66.02	86.16	59.45	71.13	35.48	92.97	48.74	87.57	60.16	43.04	80.53	146.45	48.46	75.22	62.27	45.05	40.11	96.31	60.02	48.48	56.32	53.81	43.48	41.53	54.94	46.2733
13.16	3.84	43.69	44.96	39.97	63.48	73.23	46.24	31	29.97	27.93	93.08	51.12	64.24	34.14	52	36.3	50.48	51	109.77	32.66	35.35	82.65	61.95	75.66	45.4	23.12	48.4	30.5	61.0033	34.0067
50.09	20.25	85.77	173.73	143.13	120.8	64.31	154.32	72.61	16.02	91.6	134.15	348.65	182.69	146.59	104.39	15.94	115.96	89.58	119.47	87.75	40.36	109.87	244.66	116.29	145.15	37.49	26.57	64.29	168.7	42.7833
59.92	16.93	147.2	137.33	101.6	116.54	118.3	130.38	106.55	26.41	78.77	96.74	106	137.47	96.94	80.73	16	131.74	123.58	94.63	155.76	95	133.85	113.46	113.89	141.63	83.06	90.64	51.07	122.993	74.9233
70.93	12.07	24.93	51.23	52.55	67.2	77.05	61.94	41.05	349.12	72.26	162.06	94.46	45.22	14.02	45.75	2.8	39.46	75.38	105.83	25.74	40.82	37.15	62.66	88.83	59.98	42.72	74.06	40.86	70.49	52.5467
79.07	89.24	41.17	78.02	81.07	120.06	119.48	86.42	61.39	108.72	91.99	202.32	188.69	93.92	25.32	66.11	16.16	62.21	100.42	120.26	42.32	99.1	62.62	132.97	129.06	99.41	81.91	158.52	81.44	120.48	107.29
55.66	17.28	69.66	79.5	84.22	89.99	103.22	85.32	66.15	37.57	88.06	88.08	90.18	63.5	52.5	65.68	26.17	67.18	54.41	86.01	45.43	60.13	82.44	94.33	76.96	74.36	71.79	103.8	68.6	81.8833	81.3967
33.2	6.64	55.56	77.75	64.81	100.07	153.91	44.98	44.68	35.21	86.56	64.5	143.04	59.52	69.71	64.24	26.16	109.14	121.28	67.07	45.69	59.23	135.22	52.96	98.82	50.06	63.44	106.28	79.13	67.28	82.95
62.62	13.55	84.16	108.21	101.97	102.16	177.61	93.17	106.73	71.11	179.82	90.17	183.06	84.76	50.96	81.08	86.36	73.36	130.6	114.21	67.75	170.66	146.29	60.17	141.17	105.98	82.13	175.26	102.44	102.44	119.943
66.63	22.11	65.74	100.63	58.99	80.35	123.58	51.75	120.62	66.67	163.76	53.42	192.32	102.7	30.32	51.47	48.37	40.35	65.23	61.05	55.29	50.86	171.43	49.84	50.4	47.91	54.02	65.3	39.01	49.3833	52.7767
100.27	14.37	173.55	133.89	100.62	137.4	143.7	163.33	90.19	62.27	114.15	111.58	143.72	92.16	102.46	126.05	91.15	127.08	87.42	101.65	203.59	299.3	113.71	148.48	160.48	116.04	140.42	144.57	171.12	141.667	152.037
130.15	44.5	243.25	241.34	191.12	156.94	270.11	169.83	160.59	62.59	181.53	138.23	87.09	108.03	96.46	174.9	166.68	186.51	241.35	193.84	162.85	242.19	186.18	207.06	198.92	203.97	241.19	121.8	150.81	203.317	171.267
129.76	223.58	30.82	76.67	52.85	145.89	104.06	103.49	30.57	132.29	135.47	341.51	102.17	53.8	39.42	45.53	41.11	62.08	91.73	103.01	43	32.5	44.64	70.88	123.48	79.85	45.49	101.57	68.27	91.4033	71.7767
680.9	210.16	546.72	279.75	357.08	292.82	370.89	592.18	430.72	73.54	420.43	393.73	241.54	252.32	304.67	279.5	124.78	391.96	309.96	331.53	400.37	544.8	339.42	726.84	358.12	467.16	1254.67	449.83	1125.59	517.373	943.363
43.87	9.99	35.98	20.98	56.88	21.16	36.61	60.11	38.24	43	33.52	62.05	31.58	48.94	53.11	37.14	15.13	66.01	66.3	76.36	36.5	10.6	62.55	56.28	58.85	47.22	26.68	92.27	30.5	54.1167	49.8167
18.77	10.52	39.59	66.69	55.26	99.59	62.66	63.31	68.98	91.44	41.44	57.19	46.32	36.65	12.98	33.9	25.89	63.14	82.92	57.18	78.92	105.88	80.29	55.44	55.75	60.61	15.22	38.83	20.88	57.2667	24.9767
5.17	5.89	34.84	42.4	29	45.21	21.58	29.98	18.88	19.97	39.52	22.51	39	12.62	13.41	29.19	10.7	29.75	27.05	27.43	12.46	22.92	10.53	22.19	32.83	28.9	20.96	26.75	17.98	27.9733	21.8967
10.01	3.51	5.86	13.68	17.54	6.04	18.57	10.55	11.79	26.76	29.75	5.45	41.18	13.96	0	22.6	27.62	8.86	17.46	21.78	17.54	68.57	20.39	12.01	11.99	10.36	12.18	3.45	13.92	11.4533	9.85
32.4	4.37	81.76	81.73	89.08	57.1	92.44	52.53	91.58	37.01	59.25	70.5	87.13	90.36	34.48	59.08	68.75	79.41	66.63	65.07	67.67	100.41	68.52	68.08	64.47	78.41	60.62	49.84	48.52	70.32	52.9933
53.69	25.64	85.77	50.01	64.99	58.85	63.36	56.58	43.69	43.49	103.59	61.07	73.6	51.05	29.54	52.34	23.56	56.16	82.26	54.42	59.85	39.33	49.7	61.71	54.94	52.53	71.23	90.87	44.11	56.3933	68.7367
109.17	57.36	50.13	74.58	66.17	74.71	87.55	111.95	68.11	56.09	81.41	157.3	67.76	61.72	40.82	78.27	22.38	53.54	63.45	97.9	56.85	34.47	43.57	98.03	97.53	80	56.22	75.28	43.08	91.8533	58.1933
128.06	131.27	105.91	144.09	142.54	165.77	303.85	170.69	118.89	71.6	251.02	213.09	192.35	123.43	97.7	116.92	12.99	88.34	100.7	173.12	127.01	270.09	90.13	135.56	188.55	144.22	142	145.44	102.13	156.11	129.857
126.63	26.8	384.83	264.94	237.59	173.37	220.17	875.86	302.03	413.74	806.33	892.68	698.06	320.07	260.05	296.32	67.31	436.66	644.01	586.21	277.28	350.74	119.55	439.72	437.28	368.59	243.84	290.16	194.43	415.197	242.81
167.02	35.88	195.68	139.96	146.71	118.15	264.32	140.82	125.9	78.05	75.63	157.49	132.81	170.8	92.42	100.55	347.06	110.38	116.49	182.91	105.33	59.21	52.16	175.51	139.75	167.78	79.44	109.03	71.22	161.013	86.5633
68.01	10.59	48.7	56.79	60.91	63.79	91.1	47.79	44.5	33.67	80.2	78.11	67.34	47.42	32.67	76.78	72.96	60.2	26.35	53.44	49.64	109.6	11.54	53.01	59.73	53.18	110.29	119.86	36.78	55.3067	88.9767
21.62	6.2	69.08	42.97	44.08	18.96	61.96	45.57	44.44	33.86	65.07	87.67	109.13	16.44	20.39	31.06	65.05	31.31	25.13	65.21	18.94	45.92	24.02	63.85	68.73	65.9	20.71	24.39	32.79	66.16	25.9633
58.94	34.84	56.1	211.38	139.41	84.39	170.78	163.05	69.42	306.34	325.24	408.78	252.5	159.24	89.18	220.38	5.08	55.43	218.37	120.22	61.3	86.07	56.27	132.58	183.51	154.01	164.25	210.82	128.05	156.7	167.707
59.06	55.54	16.75	45.87	36.17	57.73	95.7	44.56	55.36	80.88	152.55	102.14	147.46	38.15	36.56	25.97	42.87	24.21	51.31	44.3	22.87	39.58	22.79	36.84	51.53	41.95	17.14	46.3	26.8	43.44	30.08
70.46	30.13	57.9	71.27	101.98	92.69	149.35	75.23	102.61	41.31	163.16	56.75	70.89	98.26	72.8	68.18	41.65	51.84	40.42	96.07	53.7	23.6	79.21	63.85	88.99	73.49	32.65	47.33	40.72	75.4433	40.2333
3.5	2.86	16.4	28.69	17.17	18.29	28.13	22.13	20.89	22.18	25.75	10.15	27.99	14.64	16.14	11.85	22.53	14.46	16.27	26.65	11.24	2.82	26.14	20.46	27.39	14.01	9.46	5.63	3.24	20.62	6.11
350.58	78.02	357.59	298.68	274.61	305.86	302.14	247.78	342.97	319.74	553.26	329.83	285.56	135.16	167.61	228.14	110.92	266.5	232.53	232.2	292.61	259.22	329.71	602.56	286.49	405.51	526.68	356.93	628.01	431.52	503.873
228.98	44.73	170.26	120.33	175.92	196.47	155.17	185.65	180.49	109.87	314.04	167.69	184.13	104.39	53.31	154.1	78.95	89.65	102.38	172.46	92.57	35.48	134.53	442.17	198.29	304.43	174.94	94.13	306.17	314.963	191.747
172.26	257.82	110.08	132.66	140.48	113.3	145.21	66.02	180.02	167.45	401.51	265.79	307.01	113.56	70.41	144.95	77.75	102.57	149.27	172.07	115.21	70.66	172.23	343.39	225.05	224.3	182.83	168.46	339.7	264.247	230.33
142.79	5.93	93.57	82.67	79.72	75.87	85.28	168.35	157.35	61.82	180.81	179.05	122.76	111.37	71.15	87.42	36.72	162.8	160.36	164.56	74.19	54.6	105.97	100.06	111.3	115.21	76.52	143.52	70.67	108.857	96.9033
6.29	4.92	18.15	38.36	27.48	32.1	29.62	45.91	19.84	49.17	83.83	35.81	74.32	33.75	20.09	27.87	9.35	17.99	47.83	40.28	19.93	44.07	17.25	20.91	37.8	40.07	25.9	53.07	37.02	32.9267	38.6633
40.5	4.37	65.7	59.59	48.03	41.32	17.33	19.7	55.77	37.01	52.9	50.84	19.22	39.1	26.94	45.72	38.67	38.6	25.35	40.67	68.21	35.14	95.17	52.9	79.1	50.3	32.84	45.11	21.66	60.7667	33.2033
24.52	10.5	35.11	74.44	57.28	52.56	60.62	68.9	39.78	48.55	50.88	50.38	110.17	53.18	51.82	39.98	63.87	89.21	47.5	51.86	33.4	92.19	105.41	29.67	71.77	40.6	33.13	75.14	45.45	47.3467	51.24
16.05	9.84	47	49.33	28.11	19.35	29.76	16.91	35.91	4.77	20.43	17.46	13.75	50.35	6.94	22.64	55.33	28.41	37.3	28.37	28.11	29.09	44.94	19.99	21.14	14.95	13.01	22.13	16.73	18.6933	17.29
24.57	23.67	100.77	137.1	77.5	180.26	182.29	77.7	40.52	40.14	90.41	64.61	127.74	111.37	88.53	99.4	112.97	141.38	121.4	113.62	39.46	209.55	131.38	60.1	148.13	106.81	116.22	100.26	71.19	105.013	95.89
60.72	16.47	100.98	104.38	63.15	129.91	134.41	86.71	106.13	55.85	177.94	115.08	132.93	79.21	60.97	39.8	78.34	97.09	88.8	66.06	58.33	53.66	75.8	84.96	95.71	60.82	63.52	94.55	43.58	80.4967	67.2167
122.74	79.91	46.89	129.42	140.25	139.96	175.67	143.42	84.85	152.16	335.27	262.73	304.54	137.67	96.9	105.42	42.32	87.38	141.12	106.68	42.07	224.67	91.02	84.71	134.21	92.23	126.55	219.87	98.32	103.717	148.247
35.5	15.54	114.37	133.37	93.29	117.7	148.11	112.23	54.35	68.53	82.87	115.86	127.74	49.5	61.38	50.09	24.48	149.23	103.15	130.33	31.09	235.95	90.37	99.91	123.28	106.53	158.28	287.6	160.41	109.907	202.097
61.13	41.12	140.39	121.96	116.54	113.53	124.72	195.88	84.68	38.5	281.32	158.31	247.25	85.25	143.78	138.02	42.16	225.11	184.77	212.83	65.33	104.43	225.37	118.71	166.93	158.93	91.2	98.65	83.31	148.19	91.0533
87.47	71.94	75.75	88.34	61.3	55.03	35.27	56.12	35.83	40.67	54.89	182.06	49.53	84.86	59.19	55.81	94.41	43.76	39.79	88.95	39.97	98.06	81.33	130.57	56.48	58.25	55.5	26.22	63.46	81.7667	48.3933
490.25	1608.97	84.81	107.9	126.83	210.28	115.94	145.65	178.27	146.59	192.75	365.15	146.61	165.18	108.11	96.57	49.92	37.86	72.67	171.82	83.57	114	207.74	256.29	312.09	272.42	162.73	208.74	128.11	280.267	166.527
58.72	23.21	51.16	51.43	41.15	56.28	117.27	50.78	60.29	45.61	121.43	44.23	103.21	33.59	31.24	30.59	35.3	38.65	42	49.96	17.14	33.97	56.73	40.02	30.29	31.79	46.39	30.11	27.22	34.0333	34.5733
111.49	38.56	157.08	291.17	211.67	338.64	374.27	148.74	131.65	108.99	355.85	167.37	215.73	181.06	185.48	203.91	66.18	158.64	214.91	244.88	123.61	51.17	99.16	232.62	227.83	192.79	80.09	76.88	51.02	217.747	69.33
107.29	37.24	40.36	78.01	55.19	73.59	93.1	47.72	45.91	53.8	116.16	88.89	105.94	59.02	40.85	52.22	27.15	62.73	69.8	98.52	49.14	47.59	60.14	89.75	84.88	63.97	45.49	68.55	41.06	79.5333	51.7
64.88	34.09	16	35	23.93	28.83	28.5	46.79	18.5	15.21	34.79	50.16	37.46	7.14	14.76	32.77	0	24.18	25.8	31.58	19.44	9.63	22.6	38.14	40.9	37.46	20.77	20.02	28.49	38.8333	23.0933
18.37	5.63	45.75	40.8	46.68	19.39	21.3	48.41	45.45	50.48	95.55	67.47	56.68	28.83	23.83	31.11	22.17	50.82	48.06	27.49	36.21	31.46	74.84	66.56	48.41	54.19	44.69	47.51	35.13	56.3867	42.4433
218.74	19.77	148.81	188	264.58	102.1	45.8	148.74	189.49	98.51	284.56	295.58	164.46	172.2	73.22	195.15	19.46	121.79	164.05	178.48	203.95	176.25	258.69	554.84	246.76	309.64	369.01	175.17	461.17	370.413	335.117
118.32	22.8	124.76	80.83	107.8	64.2	54.86	149.64	103.12	56.23	130.59	128.73	154.1	24.75	61.38	53.42	8.16	78.54	48.14	102.98	98.45	123.93	373.51	297.01	198.38	203.27	527.61	489.53	485.35	232.887	500.83
354.59	29.31	345.43	424.61	443.98	254.62	229.06	285.54	264.67	132.54	375.47	420.48	204.83	150.01	151.58	292.34	0	193.96	148.2	461.61	286.15	314.6	389.5	1260.47	570.67	433.77	810.79	271.99	775.62	754.97	619.467
108.86	13.96	93.41	92.17	98.86	53.61	56.87	96.95	89.57	45.54	124.96	148.46	69.36	74.83	45.07	110.77	4.23	31.21	57.03	86.73	76.54	126.01	156.13	386.29	177.01	207.54	275.96	205.1	381.62	256.947	287.56
91.46	4.31	84.49	67.29	85.05	78.47	61.97	51.9	82.86	54.33	143.35	139.69	85.6	34.34	42.58	43.68	2.43	32.69	55.2	71.75	67.78	126.12	143.28	312.3	150.81	156.54	242.41	138.26	266.58	206.55	215.75
233.07	47.1	127.79	314.37	353.93	286.45	246.61	166.92	194.28	119.82	386.88	199.94	193.57	147.93	90.43	158.54	70.06	88.6	151.1	190.17	119.08	176.96	305.82	571.68	272.69	331.51	496.65	269.93	604.57	391.96	457.05
232.66	50.12	104.97	87.7	110.58	108.03	128.95	109.93	146.78	77.05	174.83	155.67	109.08	85.78	74	123.77	53.48	62.73	76.16	106.19	113.6	72.19	216.51	250.02	174.87	241.34	273.2	172.43	319.81	222.077	255.147
205.46	100.92	132.81	141.98	127.45	105.36	83.21	209.08	228.09	119.24	232.58	177.29	72.85	75.75	171.52	95.97	94.46	119.15	142.75	145.16	119.97	117.98	245.3	235.39	247.76	301.11	300.61	136.79	446.61	261.42	294.67
132.17	44.7	42.72	118.32	83.05	129.15	185.96	62.45	65.49	48.74	45.47	71.9	87.48	73.09	51.23	72.03	14.14	94.8	113.91	83.05	62.87	92.73	89.35	99.27	84.06	70.75	131.18	150.07	87.14	84.6933	122.797
281.72	93.49	295.32	136.75	205.24	330.76	378.1	257.85	1245.17	101.29	273.8	246.02	307.46	310.15	262.82	263.61	245.4	223.11	232.68	278.25	311.68	167.26	351.06	173.79	273.46	219.43	138.25	178.93	180.41	222.227	165.863
26.69	11.95	38.22	54.7	39.49	57.21	38.5	46.88	121.55	19.38	76.79	43.56	56.92	37.22	35.9	45.19	44.99	30.18	49.98	55.65	36.36	53.76	86.07	40.23	70.32	58.31	42.07	81.79	45.36	56.2867	56.4067
958.65	61.55	46.95	210.59	198.76	230.45	480.2	396.35	254.14	227.06	348.07	690.88	494.45	163.35	213.22	240.09	4.25	158.25	340.41	254.86	278.09	134.12	72.2	280.5	317.48	278.18	82.47	144.54	132.88	292.053	119.963
209.63	10.65	52.5	85.27	81.87	133.14	172.13	141.67	77.65	38.97	111.4	106.2	141.5	73.64	58.11	92.12	4.41	70.82	87.43	127.95	58.87	100.57	60.29	80.63	131.08	86.12	77.84	88.28	66.75	99.2767	77.6233
118.96	45.52	53.61	40.01	57.72	83.86	132.38	92.59	74.16	43.49	66.82	97.57	101.62	43.39	53.81	51.65	98.45	59.94	78.72	71.68	27.25	94.38	46.6	78.04	82.42	87.89	75.68	107.28	50.9	82.7833	77.9533
29.2	30.68	14.09	18.77	19.26	20.71	38.22	10.86	35.6	23.47	27.71	5.61	15.31	21.56	14.85	11.63	42.64	16.72	17.97	11.21	24.07	19.37	20.99	13.63	14.81	14.22	16.71	14.21	9.55	14.22	13.49
24.15	12.69	0	0	0	14.56	0	0	0	21.52	10.25	19.71	28.97	8.42	0	13.63	0	0	0	26.27	5.29	38.92	12.3	5.57	2.89	5	44.06	24.98	0	4.48667	23.0133
61.95	19.73	79.18	79.51	71.7	124.49	167.1	73.2	66.33	55.2	131.48	79.65	115.81	70.68	61.68	74.17	89.32	57.32	73.1	82.2	56.72	115.71	45.88	56.3	80.48	66.83	60.88	58.9	46.98	67.87	55.5867
75.57	68.39	99.61	98.95	81.65	83.53	151.83	92.92	97.91	71.08	179.11	106.2	112.24	35.13	59.9	95.97	108.57	97.55	113.47	167.85	38.61	81.19	147.5	101.13	159.89	126.44	109.78	71.65	96.33	129.153	92.5867
90.88	33.6	70.99	41.39	49.54	48.7	46.82	53.21	54.71	59.99	42.87	43.95	48.45	28.16	43.66	45.6	0	53.63	64.56	21.97	44.22	16.27	46.27	40.07	36.28	18.81	20.47	10.44	35.1	31.72	22.0033
11.26	3.95	19.79	15.39	31.58	30.56	36.55	47.48	14.59	45.16	45.42	33.7	59.84	27.49	14.61	31.79	7.77	32.4	29.46	35.23	2.47	20.42	43.01	12.47	18.88	51.29	36.53	29.12	19.58	27.5467	28.41
30.1	8.63	80.16	56.09	76.72	59.4	55.83	103.84	47.71	21.13	55.76	59.55	99.43	91.6	80.46	92.68	26.42	87.21	82.72	64.01	69.52	48.51	66.89	46.98	76.04	55.51	24.41	35.86	15.22	59.51	25.1633
17.35	3.04	20.33	5.93	24.32	26.16	96.55	73.16	40.88	23.19	62.62	28.32	20.82	72.6	7.5	73.46	0	11.52	35.3	30.68	3.8	38.45	61.85	21.62	27.02	21.55	21.1	26.92	6.03	23.3967	18.0167
83.67	39.77	98.03	73.49	113.09	100.89	166.25	100.78	78.84	127.81	121.77	136.55	86.03	150.01	82.68	114.69	115.39	47.61	90.31	104.03	120.39	19.26	36.52	95.97	154.6	76.69	116.29	123.63	83.1	109.087	107.673
12.87	45.09	15.08	17.59	31.58	90.54	43.77	13.57	34.36	30.59	34.61	32.68	30.88	11.97	11.13	26.64	0	18.99	19.95	33.84	13.15	20.74	10.92	31.28	31.86	44.4	29.57	22.19	17.9	35.8467	23.22
37.67	4.68	18.51	43.17	29.81	14.65	54.08	53.79	16.03	38.98	61.9	83.29	109.95	40.67	12.61	46.64	10.06	31.19	63.56	66.76	19.16	56.79	73.01	36.56	44.82	52.31	47.29	78.76	62.52	44.5633	62.8567
182.33	77.42	82	216.41	212.98	242.07	437.2	163.05	91.98	156.45	304.91	274.53	313.1	95.03	98.73	139.29	162.57	74.99	107.05	258.47	195.19	228.53	759.59	167.59	276.15	231.01	221	318.77	243.3	224.917	261.023
553.03	413	155.24	448.65	363.37	509.4	847.57	344.05	277.74	519.02	573.86	716.61	576.54	315.98	229.13	264.45	185.39	166.57	339.29	499.28	216.96	242.91	490.82	399.81	468.22	358.51	274.01	435.64	240.31	408.847	316.653
227.57	20.39	74.41	241.03	166.91	168.05	274.81	197.08	123	495.67	313.02	531.66	449.84	142.68	122.03	173.25	48.66	117.11	196.86	261	129.79	82.44	452.7	192.11	249.3	245.37	184.5	148.41	137.37	228.927	156.76
245.36	47.83	91.24	169.08	136.83	137.64	235.44	202.38	101.53	198.36	289.83	305.26	394.89	93.72	71.95	110.79	23.54	109.53	194.69	234.44	120.54	200.28	449.76	179.19	204.42	162.52	144.44	298.67	127.57	182.043	190.227
960.5	282.09	305.36	1060.3	837.37	720.34	1265.39	1080.23	307.66	925.45	1369.89	1819.27	3161.61	453.29	374.74	515.68	20.19	1355.6	1382.05	868.13	292.4	283.14	843.93	1361.56	1053.52	904.34	327.64	422.04	464.21	1106.47	404.63
82.49	26.01	57.99	56.35	17.34	29.84	76.49	17.39	93.27	14.7	21.01	17.95	28.27	23.01	28.53	18.62	11.38	58.41	38.36	31.41	14.45	0	33.6	63.95	63.23	47.81	40.13	5.69	0	58.33	15.2733
47.59	14.1	111.51	95.03	87.23	61.79	135.77	54.01	60.36	36.97	55.94	23.9	50.18	66.36	69.63	45.45	85.82	48.6	55.32	55.75	48.09	0	63.37	49.32	35.07	50.01	29.68	30.29	20.36	44.8	26.7767
35.56	21.41	22.14	100.22	60.75	76.38	131.91	70.28	47.65	34.99	114.17	73.76	91.42	57.34	69.19	56.45	15.33	44.27	47.8	48.36	47.7	90.44	28.29	48.41	59.09	67.17	61.27	94.26	49.45	58.2233	68.3267
338.9	97.97	158.06	274.23	405.86	448.33	897.01	138.71	303.83	172	622.94	372.31	807.46	146.83	68.28	234	490.1	81.54	233.31	220.14	164.27	254.51	304.91	260.54	247.47	155.28	200.07	260.92	169.29	221.097	210.093
196.53	35.8	105.92	290.01	187.33	436.05	568.6	174	198.15	235.83	644.07	316.47	476.92	213.78	217.52	261.79	124.69	128.73	237.6	295.06	182.47	357.89	232.16	121.16	246.67	141.57	143.41	192.44	92.92	169.8	142.923
135.94	29.37	101.22	138.87	121.09	242.04	226.19	123.19	99.96	148.67	381.83	299.95	365.77	104.53	85.68	108.99	101.63	69.72	137.34	192.81	71.22	93.15	72.45	124.28	196.58	152.52	53.56	77.09	72.43	157.793	67.6933
21.11	13.4	66.46	64.88	42.53	47.72	41.59	66.73	42.26	41.53	78.39	63.15	83.19	49.67	47.9	44.67	29.11	65.38	56.73	61.71	27.73	29.76	32.24	49.43	43.6	35.49	17.11	53.67	20.18	42.84	30.32
225.47	95.03	209.4	255.47	263.37	356.98	387.55	280.14	234.47	100.73	252.9	227.37	252.57	250.52	267.86	248.31	184.56	217.42	242.92	359.46	220.76	159.52	221.21	206.23	288.03	252.7	162.74	191.5	160.59	248.987	171.61
74.69	44.71	81.2	98.52	83.88	111.08	103.79	89.38	84.78	56.26	114.76	91.1	125.41	72.64	65.14	80.67	24.64	69.54	88.57	100.1	66.55	66.42	77.81	104.17	113.63	99.8	79.05	107.9	68.54	105.867	85.1633
60.52	17.1	45.75	66.69	41.05	47.08	94.13	37.04	44.15	45.23	97.79	72.22	109.74	38.11	40.51	33.06	43.08	36.29	65.81	61.59	25.65	67.64	67.59	55.85	69.21	69.5	45.9	87.5	62.44	64.8533	65.28
43.38	7.6	16.94	49.4	40.54	139.5	107.28	45.72	54.5	55.84	104.36	55.07	247.82	30.25	0	8.16	9.97	57.6	50.43	23.6	12.67	58.26	117.81	38.7	58.88	62.86	76.21	109.69	50.27	53.48	78.7233
156.97	30.55	78.51	137.97	132.54	169.36	379.65	119.97	103.8	85.07	234.59	134.84	252.34	99.85	87.31	107.77	119.01	85.32	86.44	122.34	84.42	46.6	106.57	93.36	112.58	118.95	73.68	66.47	61.27	108.297	67.14
18.24	5.64	18.85	26.38	28.57	23.28	25.86	29.39	15.67	17.84	48.27	52.52	41.18	14.96	5.56	12.11	14.79	10.44	17.46	31.51	17.85	12.96	41.51	22.57	43.16	38.19	33.92	61.39	25.36	34.64	40.2233
80.97	25.05	63.24	116.16	87.96	71.6	115.12	147.92	17.17	64.13	95.09	120.4	247.92	94.09	74.68	126.44	139.59	113.47	186.67	149.75	41.37	88.07	75.58	64.26	140.93	103.91	64.55	123.76	80.69	103.033	89.6667
332.71	54.9	264.17	161.55	188.86	172.41	275.37	394.13	296.65	151.91	284.8	382.93	290.27	241.57	199.71	158.3	18.96	226.34	348.4	504.04	238.43	414.3	224.01	453.73	381.99	496.29	488.22	428.51	458.82	444.003	458.517
8988.57	1335.25	558.26	1797.12	4626.54	7726.47	12380.5	5973.94	19749.9	11743.6	15949.5	5767.4	11972.8	2477.89	1622.21	1154.17	609.24	702.91	2405.92	3045.4	3399.56	6966.59	1152.4	871.24	3407.21	4125.78	3533.17	3843.54	4762.17	2801.41	4046.29
808.23	940.84	145.47	531.35	617.35	1690.68	1874.73	607.4	1796.84	1949.71	4648.18	1322.87	3037.56	542.31	348.41	316.02	263.33	212.54	566.43	739.1	327.28	1013.65	391.25	305.28	774.36	696.8	488.14	615.49	472.35	592.147	525.327
3600.16	3744.08	585.28	1253.3	1602.66	3473.95	5047.51	1307.17	12449.2	5727.79	11739.9	3425.07	4271.57	1225.1	1221.33	855.58	1146.31	670.86	1712.04	1527.31	1508.76	2133.98	1486.66	877.55	1699.9	1476.1	995.08	1101.71	964.11	1351.18	1020.3
55.46	31.74	82.41	59.14	71.1	65.24	77.76	114.05	84.75	69.9	156.18	100.07	158.55	77.34	56.14	53.44	22.39	170	185.53	145.68	31.99	69.75	132.23	93.12	119.22	108.07	53.74	87.67	39.5	106.803	60.3033
23.6	13.95	50.13	42.33	48.6	74.71	62.93	27.99	49.35	28.04	52.6	36.92	53.6	55.55	33.16	38.3	18.31	48.31	46.3	48.15	18.09	66.57	25.54	53.64	49.47	52.52	49.04	64.09	18.46	51.8767	43.8633
319.83	23.28	107.07	119.18	128.09	90.16	107.85	140.09	264.19	138.18	327.97	158.18	224.94	57.92	64.65	60.96	28.64	66.18	111.05	72.3	127.33	97.06	101.52	177.11	129.34	122.09	127.97	126.03	138.62	142.847	130.873
51.14	7.68	19.97	33.27	33.28	51.39	45.16	48.77	48.76	77.39	28.95	27.82	58.43	25.47	14.74	31.61	13.43	30.18	52.37	36.43	27.73	75.54	27.28	45.4	36.16	41.84	54.3	56.26	59.26	41.1333	56.6067
23.19	2.03	16.99	35.65	56.9	24.47	26.89	30.56	17.76	51.67	17.23	56.78	19.87	36.39	20.06	22.91	19.99	30.8	40.44	45.74	12.7	11.68	32.48	64.76	65.28	57.61	44.66	65.98	52.41	62.55	54.35
56.45	45.32	140.55	134.98	123.64	153.15	161.4	109.08	125.22	89.42	191.71	79.33	95.13	111.52	69.15	103.55	87.59	81.19	95.7	95.96	84.47	45.48	184.43	95.08	110.42	106.13	125.86	94.07	117.74	103.877	112.557
42.36	14.19	62.58	42.78	67.12	57.74	75.14	85.41	88.51	41.57	118.84	112.22	70.7	28.25	19.11	81.08	45.72	73.36	74.93	66.12	79.04	56.39	125.66	138.7	68.82	125.04	86.61	49.53	138.29	110.853	91.4767
30.9	4.18	35.38	36.46	34.45	44.88	37.77	23.68	31.43	16.27	54.25	26.74	34.18	23.5	24.29	28.54	20.34	30.46	31.84	24.45	24.6	25.46	74.37	39.92	43.73	45.93	50.1	65.37	65.43	43.1933	60.3
44.42	46.68	26.99	71.93	44.97	73.4	70.17	41.61	43.4	34.21	67.04	73.39	55.26	27.53	34.14	39	24.96	34.95	51.63	41.16	25.94	50.37	40.21	62.25	50.44	40.86	32.01	64.66	52.62	51.1833	49.7633
114.31	152.73	24.85	67.62	66.07	65.36	52.45	27.32	38.86	22.4	44.02	48.72	44.43	46.01	32.61	58.53	6.5	53.2	53.42	70.51	53.67	53.17	37.2	103.75	88.06	72.2	56.37	69.88	67.18	88.0033	64.4767
283.88	221.28	326.62	276.06	276.04	336.15	398.42	404.33	330.15	197.51	1161.67	448	738.08	235.39	327.28	320.46	303.35	362.2	347.84	361.71	235.21	659.43	520.89	292.21	498.65	388.56	443.74	589.04	298.73	393.14	443.837
1795.08	879.09	1351.8	1768.5	1871.77	2093.93	2112.61	1580.22	1338.25	1148.12	2886.47	1621.73	2754.11	1037.25	1195.11	1249.53	670.44	1290.8	1637.35	1135.74	520.67	792.8	882.7	2796.1	1045.11	1109.21	629.17	747.15	627.09	1650.14	667.803
29.38	6.86	52.78	32.12	35.69	42.51	61.76	57.8	19.38	22.11	51.55	46.89	45.65	40.97	27.1	59.7	10.81	31.21	56.92	40.49	18.87	55.24	47.87	28.56	55.36	43.79	34.94	82.39	27.24	42.57	48.19
99.36	64.11	128.66	171.48	219.9	195.47	290.94	110.23	133.04	68.34	199.78	176.37	301.11	233.35	81.39	76.74	36.06	134.23	85.1	113.78	82.44	12.64	149.1	117.76	235.47	149.37	46.64	57.69	123.61	167.533	75.98
73.52	41.2	60.29	56.92	77.29	94.56	127.25	25.83	78.51	26.2	47.85	34.66	23.52	47.84	42.38	35.96	16.9	49.89	28.49	46.65	36.49	21.72	14.97	40.71	69.26	68.98	45.7	67.59	17.04	59.65	43.4433
162.99	42.03	104.92	200.67	170.72	233.25	312.23	154.79	182.26	87.24	171.83	198.77	101.9	182.33	179.64	153.66	24.7	164.87	185.3	131.52	100.4	151.53	113.08	94.55	205.06	173.5	162.64	177.85	141.96	157.703	160.817
117.79	66.47	76.67	183.29	126.12	189.38	212.38	158.63	141.82	167.15	288.9	185.11	403.72	109.51	96.19	103.42	94.77	78.19	83.68	122.8	57.32	110.73	106.62	129.85	166.15	138.16	108.76	119.58	122.84	144.72	117.06
13.05	5.71	51.61	55.73	51.45	55.08	45.38	30.95	33.05	26.17	44.32	28.4	59.27	31.85	11.28	40.51	9	59.2	45.51	42.6	25.72	43.38	38.21	43.06	39.86	37.82	19.84	42.75	20.42	40.2467	27.67
15.05	5.27	22.45	20.57	27.81	19.8	25.38	28.84	25.14	17.07	55.76	35.73	104.12	20.99	9.47	26.26	20.76	25.44	41.36	26.8	14.38	33.08	25.08	26.77	30.15	29.46	23.3	33.03	17.13	28.7933	24.4867
348.91	400.33	181.46	167.83	114.78	208.22	548.04	105.07	809.33	237.94	253.91	141.39	840.78	213.49	126.22	227.07	2204.77	56.72	101.4	162.68	159.04	107.58	322.68	161.33	133.89	144.44	70.72	55.24	59.41	146.553	61.79
72.67	73.88	220.38	157.71	158.8	109.97	95.14	165.21	95.33	37.25	60.49	110.08	132.85	81.47	73.93	104.56	110.06	194.24	109.33	177.51	106.09	158.45	126.25	220.94	143.35	140.99	191.79	157.22	132.76	168.427	160.59
76.02	17.75	6.6	19.24	33.55	10.19	47	17.81	21.23	38.47	54.98	137.86	98.44	27.49	4.87	19.07	15.53	17.45	32.73	27.57	12.33	65.79	25.81	29.1	26.98	27.98	9.13	36.89	43.07	28.02	29.6967
802.74	106.16	71.98	128.71	169.36	222.24	281.04	112.23	206.46	250.6	194.72	418.87	92.65	102.81	113.32	180.31	16.95	72.5	142.83	162.63	154.25	264	75.07	159.51	180.5	200.06	172.67	197.7	222.11	180.023	197.493
14.72	7.22	65.52	100.53	61.88	67.43	81.87	86.85	37.44	24.48	67.46	25.62	86.75	86.19	15.27	96.35	40.59	112.01	92.37	40.02	51.56	158.88	80.92	36.94	64.85	46.3	138.4	107.56	77.76	49.3633	107.907
1510.81	197.31	249.13	397.56	358.19	359.85	726.42	550.43	785.6	536.28	931.13	1132.39	636.73	286.12	251.59	374.78	102.9	293.87	407.62	430.18	323.47	661.27	368.49	471.66	620.1	593	523.24	560.78	575.79	561.587	553.27
197.76	18.65	77.23	79.68	127.94	143.69	192.78	165.67	124.23	126.51	241.09	303.44	243.32	155.57	65.77	145.96	38.46	51.61	106.1	117.23	75.5	185.9	111.02	130.57	132.39	134.35	104.84	169.59	88.14	132.437	120.857
154.96	24.36	60.04	111.7	101.76	145.66	187.82	74.59	94.28	89.15	174.03	152.67	202.41	125.91	65.41	106.06	28.61	63.72	75.17	120.13	106.87	116.99	79.52	114.41	144.37	121.73	80.13	121.16	93.32	126.837	98.2033
100.4	11.72	127.44	80.02	164.19	191.69	279.3	35.27	114.31	74.55	163.38	191.17	80.29	58.34	115.75	170	57.7	51.84	145.89	86.47	87.94	175.28	51.12	160.61	172.35	65.81	108.54	92.31	162.88	132.923	121.243
173.48	47.52	64.19	149.71	166.38	204.47	333.83	214.46	117.38	99.96	189.37	177.4	194.93	118.24	76.69	128.1	44.98	105.06	171.34	149	109.68	109.31	130.18	111.23	144.97	157.67	101.53	135.82	108.83	137.957	115.393
2215.16	82.72	121.74	548.54	681.92	837.21	981.06	1144.94	235.87	120.65	92.23	411.11	132.75	843.08	89.85	111.97	488.56	585.28	938.86	832.42	657.77	879.11	269.35	969.44	1172.04	1022.6	1217.75	983.6	1274.14	1054.69	1158.5
105.77	96.77	59.19	114.32	112.85	152.28	196.16	119.79	109.33	82.52	152.79	137.41	169.9	116.68	76.44	80.19	60.96	134.14	139.47	105.62	88.49	111.93	155.94	122.38	135.37	139.2	110.07	123.01	79.03	132.317	104.037
103.86	48.51	94.65	193.16	147.61	295.71	353.14	103.39	122.33	104.55	242.5	197.76	310.5	128.75	139.7	156.33	79.58	130.24	187.81	106.72	96.03	120.88	123.4	85.74	143.74	108.69	105.26	81.57	60.18	112.723	82.3367
59.02	12.13	73.66	99.92	98.91	102.88	117.78	102.77	79.18	54.87	128.53	117.25	142.03	83.19	63.23	102.83	39.81	98.8	115.58	105.03	55.62	135.94	112.36	107.51	116.47	93.21	94.66	100.86	94.55	105.73	96.69
37.92	8.86	54.3	63.33	79.73	96.53	85.96	106.58	49.63	52.56	35.77	96.27	147.3	29.38	36.43	38.05	17.43	93.24	102.86	87.09	62.74	91.66	64.36	92.55	48.44	50.58	61.49	58.11	64.45	63.8567	61.35
708.97	21.6	104.91	300.84	342.58	300.89	525.39	538.37	138.31	190.96	92.22	571.74	175.08	298.85	152.3	170.67	26.32	77.95	208.17	297.82	266.13	227.08	133.04	482.54	393.78	409.55	259.44	283.41	326.58	428.623	289.81
1916.74	475.59	56.14	341.91	753.78	526.45	938.06	819.29	135.46	347.91	158.21	2282.41	580.31	564.29	128.9	282.48	154.21	226.21	328.03	692.19	657.54	660.67	135.55	1500.67	1234.49	1024.91	1048.97	587.44	1184.58	1253.36	940.33
97.32	14.88	47.68	70.11	80.61	100.28	111.57	108.16	68.36	54.66	141.21	130.91	126.14	61.69	73.44	59.92	26.84	75.17	86.39	82.77	80.59	191.04	48.65	83.28	84.76	83.5	150.63	211.08	110.72	83.8467	157.477
61.72	25.94	53.03	110.57	96.13	188.54	211.13	135.89	52.99	92.07	210.77	246.23	151.38	87.99	113.85	63.48	30.27	61.92	94.07	117.14	55.26	142.57	75.43	55.7	120.9	111.86	101.2	106.88	110.62	96.1533	106.233
164.31	36.47	17.15	48.9	53.59	90.24	114.65	102.88	74.35	28.99	88.4	100.89	84.76	52.18	28.13	23.87	49.36	43.2	49.17	56.64	32.77	44.57	61.3	66.96	75.6	55.23	30.34	59.46	22.62	65.93	37.4733
319.14	93.36	16.44	47.92	44.24	88.81	58.54	51.75	36.35	22.92	44.66	76.31	64.91	14.67	54.58	31.67	24.18	24.83	57.07	68.68	61.43	19.78	57.14	102.92	78.96	56.62	54.02	60.46	58.52	79.5	57.6667
785.66	2915.54	66.95	253.73	113.46	149.28	247.26	240.89	85.25	76.37	68.72	580.23	117.5	99.6	57.64	145.13	98.51	16.86	105.17	292.68	141.8	95.92	48.49	320.8	428.83	475.05	142.84	197.01	185.39	408.227	175.08
297.45	2228.44	48.63	91.36	61.41	133.46	128.29	136.09	74.96	75.34	90.05	220.77	124.87	67.53	39.87	169.19	31.8	61.23	72.37	158.04	78.76	105.9	68.09	140.45	270.62	239.59	157.04	289.38	182.76	216.887	209.727
48.81	394.64	23.83	27.79	45.61	34.33	82.97	68.59	15.33	14.5	27.62	26.55	72.49	39.7	56.27	45.91	50.48	18	42.55	24.34	24.94	68.82	53.84	40.54	35.07	35.36	29.68	8.41	33.93	36.99	24.0067
136.08	339.74	68.78	331.76	228.15	419.87	220.2	157.48	104.97	107.78	201.61	201.76	232.29	106.05	115.35	141.56	158.24	66.13	100.8	124.09	61.93	103.2	46.19	229.75	141.24	121.5	58.41	58.88	68.64	164.163	61.9767
458.2	3195.59	686.19	418.94	299.41	232.64	210.85	246.91	146.08	378.61	175.5	592.24	196.01	259.43	250.22	334.45	147.3	384.22	260.31	318.58	184.07	338.66	350.83	407.61	290.47	225.34	315.63	185.3	229.95	307.807	243.627
459.57	2257.69	26.27	65.09	41.24	111.51	155.91	112.23	80.53	53.27	42.82	243.91	38.42	46.89	48.46	60.1	11.59	39.69	71.66	53.35	95.72	90.32	11.41	94.66	126.19	112.53	70.43	104.35	93.52	111.127	89.4333
18.59	94.44	32.68	0	13.03	11.21	51.72	58.79	17.52	33.13	39.46	20.23	12.75	12.96	0	20.99	0	24.69	10.81	5.06	8.14	0	9.47	30.89	48.99	38.48	15.07	25.64	64.63	39.4533	35.1133
129.48	160.85	75.85	82.29	55.93	72.62	150.78	76.17	146.12	127.9	129.1	255.54	107.34	96.58	57.28	57.79	31.15	53.31	80.51	83.53	71.21	43.67	65.93	63.08	67.8	63.57	15.87	42.57	46.06	64.8167	34.8333
38.26	12.37	10.34	36.19	10.31	10.65	141.91	31.02	13.87	55.95	29.98	153.7	54.47	16.42	10.18	16.61	8.12	10.42	10.26	35.22	28.36	0	26.97	20.64	38.07	26.8	16.7	10.15	28.65	28.5033	18.5
813.43	1098.72	5306.57	5112.55	3612.18	2134.34	772.39	2222.18	723.54	1155.85	1104.97	254.89	495.15	3312.31	1733.03	2365.37	1741.17	1820.13	2231.55	1869	3129.16	3030.67	265.07	3395.65	1967.08	2292.51	954.97	1467.37	1529.26	2551.75	1317.2
26.15	14.65	61.27	64.3	69.63	63.05	38.79	220.45	17.25	43.49	97.67	28.45	136.21	51.05	27.13	70.84	28.85	101.83	85.1	110.93	27.48	88.48	26.63	151.54	160.32	177.51	89.03	183.9	101.8	163.123	124.91
37.19	9.77	72.61	93.15	39.09	29.89	34.48	71.85	29.2	14.73	47.36	13.49	46.73	38.89	53.59	41.98	4.27	57.6	57.63	53.94	21.71	27.47	47.33	55.48	44.53	44.9	22.61	25.64	30.16	48.3033	26.1367
6.94	4.05	9.49	3.16	13.79	16.75	10.73	12.2	9.27	7.56	9.83	11.33	15.87	6.46	6	15.68	0	11.27	14.8	13.22	5.07	26.11	14.14	5.13	9.98	9.58	17.83	13.57	4.83	8.23	12.0767
0	0	82.67	67.49	29.67	34.03	52.35	14.87	49.87	377.26	95.85	30.71	304.73	177.12	24.41	119.48	1420.88	18.74	106.63	49.9	12.36	136.45	64.67	7.81	30.42	20.45	11.44	58.39	19.62	19.56	29.8167
8.27	1.16	7.75	29.39	26.67	19.95	15.34	41.85	21.82	26.54	70.23	23.4	43.1	32.3	20.03	28.01	6.85	27.82	34.62	11.7	13.04	10.66	40.44	13.13	25.36	14.38	14.76	19.39	9.2	17.6233	14.45
62.47	21.88	228.73	53.35	49.26	75.33	57.93	230.45	165.56	97.42	185.64	161.43	32.12	119.79	108.03	70.52	64.62	41.47	81.7	63.72	102.6	88.09	87.47	93.69	97.26	90.52	56.98	64.62	206.31	93.8233	109.303
571.84	88.85	118.87	485.18	287.66	867.48	607.23	136.09	351.97	106.84	364.12	225.79	287.67	257.24	135.57	109.32	171.73	69.39	96.49	140.48	222.16	33.44	178.46	252.81	170.11	152.73	67.3	76.32	57.71	191.883	67.11
145.07	36.7	56.66	29.37	62.14	103.66	184.35	73.62	140.5	92.56	139.14	128.61	97.61	56.2	23.23	57.62	70.4	28.54	40.6	39.46	96.48	93.08	68.4	68.93	43.76	30.03	87.13	127.83	104.6	47.5733	106.52
147.9	12.43	86.64	56.58	64.27	78.47	109.71	118.47	107.31	117.73	165.75	151.26	192.63	57.75	86.96	63.44	24.48	81.16	110.03	101.37	46.63	47.67	120.49	74.8	120.44	68.57	59.96	81.59	37.02	87.9367	59.5233
151.98	9.09	277.95	400.11	319.55	388.87	364.35	437.56	424.37	770.7	771.03	568.66	1448.36	284.31	262.82	393.33	260.73	262.48	736.83	286.32	159.09	483.85	396.35	258.63	294.77	247.05	189.34	352.74	159.79	266.817	233.957
6.3	8.82	55.34	43.02	33.1	64.55	46.72	33.19	29.67	20.58	72.18	27.41	84.18	74.65	70.79	60.43	78.17	36.23	25.62	85.64	16.55	60.89	67.34	20.92	54.3	23.46	35.74	19.54	39.41	32.8933	31.5633
13.31	1.17	38.99	22.73	9.33	16.05	0	35.07	6.27	29.65	25.43	3.62	43.34	32.48	34.53	37.56	18.36	53.02	11.6	10.86	11.66	58.99	50.83	16.58	11.16	23.42	0	43.6	0	17.0533	14.5333
31.18	9.36	112.19	60.85	60.09	65.79	90.86	124.39	62.42	35.72	120.06	49.67	148.84	52.79	38.51	41.48	81.39	192.18	134.61	116.89	45.84	77.16	129.26	35.76	73.08	58.08	42.43	58.35	29.42	55.64	43.4
25.64	3.45	32.35	35.03	31.79	38.05	51.2	37.41	46.45	37.49	60.27	45.06	98.68	38.5	17.05	24.49	16.32	113.45	41.26	60.07	15.54	9.53	22.09	40.4	50.07	22.86	23.98	59.83	30.16	37.7767	37.99
71.62	19.69	47.8	92.91	83.87	98.39	99.2	74.53	71.76	73.25	147.02	62.14	123.05	55.63	37.63	54.24	23.76	52.96	76.93	84.33	57.17	44.56	46.16	92.21	86.43	75.44	66.15	90.65	85.73	84.6933	80.8433
5.47	1.92	38.48	59.83	30.69	59.4	10.15	69.23	25.79	19.51	60.41	59.55	60.03	15.27	47.33	30.89	0	33.91	44.54	71.46	52.74	48.51	33.44	60.62	55.06	63.45	39.94	64.17	38.06	59.71	47.39
21.24	5.31	12.44	12.44	18.08	18.3	11.26	19.19	12.15	15.32	14.17	31.37	15.6	14.81	15.74	10.28	2.09	9.4	22.93	18.16	6.64	3.67	13.91	28.01	18.9	15.7	20.91	29.3	12.66	20.87	20.9567
33.47	7.54	254.87	97.99	63.67	72.06	53.2	100.78	42.8	58.22	107.57	41.61	104.87	140.01	78.54	159.21	65.94	52.9	66.69	96.22	60.72	13.48	26.78	88.25	137.42	110.83	58.14	79.12	79.78	112.167	72.3467
18.58	10.46	40.91	26.16	30	26.48	21.93	22.55	24.94	21.08	61.68	25.73	41.31	28.27	10.71	20.98	19.42	17.45	30.11	40.13	23.68	33.12	37.28	32.85	35.07	39.63	60.27	60.58	48.55	35.85	56.4667
70.53	70.89	39.52	50.28	66.62	81.34	39.81	84.03	59.23	54.65	242.11	6.67	163.95	72.69	42.42	65.77	29.6	54.28	74.85	56.71	26.86	56.83	106.17	64.52	77.85	62.2	57.18	90.92	76.75	68.19	74.95
8.85	1.24	12.44	2.42	6.2	6.4	3.28	7.46	5.84	5.26	3	0	6.06	7.4	6.12	9.99	2.44	4.7	16.45	5.77	0	0	12.61	7.51	9.32	2.93	2.87	4.88	0	6.58667	2.58333
8.55	4.49	20.03	29.21	31.46	25.77	43.61	27.03	18.13	11.43	16.33	13.95	36.63	26.83	14.79	19.3	14.74	17.03	24.85	25.58	29.95	0	45.71	23.28	21.5	23.89	20.8	26.53	8.92	22.89	18.75
9.21	3.23	19.42	25.16	14.2	26.65	30.74	23.29	17.35	7.66	21.89	16.03	27.77	25.68	9.55	22.87	20.32	16.3	17.13	16.03	8.07	20.78	33.76	23.12	8.82	9.15	25.38	36.83	23.05	13.6967	28.42
323.13	191.01	313.52	338.03	445.86	353.11	421.36	329.92	321.12	119.97	582.97	477.92	301.11	295.71	349.24	262.17	139.27	169.82	369.75	247.17	216.69	126.11	370.19	439.87	331.36	369.95	208.77	208.89	147.43	380.393	188.363
156.88	43.96	238.94	171.48	223.56	208.08	252.15	264.55	135.5	83.87	164.27	250.34	272.43	167.72	108.52	200.7	64.91	277.71	249.23	275.91	187.79	172.75	420.69	217.17	323.15	240.29	284.06	194.72	327.21	260.203	268.663
114.76	39.76	153.46	177.26	179.23	210.59	303.06	172.23	90.51	95.22	182.69	132.33	228.74	119.16	124.04	149.26	258.07	139.67	147.18	159.8	113.08	106.54	184.83	148.51	174.49	152.6	78.89	125.16	82.39	158.533	95.48
90.1	94.69	65.98	30.78	39.47	95.07	73.11	0	63.68	100.36	28.69	30.64	19.3	31.41	48.69	50.86	7.77	4.98	32.73	27.57	34.53	13.61	17.2	42.62	51.26	39.63	77.62	38.83	78.31	44.5033	64.92
164.71	295.26	31.22	52.95	59.08	112.15	154.53	31.66	78.05	103.31	90.07	57.98	64.09	61.47	19.27	36.09	99.55	12.43	23.65	35.31	45.4	51.13	20.23	33.62	54.3	50.74	45.17	38.42	47.15	46.22	43.58
134.34	29.08	84.89	296.99	211.59	414.99	442.31	241.82	155.74	180.23	417.78	200.36	369.4	214.71	114.85	156.76	95.77	113.57	170.2	167.5	95.19	263.93	86.08	129.28	262.49	191.84	167.66	300.82	180.51	194.537	216.33
94.89	22.33	175.46	158.02	189.13	236	283.23	212.53	139.01	140.05	206.45	172.61	238.85	163.35	138.46	200.85	319.01	169.3	162.02	179.86	84.41	151.73	99.65	119.05	170.47	154.68	105.79	114.51	140.2	148.067	120.167
530.27	571.11	927.29	562.32	587.98	362.65	543.09	600.59	1047.78	526.57	571.15	473.61	1133.89	540.81	533.78	500.31	502.12	623.47	653.21	1003.09	1206.19	803.51	749.55	1241.73	1175.34	1048.44	795.69	1124.27	979.48	1155.17	966.48
88.74	9.33	152.49	117.2	78.78	74.9	137.14	124.7	139.36	36.9	130.59	64.37	70.97	127.87	153.46	93.49	110.15	183.27	168.48	127.11	111.4	85.8	90.37	154.51	102.02	99.18	62.35	73.43	90.49	118.57	75.4233
37.75	22.04	56.71	62.17	62.42	67.7	107.72	61.22	55.64	67.28	103.56	71.62	68.35	43.2	43.53	63.38	110.82	43.7	61.89	86.89	36.46	48.36	75.91	62.9	58.43	53.3	46.31	46.06	28.27	58.21	40.2133
56.16	40.75	587.5	920.81	686	870.68	900.18	397.42	249.47	319.32	1253.31	344.8	750.7	537.03	513.34	561.51	4138.39	898.31	1473.54	1049.57	404.06	1554.7	1535.98	396.87	843.62	833.63	907.41	934.97	937.12	691.373	926.5
5.01	3.51	161.29	126.53	94.73	48.29	51.06	147.72	30.66	16.35	74.37	70.8	87.5	62.83	86.56	104.54	445.3	97.48	130.93	145.68	52.61	82.68	499.56	80.38	104.31	69.42	85.23	138.07	80.05	84.7033	101.117
13.94	7.82	13.07	34.3	17.59	20.18	20.69	5.88	18.4	6.63	9.47	24.28	40.15	15.56	0	12.59	30.77	24.69	22.69	22.76	7.33	0	28.4	32.43	17.37	20.78	6.78	19.23	0	23.5267	8.67
68.1	28.15	55.85	46.52	63.96	85.4	83.36	43.07	54.54	50.16	89.04	57.79	75.63	72.18	54.17	39.98	39.45	22.91	39.58	40.75	53.68	68.04	80.45	57.32	35.23	59.2	24.29	27.24	30.3	50.5833	27.2767
126.96	28.69	119.96	195.86	140.65	148.16	129.13	172.66	187.17	201.94	142.56	106.95	466.05	108.52	120.4	226.54	67.78	170.38	161.87	129.21	154.25	392.7	91.76	126.25	156.96	167.85	209.2	242.88	165.16	150.353	205.747
192.34	20.21	260.28	164.25	280.39	328.18	508.31	373	221.1	99.98	540.51	275.19	675.06	242.74	237.82	262.71	110.09	445.19	402.45	527.83	154.99	139.48	678.68	299.1	476.36	440.71	185.57	269.9	220.65	405.39	225.373
183.39	46.97	258.77	301.77	269.5	354.3	431.54	332.54	195.1	131.2	339.86	293.94	459.6	195.25	225.07	282.71	119.67	315.92	396.57	364.7	170.99	314.6	315.28	186	331.58	301.23	259.01	373.95	249.53	272.937	294.163
238.98	82.53	234.65	271.34	301.96	375.43	602.39	407.97	286.24	176.96	331.49	408.33	569.91	239.39	232.83	311.57	199.62	481.15	410.83	411.96	162.15	348.5	159.39	280.51	358.77	321.18	215.59	407.34	212.96	320.153	278.63
113.27	74.4	404.18	297.23	257.11	232.82	250.66	309.31	140.69	50.47	216.38	191.87	198.53	141.81	171.4	242.66	55.03	503.58	386.04	397.7	231.12	235.43	578.07	290.57	387.86	366.07	225.42	292.02	243.43	348.167	253.623
45.98	13.56	96.41	102.51	115.34	128.4	143.63	153.04	137.96	54.63	189.03	68.46	99.54	148.5	62.78	60.1	156.88	111.39	115.34	117.16	99.63	117	162.66	74.6	100.86	114.21	94.18	110.14	111.05	96.5567	105.123
139.36	42.64	737.87	380.83	297.97	257.39	235.56	379.29	246.84	59.73	184.22	170.82	284.18	292.74	326.42	258.88	221.4	546.5	494.2	472.11	190.05	251.59	274.85	400.83	315.21	243.91	205.96	249.37	144.73	319.983	200.02
8.52	1.49	17.47	23.28	8.96	12.84	7.9	40.4	6.02	6.33	14.47	13.9	13.14	14.85	11.05	21.64	2.94	3.77	12.38	10.43	11.19	17.16	17.35	14.15	17.34	12.34	12.09	16.15	32.58	14.61	20.2733
14.43	22.12	29.59	46.01	30.34	44.23	43.49	35.49	20.11	8.57	18.38	30.75	14.01	20.96	23.92	24.44	2.49	34.06	44.74	33.69	20.54	35.85	37.35	31.85	38.89	36.59	47.29	58.05	56.02	35.7767	53.7867
29.58	9.33	24.26	32.33	23.84	19.62	27.43	21.82	20.9	18.45	30.14	53.1	17.24	10.31	7.67	18.36	14.28	34.04	27.51	49.07	10.36	33.37	18.07	42.04	33.3	38.57	33.57	40.79	24.68	37.97	33.0133
284.47	137.75	117.63	277.22	189.11	254.74	473.26	154.32	223.7	190.11	225.53	270.82	222.24	169.18	115.75	219.59	285.6	116.64	218.83	201.39	113.59	97.75	117.15	158.68	286.58	261.5	117.02	82.21	145.43	235.587	114.887
47.6	27.79	18.59	37.45	43.47	109.59	93.64	48.65	19.71	76.27	52.66	69.06	63.29	32.19	54.88	58.62	15.92	47.24	62.04	51.79	25.27	65.09	32.32	24.5	56.67	40.01	42.1	72.62	40.12	40.3933	51.6133
43.83	9.77	14	16.33	27.92	9.61	14.78	8.4	30.03	30.77	33.83	21.67	13.66	16.67	27.56	31.48	10.99	31.74	23.16	23.84	17.45	54.57	0	26.47	38.17	19.79	0	5.49	27.7	28.1433	11.0633
523.48	288.67	619.4	764.82	773.73	737.46	893.93	1081.59	354.07	1468.63	550.04	721.81	422.79	664.95	627.4	509.01	421.75	922.1	885.66	668.17	481.2	664.01	263.9	370.23	697.69	708.04	605.11	607.58	720.71	591.987	644.467
109.58	39.71	57.55	72.28	47.67	68.34	49.05	71.68	99.69	56.12	141.15	164.44	173.54	73.77	39.21	102.37	5.21	43.48	52.71	63.72	29.79	97.43	50.02	62.07	99.56	70.39	52.08	182.39	63.05	77.34	99.1733
47.84	8.47	48.38	90.83	66.71	106.87	99.93	69	60.5	39.49	91.07	80.54	99.76	44.94	51.38	64.24	13.89	35.21	62.05	83	44.11	79.94	39.49	69.9	77.2	72.13	59.2	76.05	66.52	73.0767	67.2567
90.51	96.98	124.76	109.12	82.1	109.14	236.98	134.68	168.07	63.26	131.09	139.03	215.34	66.82	128.9	114.2	110.15	75.4	74.27	34.75	79.28	188.76	119.28	123.83	86.72	121.23	125.19	220.29	140.67	110.593	162.05
13.98	10.34	34.58	23.35	23.95	22.48	20.17	39.3	31.47	11.07	11.87	16.9	406.8	28.16	29.55	12.28	25.71	33	19.86	18.59	14.97	26.29	22.15	26.67	17.86	22.51	16.37	18.21	23.76	22.3467	19.4467
7.26	5.09	8.51	3.31	6.78	11.67	8.98	76.52	7.98	2.88	12.33	10.53	1637.42	6.75	4.19	21.86	0	6.43	11.25	11.85	8.48	17.55	24.65	16.53	15.07	13.02	11.77	28.37	26.92	14.8733	22.3533
0	2.4	0	9.36	7.2	0	0	122.73	1.61	4.07	0	3.73	2098.94	0	23.69	7.73	23.62	0	3.98	11.18	3	22.08	10.46	4.43	6.56	4.25	0	0	9.53	5.08	3.17667
14.38	4.32	14.45	14.04	8.64	12.39	0	251.24	17.43	3.66	8.72	15.65	7906.93	5.73	7.11	34.8	14.17	14.55	16.72	15.65	16.2	19.87	25.11	27.31	21.66	14.46	18.33	11.34	14.29	21.1433	14.6533
5.21	4.56	21.35	10.67	20.07	31.39	0	27.43	11.04	4.64	8.84	19.82	83.86	21.78	9	23.51	14.36	20.74	24.21	12.74	20.52	10.49	7.95	21.62	22.45	26.94	12.66	17.95	10.86	23.67	13.8233
14.33	2.87	28.79	25.18	15.79	22.22	11.39	38.85	9.65	4.87	13.91	15.6	46.32	14.28	10.62	11.56	0	27.19	16.66	21.16	7.17	1.65	2.09	23.06	25.51	18.65	14.94	29.65	17.09	22.4067	20.56
63.58	21.84	34.38	45.11	35.99	44.23	40.82	54.12	36.87	34.14	63.32	71.84	94.71	47.74	27.49	45.55	40.47	49.78	58.27	69.83	32.13	12.81	22.41	49.2	58.57	42.01	53.53	36.25	32.3	49.9267	40.6933
13.99	11.2	16.39	21.85	25.22	36.15	33.36	50.56	33.9	22.56	54.31	52.2	95.92	36.24	27.65	29.33	33.08	60.15	44.15	29.36	14.01	35.43	61.07	45.38	42.13	47.17	21.07	24.81	47.25	44.8933	31.0433
144.7	79.65	115.71	138.08	114.29	110.78	132.04	140.4	206.68	64.13	177.45	162.43	352.67	140.93	154.9	98.52	414.97	130.11	178.88	168.66	150.88	153.6	290.02	224.69	184.84	194.91	167.59	144.12	137.33	201.48	149.68
150.85	245.56	58.92	80.83	51.83	60.63	71.31	112.23	328.88	103.67	173.28	86.89	150.05	103.12	71.61	120.21	1427.86	26.18	75.65	120.67	54.41	83.42	144.59	75.89	86.44	117.55	69.55	44.87	123.39	93.2933	79.27
115.25	122.43	55.34	74.86	50.32	68.34	112.12	91.6	129.06	75.19	109.07	55.5	119.15	84.31	88.21	72.51	174.58	33.44	41.73	54.47	44.68	31.97	98.12	48.12	69.69	57.88	12.25	45.6	26.27	58.5633	28.04
105.7	42.32	113.73	196	162.53	256.21	320.05	118.23	125.01	123.02	255.49	123.22	190.76	124.84	113.78	132.71	84.79	52.51	101.56	142.57	122.81	219.01	79.08	98.35	163.79	151.36	144.29	171.81	176.98	137.833	164.36
204.82	50.99	1273.23	760.91	609.78	457.2	436.35	627.98	329.36	72.4	258.68	707.21	283.12	715.23	936.7	733.74	116.73	1180.62	771.32	870.11	572.28	1635.3	460.24	723.92	677.9	573.19	746.58	993.32	732.02	658.337	823.973
57.74	17.34	80.54	227.29	199.46	255.3	244.77	234.74	84.85	40.02	182.09	127.15	108.38	168.71	130.76	114.84	39.82	248.24	234.93	177.24	172.2	115.21	169.4	118.51	156.75	149.68	122.61	146	107.06	141.647	125.223
47.74	11.15	48.48	86.98	75.85	138.17	141.67	181.16	61.48	45.38	99.99	51.95	130.92	53.27	11.01	93.42	17.56	126.78	77.7	77.91	55.76	82.07	97.24	48.76	88.44	52.71	116.13	188.76	26.56	63.3033	110.483
84.1	14.73	91.49	180.56	107.36	144.86	239.51	126.62	97.64	115.97	142.8	117.64	222.36	159.16	88.3	155.96	16.57	90.39	118.71	109.46	52.61	116.16	137.63	74.84	115.1	79.57	60.88	78.7	87.7	89.8367	75.76
212.56	72.43	75.24	218.48	198.94	314.39	365.63	231.48	125.86	136.57	252.98	312.32	296.7	144.18	108.83	185.58	31	109.7	191.85	212.39	113.62	143.85	124.91	150.66	220.27	187.69	135.89	156.32	131.27	186.207	141.16
105.81	17.24	25.95	104.23	156.95	228.48	200.81	176.36	33.62	144.72	225.64	230.26	199.05	185.31	89.37	177.78	33.94	128.51	131.59	145.9	53.88	111.04	75.18	82.21	132.03	112.06	145.65	207.02	82.12	108.767	144.93
181.4	19.97	51.62	134.55	128.95	137.49	96.12	98.33	100.12	47.72	165.01	200.19	142.11	54.21	40.33	73.13	3.57	68.81	138.57	117	68.09	66.82	65.98	161.2	126.63	92.26	96.65	157.26	100.9	126.697	118.27
306.89	145.25	109.79	313.69	307.04	231.64	317.16	286.41	291.38	169.78	509.17	627.03	507.46	199.28	210.66	140.16	67.85	213.58	305	379.75	209.29	113.26	169.38	566.9	460.13	360.77	131.06	195.47	159.62	462.6	162.05
72.67	18.57	82.14	84.11	70.11	78.35	109.41	63.08	41.89	23.36	63.88	50.23	49.23	45.31	45.84	55.98	30.66	71.14	58.64	94.41	61.41	63.38	100.13	78.75	85.6	66.9	102.59	77.82	80.85	77.0833	87.0867
20.6	20.62	79.31	245.3	228.96	191.64	114.62	155.09	67.94	47.2	147.42	67.24	294.55	119.02	81.43	106.31	56.83	140.67	229.22	121.67	48.98	180.22	95.91	180.35	167.78	154.73	85.9	138	94.13	167.62	106.01
58.57	10.26	102.93	80.02	112.88	52.97	54.31	185.18	117.27	43.49	62.15	127.44	40.15	142.93	101.28	148.75	20.19	155.52	136.16	79.64	115.42	35.39	44.73	129.72	175.35	121.23	83.1	70.68	40.72	142.1	64.8333
318.78	1045.25	290.98	557.12	381.9	616.82	763.07	515.7	347.53	394.16	654.59	492.03	787.7	449.72	429.48	426.8	495.9	324.82	542.93	342.78	217.53	498.78	347.28	273.68	461.69	352.94	339.6	360.41	484.52	362.77	394.843
119.62	200.02	351.69	339.21	417.59	744.31	726.21	570.89	158.43	273.5	61.32	149.79	727.14	287.98	35.13	31.85	84.04	851	449.94	440.12	315.3	342.79	464.26	524.48	479.5	408.76	251.6	302.7	254.21	470.913	269.503
7.88	6.07	52.64	71.08	51.38	72.24	93.56	56.49	18.57	56.19	25.43	21.44	101.04	45.07	5.45	11.57	2.17	89.31	62.31	59.17	37.28	76.22	100.34	68.38	54.75	44.71	38.98	66.86	39.46	55.9467	48.4333
11.54	8.08	35.49	25.62	30.33	45.23	45.48	45.61	16.99	27.42	28.17	23.54	36.59	42.24	22.45	11.4	41.78	40.86	30.18	51	30.32	31.38	86.67	41	31.79	43	19.88	39.79	14.04	38.5967	24.57
31.95	2.8	62.38	80.02	67.17	112.35	108.62	61.73	46.41	28.47	63.28	46.34	105.84	59.4	27.62	93.16	29.37	40.06	68.08	57.92	37.31	122.27	73.2	90.41	63.76	54	62.59	132.17	40.72	69.39	78.4933
89.34	14.78	308.21	335.69	213.93	173.56	285.35	193.55	173.04	107.62	212.8	159.31	238.16	339.15	154.5	386.59	88.99	90.06	98.08	145.79	158.68	129.97	207.23	203.38	194.97	188	114.69	124.92	96.62	195.45	112.077
35.25	9.5	231.91	137.08	108.32	111.16	60.34	91.45	91.98	51.54	52.95	47.2	115.24	105.87	131.29	113.25	71.05	96	53.58	84.07	118.74	150.75	74.55	137.63	79.23	102.14	98.93	82.27	52.79	106.333	77.9967
127.57	16.25	74.73	55.46	44.71	76.91	118.3	171.13	103.81	37.89	93.54	164.04	91.42	48.52	140.39	52.37	8	87.25	107.85	126.17	96.5	112.14	17.72	103.82	94.45	108.02	89.33	19.99	8.06	102.097	39.1267
10.79	4.86	21.67	16.85	10.8	16.73	28.58	19.49	24.69	16.48	23.55	268.3	7.4	21.49	23.99	12.18	2.13	15.01	16.12	21.8	18.9	6.21	9.42	17.64	12.55	19.14	13.75	12.75	30	16.4433	18.8333
359.32	318.58	133.2	144.23	199.19	330.46	468.73	136.93	2146.21	112.76	397.27	149.09	464.1	94.84	166.75	174.16	403.18	84.45	102.65	153.49	214.26	108.78	265.65	172.18	144.9	135.3	82.3	116.19	64.93	150.793	87.8067
32.54	11.4	38.12	14.82	30.41	19.62	50.29	34.29	66.43	16.11	23.02	35.4	63.2	22.69	9.38	6.12	14.96	0	6.3	8.85	47.5	0	16.57	36.03	18.18	20.2	57.16	3.74	45.24	24.8033	35.38
46.12	3.23	32.42	18.9	32.32	33.36	8.55	19.44	91.25	8.22	50.9	50.17	44.26	6.43	7.97	52.06	57.24	16.33	5.36	20.07	52.51	44.59	89.23	62.99	39.77	53.45	86	44.52	173.14	52.07	101.22
139.97	12.9	56.1	85.56	59.38	133.25	157.12	147.52	90.24	83.15	62.55	100.19	83.32	164.37	101.92	103.95	25.4	52.17	149.86	54.1	22.58	38.58	45.01	51.67	77.64	82.34	71.67	66.04	56.34	70.55	64.6833
35.1	9.79	31.23	48.85	40.09	39.97	55.45	30.14	48.08	20.47	30.35	41.02	42.33	33.54	21.36	32.29	43.03	20.14	35.51	36.07	25.62	18.33	18.53	44.75	37.37	40.63	18.45	35.41	17.17	40.9167	23.6767
37.54	78.91	35.19	0	31.58	9.05	27.85	15.83	45.99	0	19.12	0	36.03	10.47	25.97	50.86	93.2	0	0	32.67	19.73	0	30.59	30.49	14.39	34.19	54.79	20.71	10.44	26.3567	28.6467
66.39	47.34	33.34	25.92	63.15	57.18	30.78	64.98	59.21	26.76	112.73	54.18	78.02	26.45	16.4	40.15	153.7	31.48	30.32	21.93	14.54	45.85	14.49	38.95	40.89	47.12	48.06	45.78	98.92	42.32	64.2533
93.93	8.71	55.03	56.62	85.19	106.6	76.85	93.17	98.92	19.69	58.64	57.11	119.31	65.49	52.55	53.02	68.58	66.02	102.76	97.68	94.37	71.23	59.08	82.1	91.32	90.35	98.55	85.73	84.51	87.9233	89.5967
65.4	22.91	80.11	101.55	122.93	136.22	154.38	181.74	88.24	22.96	83.29	119.68	81.52	82.92	138.81	70.48	49.2	115.78	124.41	105.11	93.74	196.43	42.38	122.37	122.48	147.69	108.47	149.65	95.08	130.847	117.733
208.9	86.9	128.93	135.07	103.27	148.44	186.79	153.34	208.26	63.16	114.02	142.06	129.14	101.44	112.89	98.96	236.67	82.55	80.22	169.44	117.63	139.77	151.95	201.06	191.21	159.06	114.93	101.61	85.59	183.777	100.71
307.97	41.16	8.34	80.27	39.92	42.93	82.54	157.6	52.84	35.95	66.5	154.95	68.34	52.13	27.71	50.24	0	36.24	60.01	56.16	54.57	98.97	23.57	92.33	93.81	69.27	44.74	84.7	34.66	85.1367	54.7
82.51	9.63	185.77	123.79	119.06	109.25	114.02	221.67	81.56	56.7	174.45	153.14	85.4	153.42	125.9	140.63	84.79	226.26	282.1	220.01	97.78	114.72	154.87	103.92	148.03	131.94	70.83	80.33	67.49	127.963	72.8833
45.88	19.28	25.08	56.41	51.44	75.6	42.54	215.96	18.73	26.34	58.42	146.41	71.28	49.05	26.44	50.06	2.11	85.27	106.65	103.97	46.88	65.3	48.27	36.13	82.05	73.43	107.86	148.68	89.31	63.87	115.283
33.87	6.28	107.36	117.04	113.09	144.13	195.81	83.98	84.47	50.89	103.17	67.19	152.94	77.78	99.9	107.94	244.53	67	81.05	136.53	59.32	97.91	281.98	54.05	103.06	78.34	40.38	115.39	69.25	78.4833	75.0067
6.83	5.98	26.01	25.66	25.13	37.06	25.33	25.19	18.5	12.17	15.95	5.57	14.05	9.52	35.43	11.56	9.42	22.67	27.79	15.79	20.94	31.64	13.91	23.32	12.27	21.21	6.92	17.66	11.87	18.9333	12.15
197.16	32.5	122.29	63.38	105.67	202.77	161.31	73.34	207.63	103.34	152.62	50.47	43.72	72.78	90.25	130.92	39.99	56.46	107.85	78.86	86.34	79.43	11.81	140.21	61.11	100.82	51.72	75.97	56.44	100.713	61.3767
171.94	56.46	94.43	161.51	188.29	161.98	239.16	67.96	136.7	118.1	41.06	192.92	169.43	142.37	83.63	133.44	326.07	90.36	87.44	111.06	42.36	8.66	65.66	185.46	118.4	104.54	39.21	51.87	22.41	136.133	37.83
17.4	0	33.97	15.85	12.19	6.99	10.75	24.45	5.46	10.33	39.39	63.09	11.92	0	20.06	6.55	0	30.8	20.22	15.77	15.24	14.02	70.86	14.98	11.11	12	4.7	8	8.06	12.6967	6.92
27.63	12.58	58.26	56.62	65.83	49.97	133.21	104.82	58.57	45.95	119.62	81.16	174.22	77.05	76.44	102.91	26.67	151.61	112.4	64.62	53.23	120.2	154.73	49.97	105.87	85.77	33.6	85.73	65.31	80.5367	61.5467
55.03	8.72	104.39	214.83	158.86	224.35	272.15	237.52	114.2	126.87	255.85	223.81	296.39	131.55	147.28	128.68	52.4	215.71	208.66	302.9	103.28	142.52	212.15	138.09	195.83	157.84	138.1	238.52	136.64	163.92	171.087
44.37	26.94	103.97	84.87	70.49	131.97	71.31	112.23	78.04	63.26	155.7	151.26	170.32	41.25	102.3	46.75	16.32	89.02	144.41	136.76	72.54	30.98	87.35	125.03	102.02	86.94	43.17	61.19	78.15	104.663	60.8367
31.98	6.72	115.61	68.66	68.52	72.71	103.36	88.59	61.13	51.02	106.27	71.58	116.5	68.8	39.5	72.2	112.15	116.46	83.91	112.32	63.22	82.45	108.86	83.99	85.35	71.87	66.67	69.31	91.48	80.4033	75.82
10.54	3.69	89.96	84.34	54.87	58.09	61.43	79.34	23.41	22.36	66.47	62.25	75.34	88.18	70.3	76.48	10.38	187.9	133.01	112.2	42.2	132.23	164.05	31.4	84.39	42.38	81.79	100.71	46.06	52.7233	76.1867
24.52	8.91	10.64	26.05	20.36	63.5	43.78	19.14	30.8	34.52	67.07	45.45	55.4	40.52	29.83	21.53	12.52	13.66	16.89	36.06	15.91	23.41	7.4	24.3	39.15	35.33	24.29	26.92	13.89	32.9267	21.7
13.01	6.51	15.25	17.78	19.55	35.87	20.69	23.52	19.27	28.72	44.2	16.18	43.33	18.15	16.08	33.58	33.34	23.04	34.58	25.28	17.91	56.93	18.93	32.6	24.94	17.7	10.55	16.67	18.1	25.08	15.1067
901.03	273.54	4169.95	4124.24	2568.1	1665.94	2757.21	6236.04	1598.97	508.49	1644.71	2908.35	370.59	7078.35	5505.52	5339.89	579.93	5622.57	4556.2	2099.36	1183.79	2069.12	1146.96	1507.91	2647.39	2778.86	2240.29	1108.03	1774.98	2311.39	1707.77
31.55	4.14	115.52	110.47	59.43	80.85	58.51	58.19	69.68	42.17	170.77	68.66	113.55	63.25	75.02	104.62	21.76	109.96	158.17	125.5	67.36	31.78	140.57	87.36	89.74	90.61	83.14	74.79	46.62	89.2367	68.1833
48.17	15.34	43.61	49.36	40.66	56.76	79.18	34.61	48.48	48.77	88.29	66.7	95.3	45.8	53.01	46.96	30.2	39.73	66.17	73.84	35.48	25.58	66.89	53.14	60.31	63.9	25.74	36.23	54.8	59.1167	38.9233
130.48	16.02	108.95	163.94	127.19	116.65	108.48	113.81	45.58	69.94	187.18	132.99	152.16	99.35	83	91.42	5.17	186.52	206.6	179.07	99.84	100.3	136.69	182.71	185.73	182.54	113.7	126.17	110.53	183.66	116.8
131.4	169.65	127.56	71.82	113.14	131.28	139.25	110.79	178.65	82.52	117.93	159.31	69.49	73.3	32.46	67.81	124.27	63.14	78.56	114.36	108.51	42.35	61.17	154.53	118.7	139.88	70.01	51.78	52.21	137.703	58
577.49	201.72	3484.64	3388.67	2548.84	2570.38	2569.8	2055.28	1245.53	1698.75	3409.83	3864.27	2393.15	3013.7	2577.29	3104.35	2060.01	2965.55	2947.65	2639.4	1465.85	2921.06	1594.33	842.18	2058.79	1384.95	1354.24	1667.34	989.56	1428.64	1337.05
291.58	341.93	136.36	140.21	171.03	220.31	334.21	113.43	241.14	132.33	393.12	187.9	313.97	146.59	121.19	131.38	163.97	156.18	157.11	195.37	117.28	121	132.54	187.1	214.02	196.86	94.36	119.09	139.21	199.327	117.553
270.07	1741.34	53.35	173.78	176.08	280.21	404.77	109.22	238.94	124.99	131.97	123	128.08	212.39	138.48	163.07	417.96	29.19	78.48	117.01	99.02	140.43	57.56	113.03	135.39	154.7	103.12	148.34	126.64	134.373	126.033
25.5	12.87	21.97	45.08	52.56	57.87	58.41	41.1	16.25	30.29	22.92	49.77	38.04	37.65	46.69	29.63	34.13	40.49	55.79	50.99	33.5	57.4	12.98	46.78	61.07	67.68	57.15	75.5	50.05	58.51	60.9
554.96	139.46	206.89	263.74	316.7	440.39	697.67	369.9	527.57	247.58	909.74	457.03	781.9	237.07	273.12	273.61	353.96	244.63	271.56	431.33	244	320.79	261.35	334.23	387.75	411.35	349.46	394.79	387.37	377.777	377.207
6.77	2.37	75.36	27.75	18.98	20.41	62.78	78.5	15.95	18.1	11.5	7.37	13.92	37.77	93.67	80.25	32.68	44.95	23.61	36.83	38.55	90.02	72.4	26.87	51.9	68.67	60.38	21.01	32.95	49.1467	38.1133
10.4	6.07	0	18.94	12.14	8.36	6.43	7.31	24.49	8.23	5.88	22.62	30.88	0	17.98	15.65	4.78	27.61	16.11	13.2	9.11	11.17	10.59	11.51	18.26	5.74	14.05	16.73	9.64	11.8367	13.4733
72.13	238.51	30.42	23.65	48.53	52.18	64.21	48.65	118.25	61.7	53.89	160.09	132.51	40.23	29.94	65.14	11.94	33.2	30.18	36.1	22.74	18.6	55.82	48.46	33.17	35.83	77.19	25.86	48.14	39.1533	50.3967
269.48	1306.45	33.68	93.28	125.91	90.98	126.61	75.74	546.78	46.96	103.72	469.12	189.65	65.14	55.92	81.12	89.2	19.08	41.77	89.91	91.27	34.74	80.5	135.96	89.51	116.02	37.87	27.25	74.94	113.83	46.6867
7.1	5.6	27.03	29.1	34.83	23.54	26.33	14.96	15.89	17.92	34.66	13.52	26.76	27.22	15.35	22.04	17.13	40.84	30.95	13.52	18.65	38.61	14.46	33.41	24.66	25.71	17.27	24.48	14.81	27.9267	18.8533
748.06	194.16	560.62	735.14	688.17	489.52	879.38	842.05	606.94	616.73	2920.01	657.25	1737.25	668.79	731.99	622.02	604.7	842.27	833.08	940.43	360.32	607.98	317.5	499.95	862.44	702.71	416.04	583.77	364.3	688.367	454.703
62.85	5.15	28.2	47.5	48.73	30.63	62	39.46	31.5	37.33	81.74	120.75	70.58	50.35	30.06	43.77	3.69	21.3	27.98	61.82	29.28	42.02	50.38	70.34	57.01	37.64	35.78	56.25	57.64	54.9967	49.89
256.94	88.68	84.11	183.28	182.73	232.37	241.76	230.98	153.99	169.47	383.35	343.28	287.51	110.65	111.08	151.42	78.17	103.68	164.71	184.98	72.81	118.74	246.26	166.34	196.4	187.7	142.45	225.38	110.34	183.48	159.39
638.46	222.76	58.9	305.67	366.43	475.86	494.14	307.31	159.87	132.89	328.65	429.37	356.67	227.84	165.18	252.53	17.33	246.96	292.19	345.93	273	208.61	89.59	272.35	310.67	328.82	105.97	272.13	125.83	303.947	167.977
795.58	401.23	118.41	538.21	470.41	618.72	720.91	447.93	227.09	144.71	585.24	594.93	508.06	350.54	228.55	412.47	57.19	353.24	457.89	517.34	335.93	311.12	153.06	653.4	468.02	458.08	283.65	291.28	263.06	526.5	279.33
530.02	142.96	127.3	166.56	193.16	239.67	289.97	301.65	201.02	94.46	287.99	294.1	228.89	96.09	146.65	167.53	29.24	157.16	178.67	204.7	215.87	245.56	159.22	262.68	239.94	207.35	210.56	219.29	206.36	236.657	212.07
5.42	1.9	19.06	7.41	22.8	13.08	20.11	45.72	20.44	38.66	50.64	11.8	55.76	60.5	37.51	12.24	29.92	9.6	18.91	26.55	38	4.37	55.22	12.01	5.2	6.73	13.19	22.44	30.16	7.98	21.93
8.83	6.19	24.14	40.21	14.44	10.65	27.29	6.2	13.87	36.71	52.47	38.43	46.4	20.52	15.27	13.29	60.89	18.23	10.26	28.82	12.89	9.49	35.96	13.04	15.51	6.09	7.16	16.24	8.18	11.5467	10.5267
19.97	1.55	15.6	15.16	18.66	16.05	4.11	23.38	17.77	14.5	35.79	38.62	28.89	12.37	3.84	7.51	24.48	25.53	46.42	39.82	15.54	8.94	33.89	42.59	36.13	38.57	75.54	29.07	49.36	39.0967	51.3233
53.04	6.19	36.25	27.18	48.02	23.98	36.89	13.98	37.48	36.76	82.56	50.5	66.66	18.49	30.58	42.41	18.29	39.12	30.83	57.7	34.84	39.18	45.01	50.58	44.47	55.81	35.84	38.1	46.1	50.2867	40.0133
247.11	94.74	73.71	124.07	129.1	182.22	191.25	185.93	218.18	143.71	274.22	192.65	259.65	95.87	91.97	121.54	79.61	96.45	131.94	133.01	105.09	144.24	105.68	169.4	172.13	153.85	104.64	139.54	101.91	165.127	115.363
130.88	11.46	72.84	147.53	48.16	51.29	91.02	48.28	66.28	34.99	75	60.52	69.53	77.57	96.19	99.72	18.05	63.71	83.68	101.45	85.97	92.27	143.27	102.06	97.18	85.33	47.75	92.5	59.15	94.8567	66.4667
208.53	27.98	233.93	157.62	245.66	171.2	271.54	177.7	119.15	118.61	146.91	217.23	176.41	173.25	122.76	135.23	42.84	208.14	180.52	195.49	132.13	125.13	257.54	322.67	293.32	297.55	237.42	287.6	209.77	304.513	244.93
127.19	60.61	32.92	68.71	61.16	89.17	98.74	109.11	80.13	123.88	153.19	215.63	153.09	37.12	61.38	41.74	20.4	47.13	68.77	82.86	38.86	73.88	138.56	81.62	91.4	101.63	111.52	141.76	119.28	91.55	124.187
173.38	243.3	110.24	174.78	171.15	183.56	219.59	176.05	91.64	111.16	162.45	243.85	183.34	145.95	82.27	88.31	51.03	139.42	151.15	175.97	97.22	149.92	123.8	204.5	213.21	193.87	122.57	107.16	130.83	203.86	120.187
37.84	23.99	33.78	49.24	29.05	63.02	26.74	26.59	22.92	25.69	24.48	33.33	22.24	42.72	12.47	24.41	0	20.74	31.42	41.17	34.72	5.81	18.35	48.56	23.31	25.36	13.15	8.7	32.58	32.41	18.1433
89.93	11.53	51.4	50.95	69.18	79.35	126.11	83.23	137.45	106.85	216.03	136.04	282.69	27.53	60.69	44.57	75.63	33.01	71.4	68.01	36.5	134.32	64.78	56.68	93.52	77.18	152.95	208.74	125.06	75.7933	162.25
397.7	41.24	27.82	91.92	88.75	127.64	227.51	125.12	176.65	92.27	210.82	264.79	205.48	52.43	54.75	71.47	57.31	34.15	66.7	119.47	81.45	73.34	109.81	104.82	75.83	88.05	57.75	103.01	81.16	89.5667	80.64
77.62	34.6	41.34	163.9	103.86	76.58	235.56	148.74	66.49	121.56	245.62	130.52	246.69	206.64	85.42	127.45	165.44	56.21	65.62	72.93	43.26	22.74	136.53	61.22	64.23	67.19	40.05	63.26	58.87	64.2133	54.06
31.66	8.5	21.02	14.42	14.79	19.09	23.48	20.02	16.9	8.78	13.44	12.63	36.89	25.02	10.95	14.29	11.64	16.81	15.95	16.65	14.79	5.1	56.96	23.76	23.76	13.11	17.11	30.56	20.54	20.21	22.7367
34.45	60.74	16.15	40.8	36.22	40.16	35.14	45.99	33.27	37.86	68.74	78.09	64.94	32.03	24.82	33.06	7.92	29.99	51.39	44.66	23.64	35.62	46.78	45.47	52.26	46.35	52.61	60.58	51.1	48.0267	54.7633
96.61	2129.81	88.43	90.75	97.33	83.73	55.99	108.18	45.51	96.84	82.02	427	64.15	75.78	52.21	68.16	129.07	77.49	119.32	151.08	84.61	58.38	181.38	118.13	153.3	89.98	83.22	118.66	79.76	120.47	93.88
55.24	20.27	72.93	110.21	112.45	134.27	107.32	146	63.61	56.77	258.3	182.2	204.94	122.27	104.62	93.03	59.25	72.95	123.32	104.44	66.04	92.54	82.14	83.18	117.18	105.26	71.8	89.48	78.03	101.873	79.77
121.9	147.6	77.62	126.73	85.44	134.21	196.59	72.62	158.56	143.26	220.49	109.57	212.55	121.96	109.99	92.74	259.51	72.72	117.06	92.26	97.49	85.41	83.66	79.73	105.37	59.24	73.05	63.96	70.02	81.4467	69.01
46.44	37.96	21.16	63.45	47.01	84	81.34	43.51	88.73	81.23	157.71	53.34	83.12	50.37	58	55.34	3.56	63.94	89.98	63.15	20.34	72.76	47.29	42.86	74.16	56.61	29.29	62.27	14.35	57.8767	35.3033
78.34	13.07	288.46	117.23	99.35	85.47	131.45	39.32	108.97	73.13	171.02	89.29	102.29	114.45	64.51	92.64	77.17	85.85	125.75	144.07	58.81	51.1	140.56	95.71	130.45	135.9	69.56	102.89	88.18	120.687	86.8767
52.25	53.2	24.2	44.83	29.81	41.02	42.82	48.66	57.25	28.87	43.33	59.49	72.47	22.03	35.72	30.18	55.3	24.74	22.6	52.22	25.54	12.73	29.7	39.92	29.69	32.19	11.82	26.81	21.97	33.9333	20.2
112.85	49.04	120.5	191.27	155.18	180.86	153.65	144.53	94.89	62.79	192.83	119.67	146.88	105.58	103.75	122.55	96.54	122.64	116.24	125.1	106.35	109.34	103.28	119.18	140.28	131.87	112.34	124.11	139.04	130.443	125.163
123.89	56.92	30.16	96.73	77.81	46.56	68.63	74.62	106.13	63.08	188.51	117.29	154.41	40.39	38.95	58.12	8.88	49.85	110.35	77.89	35.23	27.23	50.79	90.88	73.22	82.59	23.48	23.3	24.61	82.23	23.7967
115.02	48.1	33	59.34	46.07	84.92	102.3	54.43	82.94	39.74	113.6	74.07	106.2	40.92	38.56	39.75	17.81	37.4	40.93	69.59	45.23	61.47	114.74	63.91	78.15	49.07	81.84	67.98	57.12	63.71	68.98
136.47	26.89	56.63	58.27	75.72	58.28	58	107.87	76.35	54.04	205.17	123.73	93.55	67.4	39.33	80.23	66.66	62.91	59.49	88.15	59.76	34.36	55.01	101.28	88.53	105.93	78.37	54.89	43.49	98.58	58.9167
758.9	83.8	1865.29	2783.88	2913.8	1611.36	1835.78	3025.5	1247.5	445.92	1127.54	2486.06	859.49	2875.82	2539.15	875.3	318.55	2811	2176.68	2750.55	1972.43	2047.13	1050.03	1502.79	3430.01	4207.04	4567.87	3060.26	3223.19	3046.61	3617.11
32.81	17.03	76.88	79.69	75.79	65.93	87.89	79.4	34.35	55.58	58.8	83.29	52.47	54.22	69.34	72.7	25.14	96.8	86.16	103.11	57.47	83.22	138.59	52.93	68.69	64.89	81.77	89.65	69.27	62.17	80.23
29.88	17.45	93.36	78.93	64.22	55.25	22.17	37.79	29.09	17.75	47.36	58.52	61.45	19.45	34.45	47.22	129.13	37.03	67.15	127.87	34.9	30.5	42.6	143.77	117.38	88.24	59.76	92.04	74.79	116.463	75.53
93.15	54.76	45.16	52.67	60.78	69.72	89.36	99.31	68.6	25.44	78.18	74.56	53.58	47.78	33.33	47.14	35.44	65.39	63.48	65.23	51.58	27.61	40.34	74.11	71.3	64.27	47.74	64.23	47.64	69.8933	53.2033
360.53	303.32	265.62	301.16	293.51	351.21	400.02	431.43	402.02	123.45	562.73	373.43	657.25	272.24	304.93	296.8	241.03	295.43	389.82	368.25	224.77	506.16	367.15	445.49	422.36	348.03	194.02	360.44	203.6	405.293	252.687
32.94	7.69	21.44	15	23.09	57.38	33.94	15.43	18.97	19.57	43.51	7.97	40.15	5.1	18.99	41.32	0	12.96	8.51	11.95	6.41	8.85	48.46	21.62	26.3	15.15	14.84	37.86	10.18	21.0233	20.96
110.21	19.85	103.3	55.93	68.41	106.31	140.15	59.74	135	67.34	195.15	119.91	172.68	96.6	65.34	46.21	138.97	39.02	91.51	95.92	63.43	164.91	99.4	87.18	105.59	104.28	68.93	97.71	78.81	99.0167	81.8167
64.4	31.4	106.04	130.79	122.59	151.11	109.75	111.9	144.32	61.52	147.03	118.35	171.8	106.79	72.24	98.24	28.81	77.8	121.39	105.09	65.55	84.84	112.55	98.47	119.65	113.12	85.37	86.41	90.76	110.413	87.5133
46.85	113.44	75.89	88.5	53.12	99.7	122.67	63.91	72.07	22.1	60.84	73.47	79.35	69.18	59.58	77.78	129.24	76.84	99.32	86.2	66.39	93.27	87.01	47.31	76.58	52.48	43.57	119.73	63.24	58.79	75.5133
12.77	5.11	19.24	14.96	12.79	4.4	20.3	19.23	12.03	29.26	21.69	13.9	15.01	5.09	12.62	14.42	5.03	0	23.33	20.84	27.17	26.46	11.15	13.13	9.61	20.39	13.31	35.23	35.52	14.3767	28.02
29.18	8.83	30.31	20.84	19.99	32.79	30.75	32.16	34.69	18.12	57.44	29.59	53.65	24.05	13.76	24.71	36.59	24.66	30.84	25.26	20.91	23.52	23.64	25.59	27.33	26.08	25.27	24.7	26.75	26.3333	25.5733
49.32	47.51	28.89	37.91	19.44	70.62	57.17	38.99	75.52	36.62	120.38	100.61	158.48	47.28	21.32	38.28	55.27	10.91	35.83	48.63	37.8	47.19	160.09	42.1	35.44	37.01	44.99	70.14	85.73	38.1833	66.9533
33.63	3.93	41.04	40.2	29.46	57.44	111.74	44.3	108.26	41.62	95.17	28.96	136.39	60.57	33.92	50.61	106.28	22.32	27.69	32.77	41.73	20.32	105.59	34.14	27.52	30.74	27.26	28.99	27.28	30.8	27.8433
16.73	0.98	35.94	60.97	29.32	36.99	36.21	52.91	14.45	26.51	40.25	33.38	43.97	27.22	19.29	59.82	34.62	39.5	51.87	56.13	17.1	0	19.88	49.93	29.39	40.41	22.61	19.23	7.76	39.91	16.5333
21.34	9.97	119.46	116.63	106.36	97.21	101.14	109.96	79.32	35.21	124.81	54.18	159.29	115.73	114.81	91.01	78.49	151.11	121.28	73.52	49.84	108.9	60.37	60.4	81.78	78.53	67.29	71.94	49.46	73.57	62.8967
96.38	96.09	347.44	334.27	290.97	277.12	398.72	281.29	83.83	233.41	352.47	330.71	376.06	310.15	205.13	276.17	664.61	288.73	336.1	326.64	181.81	448.01	528.47	191.58	323.18	294.62	306.55	362.97	773.17	269.793	480.897
45.28	15.04	80.61	120.52	110.45	138.26	146.13	118.99	64.27	65.32	124.31	101.73	142.69	94.3	69.15	77.66	42.17	89	122.35	102.35	53.56	67.75	114.97	79.88	112.4	83.49	66.75	131.38	74.41	91.9233	90.8467
8.25	20.23	28.99	33.81	28.91	9.95	107.09	17.39	19.43	49	28.01	26.92	39.58	57.52	0	65.18	34.13	7.3	86.3	35.9	7.23	0	16.8	6.09	19.76	23.9	60.19	0	45.88	16.5833	35.3567
10.55	7.62	29.36	27.03	20.34	16.7	25.69	25.02	23.3	27.43	29.68	33.73	38.88	24.83	13.69	13.4	10.92	24.52	19.93	21.88	24.26	28.17	24.18	21.55	23.7	26.48	33.69	45.48	26.6	23.91	35.2567
20.73	9.68	24.29	42.49	39.96	43.75	35.24	43.7	26.05	34.89	45.47	78.95	39.08	33.73	47.8	46.81	7.15	32.11	50.21	46.99	7.57	27.84	21.11	35.4	28.97	38.62	33.62	51.23	21.62	34.33	35.49
4699.98	1385.51	11057	8252.75	9736.56	7668.59	7991.34	13097.8	11653.9	17432.3	12902	16265.9	13888.1	9298.54	6814.71	9706.33	7225.09	14279.5	17735	10507.8	5334.39	24497.2	4700.3	9163.95	10994.9	8538.85	9924.38	13710.1	7279.97	9565.9	10304.8
256.05	68.04	41.38	68.36	63.94	127.76	163.74	80.65	51.3	57.69	77.46	169.71	123.07	57.46	61.07	53.16	44.65	31.26	68.42	96.05	54.13	37.94	50.95	81.49	129.71	88.94	116.92	89.3	151.42	100.047	119.213
272.18	43.03	127.81	219.95	212.29	282.23	396.76	296.92	132.72	75.5	196.92	134.82	232.32	158.03	164.83	188.89	106.63	152.8	200.67	202.78	144.71	266.25	149.91	195.88	188.73	195.54	193.2	254.88	138.43	193.383	195.503
245.42	31.26	215.66	274.36	215.01	423.73	217.23	282.18	141.91	76.21	246.25	254.89	80.29	70.01	115.75	107.04	0	227.11	129.68	288.24	117.25	94.38	159.04	318.13	208.42	281.71	158.28	96.16	162.88	269.42	139.107
120.24	12.91	136.33	95.39	106.02	121.6	161.85	134.9	93.19	49.54	118.55	132.93	106.35	118.99	130.79	81	56.17	137.32	130.75	163.51	84.93	98.44	73.07	162.87	174.66	171.8	95.91	106.98	129.44	169.777	110.777
60.38	34.55	89.61	66	78.99	55.82	55.99	114.55	90.08	69.34	87.14	118.25	92.44	44.91	55.69	88.6	44.41	90.85	84.22	104	70.51	90.81	90.18	203.2	139.8	154.14	241.5	111.03	263.07	165.713	205.2
8.19	1.79	16.79	15.39	23.68	14.82	15.19	28.06	13.02	13.38	13.91	21.17	5.62	2.86	8.85	13.87	2.82	20.84	16.66	18.94	18.83	33	19.81	43.28	26.98	38.57	61.43	37.42	59.8	36.2767	52.8833
53.46	12.48	65.42	27.59	51.62	32.95	70.5	27.55	73.88	42.34	79.68	87.89	74.11	34.79	24.65	46.94	78.65	28.39	37.29	49.11	53.07	38.29	58.07	73.9	54.06	55.57	38.53	18.02	41.3	61.1767	32.6167
33.79	25.64	59.38	61.56	63.15	81.49	177.55	35.61	13.27	40.14	62.15	49.02	81.07	47.12	0	19.07	0	29.91	52.37	94.96	39.46	90.75	68.82	44.7	67.44	39.63	41.09	73.78	31.32	50.59	48.73
169.61	493.59	42.46	91.11	73.15	94.4	88.72	91.67	73.08	74.92	162.46	211.36	133.16	105.12	27.58	50.73	51.98	76.99	109.54	98.57	55.87	63.08	104.82	138.61	142.37	105.02	59.94	102.96	66.52	128.667	76.4733
1328.07	2756.59	512.23	856.58	919.23	1014.56	1177.96	695.52	769.49	607.62	791.38	1884.74	361.89	874.25	641.92	661.13	352.68	518.39	863	1292.27	447.95	418.73	302.41	1090.17	1213.15	1225.92	521.66	864.61	516.17	1176.41	634.147
127.32	101.09	39.78	139.17	136.83	194.46	157.42	178.92	123.97	126.06	208.98	323.23	162.92	118.37	73.39	124.56	163.89	120.21	246.67	124.66	81.78	88.91	103.72	53.27	65.06	133.52	75.7	76.09	82.62	83.95	78.1367
134.88	118.12	162.19	174.59	136.83	256.81	263.31	194.53	138.8	286.77	216.98	239.44	323.61	183.15	184.15	88.15	269.25	103.68	177.42	140.95	74.61	40.04	86.75	142.83	205.75	151.35	112.24	186.02	138.2	166.643	145.487
103.51	23.41	3.07	23.27	34.89	36.34	97.2	82.86	72.84	18.68	110.13	78.41	112.27	36.54	20.39	47.33	9.04	19.72	79.2	49.89	26.39	59.12	16.01	43.53	53.35	56.41	49.93	56.02	32.79	51.0967	46.2467
47.65	18.78	16.28	8.14	34.79	43.09	92.05	50.22	43.96	23.59	123.05	43.2	108.87	19.38	3.43	31.38	13.69	8.79	53.08	52.92	10.43	70.39	20.22	33.35	39.94	41.09	70.82	49.28	71.78	38.1267	63.96
867.96	3093.96	77.27	205.46	157.16	337.2	538.19	222.44	251.07	145.75	528.6	215.28	302.01	217.06	187.05	256.11	109.16	67.72	208.54	311.4	226.45	150.92	72.54	191.37	302.05	245.73	98.39	130.98	106.39	246.383	111.92
146.42	609.43	31.96	70.61	48.29	107.32	141.1	54.47	48.02	53.72	174.28	81.21	97.42	62.06	44.68	56.71	19.8	29.22	51.73	52.32	28.92	49.74	14.62	43.72	61.89	53.48	22.11	50.48	31.94	53.03	34.8433
67.25	41.23	65.66	72.75	82.49	114.89	88.35	41.35	129.38	136.5	130.85	121.96	184.41	117.23	92.07	107.55	88.89	89.29	68.41	67.07	66.27	81.28	31.39	56.9	100.68	62.64	59.07	48.31	62.35	73.4067	56.5767
39.04	6.44	61.89	47.07	28.97	30.46	46.85	14.52	55.19	9.55	31.2	29.99	80.29	48.04	19.86	38.89	6.34	28.46	32.04	43.73	34.2	5.55	46.78	35.61	45.11	41.83	18.62	41.18	19.16	40.85	26.32
38.53	9.9	48.15	59.67	46.81	34.07	71.46	70.39	42.36	25.94	74.15	47.51	95.09	35.82	31.09	31.9	3.54	72.76	68.68	64.27	33.75	16.56	68.01	58.79	72.6	75.5	18.74	21.26	17.86	68.9633	19.2867
25.46	5.1	29.83	34.79	28.04	8.77	20.24	23	18.85	23.77	24.71	51.45	74.81	5.07	18.87	4.11	10.03	22.54	29.6	53.43	15.93	2.93	33.34	39.62	29.62	39.15	20.65	10.03	30.35	36.13	20.3433
22.9	14.9	19.17	13.41	25.22	15.78	42.48	82.76	24.66	21.38	144.45	39.16	47.1	31.94	16.97	55.4	36.1	20.27	79.87	37.38	22.93	15.82	23.32	36.24	40.75	32.51	18.57	56.41	40.95	36.5	38.6433
126.06	45.08	126.16	125.6	97.56	76.01	112.03	105.19	181.89	79.57	410.28	148.59	277.25	113.54	81.75	83.01	344.11	99.96	143.49	104.29	71.31	74.07	85.58	66.9	114.49	118.51	48.98	39.84	29.22	99.9667	39.3467
573.78	258.27	41.8	32.5	56.26	17.92	93.73	43.87	26.61	45.92	73.2	71.16	73.37	33.17	15.42	57.05	77.91	63.15	31.1	50.13	31.25	35.93	33.3	48.29	48.42	56.61	28.92	14.35	33.07	51.1067	25.4467
654.78	826.67	22.27	14.16	26.64	31.25	32.04	36.42	41.51	7.18	35.2	22.56	56.85	21.68	11.95	9.75	7.15	4.59	26.11	22.55	19.67	11.14	29.91	22	33.93	46.49	23.81	28.59	31.23	34.14	27.8767
337.3	1254.07	11.64	11.54	10.44	16.17	21.19	18.85	15.21	8.26	5.9	16.75	11.24	9.01	6.01	13.46	4.8	6.6	7.51	14.86	9.57	4.8	4.05	16.32	16.42	16.25	7.25	8.22	12.43	16.33	9.3
31.54	18.94	0	12.31	9.47	0	0	28.49	25.47	8.03	7.65	19.61	15.44	6.28	7.79	20.34	12.43	11.96	26.19	14.7	11.84	29.04	4.59	14.97	15.11	18.65	18.26	24.85	0	16.2433	14.37
1.35	3.78	7.91	0	3.78	3.25	12.51	0	6.99	8.02	6.87	0	13.88	3.76	7	4.57	3.72	5.97	4.71	7.34	0	1.09	6.87	4.73	7.76	8.38	2.19	4.65	5.63	6.95667	4.15667
4.24	2.97	1.66	1.93	1.98	5.12	5.25	0	1.33	4.2	7.21	3.08	10.67	5.92	7.34	4.79	15.61	1.25	3.29	0.77	0	0	7.2	1.31	3.39	4.1	0	1.95	0	2.93333	0.65
3.01	3.69	3.53	6.17	2.11	7.26	0	3.17	7.09	0.89	3.83	6.55	15.48	6.3	0	8.5	0	5.33	3.5	5.73	5.27	7.28	4.6	3.61	3.61	11.84	0	6.23	2.09	6.35333	2.77333
4.79	2.69	5.62	9.17	10.75	8.09	5.33	6.06	5.87	10.25	12.21	8.34	11.17	6.68	8.29	9.74	2.64	8.48	8.91	7.3	7.56	10.81	8.79	7.43	5.51	7.94	6.22	4.63	12	6.96	7.61667
7.08	0	2.07	4.84	2.48	6.4	0	3.73	4.17	5.26	6.01	11.55	13.34	0	0	5.99	0	3.13	8.23	0.96	3.1	17.11	5.41	3.27	5.93	4.39	2.87	12.2	0	4.53	5.02333
19.36	11.87	34.03	26.45	13.57	35.02	44.88	0	18.24	46.01	78.08	73.73	49.77	33.75	25.11	21.86	0	34.27	28.13	36.86	25.44	78	78.87	44.67	39.42	44.08	15.7	53.4	20.19	42.7233	29.7633
4.65	6.51	4.08	12.7	13.85	7.01	6.47	7.35	9.85	17.95	26.64	21.49	23.1	9.72	0	7.87	1.6	5.14	16.21	6.32	6.11	33.71	21.3	10.51	9.46	12.99	14.13	17.63	4.85	10.9867	12.2033
13.13	5.52	6.15	10.77	9.2	12.67	9.74	11.07	18.56	14.04	37.91	37.15	25.2	10.99	4.54	11.86	14.49	2.32	12.21	18.57	18.4	6.35	13.37	19.39	10.07	22.83	6.39	3.62	10.96	17.43	6.99
11.95	5.23	14	24.5	14.66	14.41	22.17	12.6	9.85	19.53	35.52	13	18.44	12.5	25.84	20.24	4.12	10.58	13.89	11.38	7.85	40.93	27.39	17.1	22.9	9.9	7.27	10.3	4.16	16.6333	7.24333
66.3	178.06	43.16	25.16	25.82	75.51	81.98	38.82	76.36	85.34	118.84	64.12	93.42	46.23	12.74	45.74	55.88	13.04	34.25	50.09	77.43	44.52	71.27	31.96	54.7	53.37	35.84	43.18	35.85	46.6767	38.29
69.65	114.78	64.91	127.6	89.86	118.34	105.68	96.76	83.52	110.02	169.33	160.17	145.4	59.6	60.22	80.41	72.04	74.26	71.76	125.71	65.16	56.12	54.81	127.68	122.84	104.19	50.05	109.15	41.82	118.237	67.0067
42.51	22.34	8.3	22.59	13.24	25.63	8.76	49.78	22.25	46.3	40.1	51.39	38.85	29.64	8.17	23.99	0	25.08	27.45	37.25	14.48	66.6	28.86	21.8	30.55	26.4	13.4	13.03	19.7	26.25	15.3767
503.52	74.26	68.31	159.32	144.87	178.95	250.66	178.76	112.37	256.61	218.24	441.15	134.43	96.09	132.9	140.6	69.45	37.53	92.42	129.74	106.77	70.47	210.5	220.12	151.07	131.65	107.43	116.96	114.24	167.613	112.877
947.6	167.35	60.14	142.06	178.95	193.61	532.1	163.68	140.13	318.99	125.15	506.91	246.3	95.44	63.73	178.28	79.87	41.94	100.97	139.6	112.97	72.11	218.46	214.26	223.82	177.62	69.36	107.09	104.32	205.233	93.59
354.85	248.6	25.56	133.37	171.43	168.94	519.66	118.61	80.61	283.79	123.82	326.11	203.1	80.07	69.51	175	106.12	31.51	73.42	109.94	70.41	49.04	277.16	119.97	156.24	143.57	83.8	197.97	172.46	139.927	151.41
878.51	1153.06	95.2	335.17	248.22	447.39	1154.41	307.02	226.09	519.14	169.22	794.03	446.67	181.73	145.82	289.03	873.31	73.28	183.57	255.2	212.17	114.89	626.08	262.9	375.31	318.61	187.7	233.65	253.7	318.94	225.017
19.1	18.29	59.67	53.93	42.83	78.3	51.95	32.21	100.17	86.22	118.9	33.25	188.52	47.94	24.22	35.93	112.38	27.05	25.16	40.17	18.96	35.91	68.72	23.74	23.79	29.52	9.29	18.44	21.25	25.6833	16.3267
19.62	5.89	22.98	11.49	27.5	16.9	31.18	29.53	34.33	33.29	45.2	39.64	28.81	23.45	24.23	15.82	30.92	17.36	16.29	28.96	19.64	24.84	19.98	30	17.45	27.84	20.45	13.53	15.59	25.0967	16.5233
28.14	3.08	49.46	48.06	48.07	59.38	84.81	51.9	37.29	45.97	138.87	59.32	81.98	24.53	51.7	63.53	31.53	45.15	63.38	44.96	33.89	53.85	35.82	42.53	58.14	50.24	38.5	54.58	44.02	50.3033	45.7
45.85	6.73	27.73	46.48	52.86	53.5	115.2	49.88	53.65	52.71	205.93	49.88	158.16	43.31	43.48	63.44	34.68	52.36	53.3	45.86	34.98	48.86	55.73	48.86	56.68	72.25	41.97	36.71	43.19	59.2633	40.6233
89.74	18.2	40.58	47.33	59.59	68.34	64.24	53.1	80.11	41.15	121.64	66.81	76.63	52.69	62.62	47.99	21.71	23.69	64.05	80.5	38.61	19.03	48.1	56.38	74.67	67.78	31.91	30.4	39.41	66.2767	33.9067
52.4	3.24	28.89	33.69	41.05	29.74	22.87	13	30.5	7.32	23.55	20.12	10.57	12.9	10.66	20.88	17.01	16.37	25.08	20.12	21.6	12.42	37.67	66.57	47.25	29.35	44.99	110.53	111.44	47.7233	88.9867
62.71	8.86	58.07	44.23	73.02	39.03	45.02	81.02	68.15	19.23	78.15	45.12	40.22	35.26	22.74	44.53	32.09	43.87	44.68	50.07	43.41	46.46	65.93	165.24	86.25	89.19	106.61	79.52	125.18	113.56	103.77
14.3	6.53	33.51	36.53	35.3	30.74	25.37	34.07	22.55	12.56	23.23	20.29	28.98	11.27	27.95	16.84	13.72	25.31	19.51	29.76	34.31	28.55	22.79	28.58	33.36	34.49	26.72	36.01	38.04	32.1433	33.59
57.99	30.47	940.97	404.07	172.72	311.15	279.61	128.34	389.3	1152.25	396.31	110.41	2200.16	210.25	165.46	304.38	1771.47	166.81	138.18	173.48	177.76	259.31	1987.07	123.09	144.45	128.43	115.19	139.95	76.6	131.99	110.58
25.03	10.52	5.86	6.84	28.07	12.07	9.28	0	35.38	14.87	25.5	5.45	6.86	0	0	0	34.52	4.43	58.19	19.06	4.38	0	5.1	9.24	0	22.79	4.06	20.71	0	10.6767	8.25667
7.32	26.93	21.44	60.02	51.31	13.24	40.73	30.86	17.25	34.79	27.97	7.97	30.11	40.84	50.64	12.4	70.68	9.72	42.55	33.85	16.03	11.8	11.18	27.03	26.3	40.91	44.52	118.63	15.27	31.4133	59.4733
16.86	9.67	41.32	58.66	36.53	31.43	36.96	42.01	20.23	46.45	41.65	33.36	49.4	19.24	31.82	17.31	6.34	24.43	37.43	27.52	14.77	27.18	9.37	26.04	52.15	46.33	21.13	58.15	31.98	41.5067	37.0867
78.84	68.39	21.99	76.94	55.26	153.92	187.99	94.97	83.13	165.04	321.93	155.22	239.34	104.71	90.89	93.24	62.14	39.88	91.65	55.14	32.88	178.48	87.93	36.03	106.11	65.28	152.19	152.74	125.29	69.14	143.407
40.14	5.11	25.65	27.42	26.85	24.2	64.29	46.15	61.03	18.43	109.98	75.43	88.8	22.9	3.16	41.19	20.13	51.68	48.78	42.68	9.59	35.28	39.02	26.94	36.71	33.99	17.75	41.52	20.3	32.5467	26.5233
45.27	78.55	20.4	30.45	24.4	42.83	55.54	17.62	32.81	42.2	66.81	34.85	75.43	23.31	14.45	20.44	16.33	17.26	18.62	31.06	21.96	22.44	63.12	24.29	31.69	20.76	20.33	29.29	30.02	25.58	26.5467
25.1	11.72	39.21	68.59	70.37	50.44	0	17.64	67.01	258.45	49.72	72.83	217.94	116.68	14.47	47.22	23.08	0	38.9	18.2	21.98	6.74	76.68	27.8	12.02	10.39	0	0	0	16.7367	0
8.87	21.76	62.38	72.75	93.29	74.9	16.46	18.71	62.71	242.49	90.41	9.65	194.65	148.5	0	40.07	526.27	0	0	28.96	23.32	42.9	72.29	39.31	4.25	14.69	50.36	42.83	24.68	19.4167	39.29
1112.78	734.46	144.1	552.16	398.16	734.46	1064.45	246.91	607.04	354.87	546.96	331.36	449.65	481.87	232.95	396.68	193.86	150.33	319.98	203.89	225.71	179.32	220.67	262.69	404.01	341.86	204.18	161.55	252.46	336.187	206.063
221.82	158.13	11.4	31.9	19.09	37.54	133.52	65.62	88.92	48.55	115.64	99.5	100.04	27.13	20.19	39.54	29.52	22.39	54.28	50.8	18.75	9.41	23.78	34.48	51.27	43.5	11.04	52.33	29.76	43.0833	31.0433
74.32	65.61	3.48	12.19	20.84	43.02	121.3	78.33	27.31	22.08	75.72	76.01	85.59	18.66	15.42	30.2	12.3	14.47	48.38	37.19	9.11	16.77	15.14	14.82	30.62	23.38	21.69	36.9	4.13	22.94	20.9067
49.67	35.58	5.21	13.17	10.91	27.71	27.5	32.82	19.56	17.18	36.51	45.17	30.49	13.44	20.51	12.55	4.09	8.53	19.82	21.37	8.44	9.56	9.06	17.79	16.69	12.89	7.21	6.65	10.31	15.79	8.05667
19.6	36.05	0	3.35	8.59	8.86	4.54	0	12.7	5.82	14.56	8	21.84	6.83	0	2.77	0	15.18	2.85	17.33	4.29	0	7.49	7.69	8.22	2.03	1.99	1.69	3.41	5.98	2.36333
57.17	145.97	5.95	26.04	17.81	16.85	25.92	10.71	24.54	22.64	28.04	37.32	30.48	23.03	6.59	10.04	14.02	11.24	14.77	17.97	7.79	18.43	9.06	15.24	25.56	22.09	6.18	26.28	10.6	20.9633	14.3533
37.36	231.75	19.77	26.34	26.18	15.98	24.58	53.34	25.55	25.77	28.65	26.22	36.35	30.25	12.5	23.13	11.63	30.93	23.81	21.63	16.89	16.51	34.36	30.47	22.51	30.43	27.36	24.1	31.84	27.8033	27.7667
19.14	19.44	20.18	36.61	24.15	46.16	31.95	48.41	35.17	19.33	53.62	37.48	59.04	37.37	16.55	15.12	60.71	25.41	26.7	26.03	30.18	37.01	87.71	31.8	53.18	32.49	34.14	31.68	61.21	39.1567	42.3433
43.44	11.54	8.77	47.07	45.14	34.32	30.56	34.73	31.76	30.25	71.22	74.97	65.71	33.42	28.49	25.36	26.86	21.21	48.75	52.96	20.99	55.52	16.78	33.45	52.38	44.03	35.22	75.4	56.24	43.2867	55.62
163.1	15.58	21.72	106.36	57.15	75.99	89.37	109.39	50.64	52.85	47.21	153.26	20.33	124.06	32.05	66.95	0	55.78	86.18	64.52	68.18	98.56	15.1	74.58	63.93	81.33	54.1	71.57	56.7	73.28	60.79
96.76	73.14	11.93	83.5	53.54	55.27	75.56	107.35	69.58	57.48	121.07	55.41	104.73	35.51	26.42	45.99	28.1	36.06	171.68	49.86	13.38	49.24	25.93	75.2	43.91	54.82	45.42	112.38	35.41	57.9767	64.4033
54.66	7.57	37.3	41.86	61.89	41.29	44.56	115.22	49.81	41.39	86.7	92.81	60.94	34.34	34.28	45.43	20.71	31.37	53.77	63.39	41.56	114.23	39.15	126.18	91.8	112.4	139.77	113.91	171.23	110.127	141.637
1766	412.2	953.52	1251.89	1371.19	1130.81	956.23	3574.88	577.25	1165.41	1934.04	3637.64	2215.5	1302.76	1599.99	1847.51	47.08	1084.49	2854.81	1503.97	1241.53	10755.4	406.15	1330.73	1636.92	1201.1	2416.46	3429.12	2742.98	1389.58	2862.85
9.93	12.75	27.14	45.21	27.83	51.87	36.82	55.8	28.06	43.24	19.66	46.8	68.05	23.07	51.5	29.88	41.07	35.15	46.16	64.8	34.78	16	26.96	59.24	42.8	52.05	40.24	52.48	59.81	51.3633	50.8433
35.93	5.87	36.48	76.91	62.96	70.77	62.19	108.56	24.83	69.01	52.88	97.73	56.65	38.41	43.49	54.08	11.56	78.45	125.3	123.13	48.26	41.5	42.69	102.13	91.8	112.55	56.32	61.12	43.3	102.16	53.58
178.02	41.16	143.91	260.26	210.85	296.22	363.16	352.73	124.13	195.64	308.32	354.44	319.72	253.21	218.57	225.07	34.37	178.05	322.82	291.47	152.8	172.12	108.77	257.28	279.71	293.3	155.88	179.22	99.02	276.763	144.707
26.32	0	385.5	175.33	184.48	99.19	122.04	131.78	58.91	15.64	39.11	100.24	36.09	215.65	147.94	111.43	72.61	209.69	156.82	264.89	207.5	156.42	214.44	213.78	225.4	208.4	368.14	290.42	279.09	215.86	312.55
11.48	2.51	55.5	62.76	49.3	38.08	82.53	36.31	25.02	11.94	31.69	46.85	22.63	54.05	62.06	59.96	5.94	43.2	33.37	41.38	27.66	52.05	21.93	37.62	40.57	39.22	29.1	34.65	15.97	39.1367	26.5733
70.52	17.15	123.93	125.79	109.83	94.48	181.63	94.97	164.26	90.76	199.56	74.59	173.21	98.34	132.11	101.71	113.46	79.75	111.57	70.32	87.5	176.77	133.65	89.3	112.6	104.6	96.87	117.51	100.78	102.167	105.053
131.19	7.39	181.16	310.49	259.42	285.31	295.44	370.36	226.26	164.22	928.84	316.06	375.78	196.02	162.05	251.23	129.24	190.77	315.9	286.72	205.19	651.23	319.68	204.1	351.27	271.55	440.66	423.25	374.62	275.64	412.843
168.43	337.9	466.43	564.87	509.74	503.12	390.45	363.1	211	188.74	344.49	262.39	461.83	320.29	357.46	263.59	163.66	470.96	489.47	456.01	264.87	320.77	413.2	390.02	410.76	378.73	400.36	440.82	367.28	393.17	402.82
113.76	100.6	101.61	78.48	134.98	130.38	244.39	113.96	81.19	62.22	141.52	158.08	105.77	53.4	50.64	94.08	40.39	40.87	57.61	113.34	81.88	128.87	134.19	165.9	151.07	137.54	177.15	200.38	167.58	151.503	181.703
201.16	19.51	222.08	343.56	438.67	570.94	644.24	349	226.72	324.47	559.64	624.6	369.65	279.44	163.23	309.17	54.42	114.36	213.15	331.2	241.24	268.06	248.97	339.45	425.11	432.7	400.83	322.77	415.27	399.087	379.623
205.19	37.6	272.25	482.73	464.76	586.6	806.44	363.78	229.83	391.5	701.44	547.04	470.41	303.2	178.59	291.45	159.3	76.98	236.94	351.84	232.09	284.68	287.83	386.51	408.15	432.59	317.3	299.85	428.93	409.083	348.693
125.99	65.6	666.25	572.25	517.87	414.7	732.54	1134.06	88.23	453.1	1104.33	622.4	870.64	569.81	276.76	511.22	262.99	289.34	637.27	427.86	337.01	274.36	260.07	579.49	481.2	472.22	648.77	312.29	615.54	510.97	525.533
91.34	185.86	456.41	662.57	670.32	575.01	767.3	773.01	58.22	424.52	1098.26	1018.68	726.52	674.37	185.84	467.04	92.63	179.54	407.55	643	248.25	99.58	134.06	503.33	537.32	419.84	184.06	164.88	196.13	486.83	181.69
177.57	101.49	281.05	366.06	351.52	255.44	340.87	242.97	198.14	240.58	663.87	521.98	292.56	304.1	161.62	207.48	163.27	113.05	257.11	299.94	251.03	243.48	174.48	366.29	352.2	324.99	353.61	315.79	610.8	347.827	426.733
115.97	180.44	558.24	518.96	691.58	564.04	688.27	655.98	98.35	247.44	574.37	590.95	359.74	436.67	167.13	440.75	103.97	159.11	329.17	494.69	418.17	149.51	153.53	851.63	582.89	554.12	427.05	313.23	462.3	662.88	400.86
79.67	138.78	338.05	282.43	386.33	451.77	279.53	344.95	84.2	205.93	740.37	571.63	358.67	159.14	81.92	213.89	121.76	93.39	235.28	255.33	156.53	150.94	129.37	1169.27	469.33	475.99	675.61	411.29	835.36	704.863	640.753
56.88	138	338.16	282.09	437.05	368.35	343.82	555.1	54.59	261.56	956.91	712.86	372.59	343.73	94.72	302.03	37.77	82.05	313.47	206.27	234.35	230.86	96.54	886.22	403.69	441.3	550	229.53	524.38	577.07	434.637
74.47	112.8	311.26	252.99	413.3	249.97	306.07	288.48	72.06	157.82	715.95	602.19	267.65	188.05	62.65	181.75	11.1	78.38	147.39	442.29	222.11	87.57	110.68	1049.83	681.65	746.52	548.27	227.61	951.53	826	575.803
36.04	27.77	166.8	187.13	258.92	149.93	133.68	391.26	47.54	102.77	266.21	268.61	182.83	145.76	74.79	213.6	47.22	51.04	161.3	189.19	192.56	418.18	132.13	422.1	376.39	435.67	1496.13	874.83	2162.55	411.387	1511.17
84.68	86.02	644.86	406.86	545.98	309.71	387.36	621.73	100.4	185.27	612.26	572.73	318.28	307.01	222.09	372.78	46.71	108.68	267.4	459.06	396.78	158.06	74.73	1012.53	509.75	675.36	554.94	336.71	596.57	732.547	496.073
113.67	117.42	650.08	615.96	668.37	473.91	596.68	641.64	140.69	288.4	914.33	620.45	400.15	483.59	229.88	411.03	135.51	155.18	434.47	489.4	350.98	312.02	221.69	1348.81	909.99	828.64	1315.19	668.23	1832.4	1029.15	1271.94
81.04	69.03	435.88	266.74	333.03	286.48	327.9	376.58	65.94	133.48	287.71	282.54	218.41	226.01	82.81	228.69	58.42	65.21	134.88	275.5	283.91	185.5	80.65	529.64	363.5	423.91	553.99	274.32	770.86	439.017	533.057
96.91	183.02	666.45	759.93	826.86	757.02	695.46	1163.49	123.08	470.56	1173.34	1356.96	658.53	593.45	262.31	523.2	34.87	175.28	504.49	568.4	453.93	173.14	163.05	808.83	589.39	624.44	307.45	168.52	427.71	674.22	301.227
46.28	101.31	257.53	446.55	340.54	549.28	461.29	490.77	47.01	310.98	708.41	731.63	669.12	397.28	142.54	270.98	33.91	88.32	326.12	297.34	148.19	109.53	55.96	305.09	372.01	291.54	267.32	185.48	253.37	322.88	235.39
85.04	89.85	271.59	251.12	336.46	302.66	389.19	358.51	70.44	186.59	501.9	355.17	228.47	229.53	142.31	306.57	41.62	97.12	199.3	188.01	212.64	246.45	113.14	367.35	305.53	349.2	497.09	347.11	627.49	340.693	490.563
91.56	181.23	475.06	526.2	627.43	651.89	768.14	594.3	95.17	347.91	890.83	648.29	478.18	445.86	213.62	492.16	60.13	164.65	356.45	449.81	310.59	161.59	193.87	527.64	540.94	627.49	401.79	353.76	394.06	565.357	383.203
66.89	84.87	135.85	259.97	231.28	344.15	261.89	319.6	49.02	206.63	479.57	300.82	323.01	209.37	89.97	223.17	79.96	75	215.99	185.97	138.01	119.77	71.15	169.84	227.16	191.99	325.4	250.11	401	196.33	325.503
29.28	148	102.93	274.36	260.94	363.2	426.71	432.09	51.24	666.01	685.48	659.98	705.45	350.03	57.87	340.01	63.47	92.57	238.28	254.86	80.61	208.99	29.82	154.43	294.59	375.8	352.74	265.4	372.3	274.94	330.147
235.12	531.61	425.74	595.79	557.29	948.49	816.61	648.81	140.98	540.92	700.49	688.39	811.74	673.66	266.14	651.48	353.76	128.65	372.71	413.92	363.2	571.8	130.6	378.76	495.6	398.19	277.28	725.18	433.95	424.183	478.803
297.39	321.02	312.88	364.87	410.48	629.37	619.06	287.85	215.88	245.16	445.71	643.83	368.19	266.6	199.41	311.72	92.08	64.46	186.96	453.93	247.19	364.32	98.89	446.98	476.82	388.17	297.7	470.82	341.8	437.323	370.107
574.12	907.31	342.13	412.51	415.1	519.22	618.05	288.64	509.11	259.71	467.82	543.88	458.02	352	342.36	413.44	227.54	70.09	126.57	453.19	307.79	249.91	53.76	703.74	564.29	516.32	379.88	336.74	467.99	594.783	394.87
225.85	81.79	188.37	135.99	211.94	193.86	354.96	96.83	254.29	152.35	246.99	183.25	152.19	133.45	39.72	90.74	242.86	77.93	106.79	116.6	154.23	64.77	198.81	199.96	157.7	190.16	71.38	52.79	133.07	182.607	85.7467
188.54	129.28	162.15	197.32	213.67	324.08	513.33	169.12	208.84	219.23	434.23	368.8	424.85	212.57	114.46	210.57	105.12	58.59	179.53	221.48	172.16	100.2	96	239.9	215.23	177.69	139.85	107.88	117.14	210.94	121.623
78.09	43.31	121.99	80.02	72.97	141.24	60.34	109.74	88.91	88.91	204.42	127.44	165.05	154.27	0	36.73	44.88	23.04	128.6	95.57	96.9	15.73	66.27	171.76	59.23	96.98	110.8	44.87	90.49	109.323	82.0533
83.67	59.2	219.58	198.91	173.57	205.81	248.27	208.11	128.5	98.41	164.8	165.68	169.77	158.68	162.05	134.11	136.17	152.56	173.12	192.06	143.63	163.14	81.79	172.35	219.64	202.97	172.3	143.08	151.25	198.32	155.543
30.71	43.8	64.25	98.9	104.54	84.64	65.09	55.49	48.57	61.24	78.22	71.6	115.78	64.24	49.31	74.28	21.18	48.54	48.45	101.42	49.95	12.37	29.04	188.68	105.08	92.62	40.9	27.23	51.85	128.793	39.9933
146.42	166.99	179.53	176.79	159.89	225.82	176.82	222.51	373.79	301.39	384.49	277.86	203.07	142.45	35.33	172.97	65.75	54.25	225.62	209.3	172.98	85.05	86.69	271.52	197.37	181.84	132.51	72.79	94.7	216.91	100
118.93	181.57	202.44	220.75	166.71	202.94	420.32	184.47	611.06	467.88	405.79	236.82	339.95	147.07	139.7	184.91	482.8	61.57	117.38	181.87	157.23	144.64	143.96	223.25	194.57	196	138.27	140.81	149.77	204.607	142.95
77.52	150.85	80.73	105.91	105.64	109.05	159.73	136.16	68.98	30.7	135.28	135.88	180.07	54.05	67.02	48.61	59.39	53.36	90.11	86.67	90.53	55.52	43.85	176.46	132.03	123.01	73.32	41.57	17.96	143.833	44.2833
395.64	174.6	142.35	246.88	262.01	262.95	340.87	229.84	333.17	242.43	476.08	311.83	442.05	295.41	312.46	323.53	124.6	124.08	115.88	177.93	163.72	153.12	212.55	295.56	305.94	335.3	335.93	201.93	272.91	312.267	270.257
31.3	38.56	76.9	113.14	104.74	116.89	131.09	85.14	24.74	27.59	175.75	145.02	116.29	78.86	43.66	70.67	16.71	26.81	52.82	64.27	45.11	48.82	27.76	117.24	110.78	97.4	87.6	64.06	84.25	108.473	78.6367
51.35	59.11	126.06	125.3	135.4	171.02	188.21	164.95	40.9	37.77	172.32	180.92	145.84	104.01	88.81	120.08	10.12	135.28	149.24	121.71	71.75	106.4	93.38	149.4	185.09	152.35	119.95	108.76	125.82	162.28	118.177
39.32	48.57	89.71	132.9	78.32	59.89	92.11	87.25	33.15	59.01	151.1	135.1	122	43.29	25.05	70.08	19.98	56.79	62.55	100.19	58	36.69	120.13	97.79	115	94.24	60.4	62.79	46.04	102.343	56.41
160.93	96.11	205.55	234.3	221.88	303.8	327.81	244.68	278.41	178.66	492.76	278.43	316.48	193.15	173.36	193.57	241.96	189.14	279.07	306.38	183.7	136.04	232.39	210.12	255.92	239.17	150.8	149.17	194.43	235.07	164.8
325.37	194.79	391.62	424.36	424.99	392.34	608.91	367.87	450.12	349.67	522.35	492.4	784.7	404.24	271.11	464.13	603.78	379.63	429.81	341.11	297.94	405.17	515.09	285	371.25	334.29	275.79	261.08	279.69	330.18	272.187
76.51	110.89	83.46	122.56	114.64	159.06	161.46	111.22	110.62	95.6	197.1	180.83	188.08	88.3	109.49	151.88	80.05	119.09	70.53	100.45	71.63	78.65	80.6	96.42	126.38	128.87	98.39	207.39	55.03	117.223	120.27
88.56	201.02	49.8	67.76	86.07	126.72	289.06	144.36	62.86	68.04	118.29	128.47	178.88	100.45	44.92	69.31	53.74	60.62	63.14	71.29	50.68	40.91	70.94	73.67	95.03	81.14	57.44	40.71	39.41	83.28	45.8533
32.84	87.24	28.86	45.81	50.35	89.1	106.59	44.71	37.07	28.04	53.44	48.39	43.15	39.12	26.03	33.21	23.59	29.67	34.99	43.92	27.57	31.42	16.03	45.97	48.18	40.5	31.62	44.82	30.44	44.8833	35.6267
96.97	111.41	186.32	211.98	222.91	261.91	287.73	147.16	195.52	142.85	187.7	194.12	220.68	216.35	147.56	201.4	230.02	96.13	139.77	179.33	135.89	131.26	122.44	73.74	109.62	138.08	94.34	141.75	70.11	107.147	102.067
99.8	80.04	64.62	165.07	112.28	183.68	277.63	155.01	84.14	112.33	196.22	177.16	235.84	131.85	99.92	103.76	65.2	83.69	134.33	162.86	66.71	124.85	80.24	99.38	130.85	118.51	104.34	146.69	113.21	116.247	121.413
33.95	19.33	84.53	52.19	29.74	66.53	47.22	62.62	37.99	20.17	39.63	46.18	55.28	35.51	29.36	81.44	23.41	45.08	59.2	57.71	44.61	41.04	73.47	44.65	42.69	47.44	30.97	32.19	41.31	44.9267	34.8233
71.23	34.19	80.37	97.32	77.66	76.35	146.78	77.85	78.3	51.72	76.15	83.24	137.44	88.3	45.62	71.47	10.92	60.71	49.07	76.06	71.63	53.14	85.97	58.43	93.52	84.09	68.45	107.33	44.02	78.68	73.2667
84.99	68.75	121.31	120.35	151.09	150	183.42	110.75	84.82	46.82	136.45	96.68	121.29	88.35	120.25	90.71	23.44	150.46	169.75	187.03	58.88	43.58	86.55	155.02	159.9	140.42	98.98	105.49	76.28	151.78	93.5833
104.3	52.46	194.27	233.86	221.17	193.48	203.35	202.94	144.89	162.04	233.86	154.21	218.15	208.85	147.99	147.92	129.09	222.51	161.65	241.48	117.12	92.66	275.06	196.96	245.98	163.85	143.1	123.56	74.37	202.263	113.677
73.53	26.64	199.03	166.28	127.94	152.86	183.38	101.54	83.61	46.69	94.71	66.2	123.4	99	100.84	131.65	48.96	136.89	126.73	157.22	133.24	120.53	77.46	215.27	139.68	159.54	108.95	138.12	91.66	171.497	112.91
27.56	53.1	113.02	75.32	178.68	141.24	102.23	43.57	51.94	16.37	87.75	134.94	80.29	105.69	131.07	85.56	66.52	237.85	152.18	93.7	84.49	272.04	56.13	89.03	102.32	91.28	78.21	90.28	67.07	94.21	78.52
67.18	50.08	54.49	94.14	112.28	197.32	108.62	105.3	69.79	78.79	96.52	148.06	109.82	72.06	71.49	106.95	33.26	57.94	94.11	119	60.35	98.54	45.61	139.58	86.65	109.1	61.45	121.16	74.25	111.777	85.62
97.1	41.03	92.09	96.87	111.26	118.94	200.08	81.22	66.8	61.34	129.54	78.81	92.97	94.57	71.96	95.69	36.14	38.2	75.25	79.64	79.65	62.09	50.22	91.6	107.8	104	46.23	94.59	64.29	101.133	68.37
53.03	53.43	54.45	80.59	79.34	122.13	151.38	41.44	62.6	29.73	91.05	49.91	93.12	62.31	52.55	57.17	46.02	39.02	56.1	61.25	46.97	22.08	49.15	65.43	60.22	56.23	41.54	18.08	28.17	60.6267	29.2633
33.11	21.75	84.87	147.04	66.72	72.37	76.76	21.81	23.4	17.21	43.93	20.27	42.56	98.12	35.79	51.4	28.54	58.62	43.3	36.02	54.38	30.02	42.15	72.58	53.54	45.41	25.17	28.54	37.41	57.1767	30.3733
50	10.01	142.26	29.28	25.03	25.84	39.74	75.28	37.01	21.21	0	23.31	19.58	39.84	49.41	40.31	0	18.97	0	15.54	50.05	46.04	87.28	61.96	27.37	29.57	86.86	54.18	79.45	39.6333	73.4967
23.43	24.62	27.45	56.02	45.15	45.9	65.17	24.69	8.28	27.83	39.78	15.93	44.16	49	10.13	19.83	32.31	12.96	13.62	33.45	20.52	7.08	23.86	20	33.67	29.09	11.87	12.12	32.58	27.5867	18.8567
8.49	14.87	9.94	11.6	29.74	40.94	47.22	17.89	8	15.13	14.41	27.71	23.27	11.84	0	0	23.41	15.03	9.87	9.23	22.3	0	0	20.37	28.46	24.6	6.88	0	23.61	24.4767	10.1633
22.2	20.93	24.01	16.33	27.52	22.65	38	25.19	28.16	16.23	43.49	44.59	40.97	30.95	14.76	25.06	9.42	37.78	27.79	28.79	11.96	19.26	19.13	35.3	36.81	38.17	19.38	22.37	21.37	36.76	21.04
13.37	11.24	21.93	29.23	33.74	35.47	44.64	0	8.82	20.65	27.25	26.19	31.16	48.48	18.5	30.19	0	21.3	9.33	21.82	23.42	43.1	16.34	32.58	30.75	26.57	19.51	25.82	29.75	29.9667	25.0267
19.94	59.36	35.04	71.51	45.41	48.08	69.33	47.28	34.05	37.01	90.98	81.35	71.75	17.38	43.1	19.69	34.37	52.94	55.04	40.67	6.55	42.17	53.3	40.48	41.79	36.11	68.7	73.9	83.17	39.46	75.2567
27.36	38.33	55.36	118.93	115.04	176.93	226	112.71	22.26	56.14	91.85	96.06	123.6	78.03	107.52	137.56	75.46	95.75	132.98	98.75	59.9	195.37	87.37	36.49	97.69	72.07	91.74	158.63	48.41	68.75	99.5933
40.67	23.51	73.86	55.57	47.03	83.37	67.89	102.88	34.49	16.91	44.89	57.53	51.58	56.72	56.27	84.94	25.24	46.8	42.55	87.39	39.19	108.14	60.06	49.55	54.55	46.3	79.14	75.72	62.21	50.1333	72.3567
928.35	616.77	2882.02	3887.06	3585.11	2609.99	2461.22	3312.26	1490.01	1601.89	1675.8	3953.49	2674.5	2870.73	1749.79	2026.99	2406.09	6210.79	5424.76	3638.58	2227.63	3649.73	3072.18	2301.23	2553.15	1542.92	2309.56	2526.29	1407.01	2132.43	2080.95
214.03	73.81	900.02	863.7	630.25	554.17	366.16	968.75	511.99	523.35	407.09	689.57	550.46	786.66	619.74	543.14	668.18	2157.28	2106.08	1258.07	767.29	775.37	685.96	527.35	840.9	592.05	473.5	625.82	396.82	653.433	498.713
12.6	6.62	18.45	21.51	24.28	45.56	23.36	19.91	14.83	24.32	26.73	37.69	38.85	13.17	32.67	24.88	0	58.53	43.92	34.26	5.52	35.52	48.1	33.13	15.08	26.07	35.74	15.2	13.14	24.76	21.36
18.05	9.84	63.45	52.07	54.82	38.7	55.8	50.73	34.96	20.26	64.71	52.37	59.12	53.14	52.03	40.75	19.36	118.95	58.29	53.46	29.87	56.56	87.83	49.98	60.53	43.18	37.4	67.77	44.62	51.23	49.93
30.59	7.66	56.33	77.63	82.71	57.97	56.74	82.92	70.01	23.37	81.64	28.53	134.82	36.57	22.67	39.47	12.06	54.16	35.56	49.93	30.63	84.52	44.51	59.7	27.22	34.38	46.07	36.17	54.7	40.4333	45.6467
25.24	8.84	35.49	27.59	31.85	30.44	46.82	10.64	26.17	18	30.01	16.48	3.46	49.29	34.92	28.5	292.46	26.81	29.35	27.46	22.11	8.14	56.56	41.94	33.86	22.99	49.12	6.96	21.06	32.93	25.7133
161.36	25.12	168.05	236.8	238.75	201.78	199.5	188.96	219.62	60.35	218.18	156.05	188.45	175.01	227.37	263.1	346.18	158.69	145.89	227.56	99.45	178.17	225.18	219.52	277.7	309.25	208.35	201.93	340.72	268.823	250.333
181.76	61.31	303.66	308.13	207.6	271.93	218.48	234.14	202.98	87.98	280.05	234.38	283.8	276.94	197.91	170.98	116.06	351.55	250.41	153.8	197.53	330.88	294.78	189.49	251.54	228.52	278.36	201.93	219.98	223.183	233.423
62.69	15.06	27.28	39.15	31.38	25.92	83.04	15.1	30.38	29.79	31.93	29.23	17.19	27.47	21.68	30.33	17.29	9.51	18.74	24.36	34.51	20.2	9.12	47.94	48.05	38.55	37.76	53.11	34.87	44.8467	41.9133
61.84	466.38	85.24	154.08	117.28	87.73	148.42	161.03	152.53	127.5	324.29	122.69	299.24	131.89	100.65	139.62	561.92	28.98	76.12	69.26	60.54	266.73	218.56	59.09	137.67	96.38	174.01	233.29	237.74	97.7133	215.013
385.74	268.12	82.82	80.02	75.02	82.8	198.51	85.14	254.04	92.38	236.62	160.4	195.2	76.04	41.91	100.31	654.56	39.33	63.39	103.26	132.67	48.82	195.38	118.54	120.93	115.37	101.52	149.01	120.76	118.28	123.763
1713.4	366.66	51.1	68.1	174.67	262.95	277.32	78.8	173.19	259.08	312.1	372.84	98.23	69.51	10.77	63.3	17.19	110.3	86.91	166.07	92.77	35.14	50.76	193.21	98.5	98.01	80.82	4.3	121.29	129.907	68.8033
43.15	19.44	158.91	84.23	168.51	185.85	217.23	155.94	84.23	84.23	130.85	93.91	223.98	232.12	106.61	187.9	51.02	60.02	121.83	164.32	75.6	119.22	100.45	58.03	91.55	127.61	109.96	131.79	102.87	92.3967	114.873
77.96	25.98	84.66	114.32	147.93	165.09	268.02	80.17	79.73	90.37	200.19	117.93	165.54	106.07	131.53	96.59	65.56	106.03	170.2	132.4	54.96	98.06	294.34	58.61	88.36	76.36	86.34	95.72	92.55	74.4433	91.5367
136.77	31.94	106.83	119.79	122.9	156.47	227.64	103.49	185.05	106.25	372.18	83.95	346.18	112.48	66.71	102.93	67.72	108.65	126.38	95.38	89.08	138.46	121.43	133.35	144.48	111.79	108.05	130.59	117.04	129.873	118.56
129.38	73.58	76.61	150.16	163.8	226.46	330.24	87.97	75.37	61.98	194.88	113.52	202.17	85.36	74.58	78.52	51.8	67.72	97.03	130.16	76.76	77.34	110.5	116.83	143.28	106.54	118.43	96.89	90.92	122.217	102.08
62.49	18.84	35.76	83.4	76.39	77.11	132.07	58.2	52.04	46.62	134.49	86.97	92.65	42.56	47.75	42.65	34.07	29.59	69.26	58.5	61.1	151.06	48.84	80.47	63.35	61.97	73.05	106.23	40.42	68.5967	73.2333
430.55	75.41	244.8	177.35	217.44	232.86	252.46	373.7	226.71	235.08	346.72	261.78	347.22	326.69	191.61	271.6	52.4	170.93	195.04	115.38	252.33	73.97	167.64	187.57	209.29	193.96	100.1	45.84	44.02	196.94	63.32
56.43	26.58	70.67	53.17	79.09	114.97	133.52	106.64	77.92	64.73	135.46	101.62	156.05	111.25	53.84	63.7	50.99	62	70.12	69.85	42.61	31.36	47.55	86.2	77.37	78.94	48.9	22.81	40.58	80.8367	37.43
1147.37	1782.81	120.38	350.98	326.46	268.44	400.17	166.05	238.81	307.22	180.29	1319.16	147.91	248.36	88.84	243.57	66.13	97.01	234.9	601.76	170.99	176.62	122.07	434.31	426.59	460.8	599.8	382.61	714.39	440.567	565.6
30.96	18.98	3.02	14.1	19.89	21.78	43.06	16.32	14.59	33.72	6.57	39.3	15.92	14.39	4.46	17.47	17.79	6.85	9	9.82	15.82	2.08	18.39	36.19	19.78	14.95	4.18	7.12	0	23.64	3.76667
418	166.27	127.28	329.13	244.96	424.3	381.04	373.35	248.11	246.91	421.05	459.93	501.84	345.79	232.78	306.57	120.51	186.04	247.07	313.44	324.75	161.74	146.7	234.51	349.58	311.86	191.47	252.41	154.34	298.65	199.407
144.7	28.96	80.73	47.07	48.29	41.54	153.34	174.29	51.94	24.56	46.8	89.96	80.29	48.04	11.92	85.56	19.01	18.3	32.04	131.18	24.14	61.07	77.18	90.3	148.53	77.01	117.31	118.78	19.16	105.28	85.0833
336.29	153.54	332.03	129.07	214.51	250.59	525.57	135.4	722.75	314.24	384.96	193.22	398.88	252.92	228.7	268.72	5117.55	143.81	96.63	141.82	86.05	63.94	280.89	178.55	191.87	145.47	202.19	174.57	194.41	171.963	190.39
35.78	28.78	24.84	41.64	34.36	41.54	66.35	55.86	29.96	12.59	46.12	21.63	69.94	49.89	22.91	31.41	76.76	30.49	46.21	43.97	35.98	14.95	32.38	42.56	48.24	37.3	24.71	44.77	27.64	42.7	32.3733
28.13	11.59	81.41	88.16	53.34	53.86	110.46	83.7	52.22	36.36	51.97	75.6	56.71	53.06	40.05	44.82	38.79	74.68	111.55	94.49	31.88	59.99	77.5	65.35	87.18	63.69	32.19	47.92	25.31	72.0733	35.14
82.2	70.44	500.46	367.02	190.32	254.87	212.33	185.65	121.02	34.88	57.33	236.36	114.71	243.59	291.91	256.83	194.35	341.7	331.02	324.97	178.71	242.46	297.46	276.63	240.48	171.36	142.81	168.02	108.18	229.49	139.67
88.74	292.19	436.67	193.99	136.83	64.2	164.57	74.82	100.34	42.17	0	19.31	48.66	173.25	92.07	140.24	195.82	31.42	20.63	183.42	124.36	171.6	198.81	147.41	110.53	110.21	431.68	48.95	320.82	122.717	267.15
511.92	1281.08	86.41	160.05	182.43	240.64	297.69	201.19	212.57	67.01	117.86	297.37	169.51	139.15	97.53	132.23	17.95	72.96	121.03	134.51	121.59	52.43	57.43	265.05	143.4	195.76	91.45	65.81	78.42	201.403	78.56
838.94	491.26	111.27	423.9	312.85	427.55	452.08	333.66	256.54	385.53	634.31	702.67	388.45	304.62	120.44	203.7	109.16	126.1	261.28	232.48	188.55	216.82	128.96	574.99	465.59	389.23	292.61	351.47	308.15	476.603	317.41
871.37	325.25	2702.94	3357.05	4204.87	2575.1	1682.24	3507.91	1894.48	492.17	1067.24	4204.11	587.52	2320.72	2507.32	2055.95	384.18	4444.27	4275.83	7140.84	4078.79	8321.63	3462.13	4165.94	5214.42	4476.48	7400.63	7890.1	7716.94	4618.95	7669.22
75.86	29.76	85.33	99.51	68.06	84.16	84.42	108.74	65.77	54.08	64.41	92.45	52	93.1	104.95	147.3	71.15	126.24	134.05	117.2	42.53	58.68	67.99	106.42	103.21	92.96	56.59	92.07	92.83	100.863	80.4967
719.89	1859.22	414.58	1383.72	735.43	720.93	814.63	462.95	241.44	652.34	1077.35	1314.27	627.3	544.49	464.2	674.9	656.3	874.79	1772.95	849.54	374.05	1749.98	410.04	1004.46	1250.86	1252.66	2126.91	2052.97	3478.17	1169.33	2552.68
175.49	244.78	96.61	134.33	103.73	123.65	170.57	155.99	83.67	131.25	201.95	293.31	186.97	100.25	120.66	125.3	75.82	81.41	137.64	152.39	70.37	105.62	115.19	128.2	161.05	128.23	116.57	199.74	133.77	139.16	150.027
1478.12	2553.69	803.83	609.7	461.3	571.7	1013.76	846.55	1616.15	457.26	823.99	527.98	692.07	521.15	520.87	528.9	792.37	350.53	239.9	503.66	972.21	89.89	2487.91	1209.73	1018.05	1034.46	226.12	138.47	263.71	1087.41	209.433
65.07	79.07	54.8	69.46	74.11	85.82	86.74	102.88	64.19	146.17	179.56	190.28	119.88	53.88	63.3	64.28	50.48	36	85.1	95.13	64.12	52.43	47.63	72.82	101.32	97.65	69.25	85.54	48.07	90.5967	67.62
80.2	57.03	51.25	43.17	44.28	32.23	76.62	92.21	92.74	90.95	160.93	92.54	164.92	47.45	46.23	65.84	13.41	30.11	39.55	39.66	42.57	70.49	14.85	45.75	51.22	52.31	51.23	122.33	27.03	49.76	66.8633
65.07	50.39	112.36	107.63	98.42	45.43	76.22	79.42	71	46.8	104.68	122.97	169.04	100.3	41.46	104.39	89.75	78.82	111.48	100.6	63	80.03	69.76	103.68	119.77	119.1	52.76	51.96	85.73	114.183	63.4833
202.96	122.55	267.23	322.2	318.36	235.4	444.51	317.8	270.46	210.13	392.21	264.98	584.32	185.99	287.46	316.38	725.12	186.48	260.64	330.14	225.17	199.35	503.9	332.16	220.38	316.87	264.85	241.25	241.9	289.803	249.333
48.14	15.46	58.75	68.51	52.01	70.14	66.96	63.42	43.47	42.89	78.33	87.29	147.12	61.53	27.75	58.87	71.92	71.01	41.97	102.56	45.68	45.25	108.25	81.08	75.91	73.07	35.78	38.73	61.36	76.6867	45.29
872.55	665.52	232.11	331.33	380.13	537.82	624.4	278.4	616.63	270.74	470.58	318.02	407.41	202.3	219.04	249.3	353.86	112.11	147.24	252.04	251.27	400.38	305.37	463.79	346.43	381.38	374.78	421.03	477.2	397.2	424.337
589.12	336.7	161.46	230.65	318.72	398.8	504.75	442.98	428.5	241.49	579.14	536.02	394.39	187.37	107.24	198.34	42.76	140.27	160.19	208.01	159.93	274.81	122.79	330.03	306.97	320.89	237.42	380.11	349.71	319.297	322.413
465.95	141.68	68.24	371.38	390.06	366.76	420.07	204.62	346.05	284.48	642.84	355.58	399.26	166.96	212.63	288.56	35.7	126.02	221.92	380.18	195.55	367.62	191.12	481.39	384.42	401.85	414.51	254.37	499.44	422.553	389.44
488.18	193.69	168.42	238.22	275.81	340.66	526.59	331.51	426.8	159.37	543.16	381.71	421.47	168.71	153.83	204.04	137.41	108.34	160.48	217.16	258.67	282.11	229	299.22	321.13	349.39	343.87	397.48	482.9	323.247	408.083
220.88	45.72	70.58	128.04	182.95	133.17	217.23	126.98	383.15	107.36	284.14	251.25	195	144.68	104.17	105.78	50.77	17.77	97.26	160.2	137.77	175.28	85.2	198.29	192.39	180.11	238.78	147.7	255.95	190.263	214.143
367.48	136.77	1219.9	747.92	842.41	729.29	589.23	1500.82	371.51	75.04	380.24	866.29	548.42	645.91	827.46	548.78	369.56	1026.62	1005.64	1161.88	1015.9	3617.93	2463.63	1039.35	1333.15	1340.61	2970.11	2196.17	2735.96	1237.7	2634.08
16.85	7.38	29.62	17.27	13.29	15.24	23.44	17.76	20.84	15.02	28.62	52.72	14.44	20.57	18.22	26.16	5.81	41.02	31.84	27.5	7.38	3.39	30.04	23.72	33.3	15.7	10.25	21.79	29.29	24.24	20.4433
54.41	24.1	71.24	96.2	75.14	109.98	106.84	94.45	61.82	39.92	95.1	69.64	102.01	93.72	116.22	74.06	19.86	93.48	100.45	85.3	68.68	79.94	79.85	77.09	83.56	62.93	81.74	75.03	71.2	74.5267	75.99
61.29	13.97	85.49	93.05	85.23	107.93	214.71	73.83	115.5	98.25	176.76	83.62	317.44	82.76	80.76	80.17	122.1	51.67	64.46	105.84	75.84	63.5	96.1	74.52	105.79	80.15	40.23	75.14	60.88	86.82	58.75
44.82	8.37	98.03	110.24	176.97	171.15	213.36	69.29	53.5	26.63	40.59	82.9	88.08	62.51	82.68	92.76	76.24	78.02	69.47	120.28	95.53	197.43	48.69	105.35	133.13	99.58	67.83	92.72	97.64	112.687	86.0633
125.5	19.75	166.22	151.6	155.52	151.33	161.91	176.36	78.84	29.17	49.41	116.76	83.54	101.46	122.67	110.87	20.07	233.44	173.37	173.14	129.04	61.55	109.28	170.88	149	136.28	106.18	68.98	93.58	152.053	89.58
63.66	26.76	26.11	56.54	40.16	49.9	129.87	53.68	86.98	96.43	72.96	103.89	93.82	62.14	55.04	39.52	61.46	53.53	55.5	65.79	22.3	110.28	71.31	42.3	41.17	57.98	69.68	41.7	44.26	47.15	51.88
92.03	46.89	34.31	40.01	76.23	25.22	62.07	79.36	55.19	91.95	92.34	159.31	129.05	46.67	43.41	28.33	11.54	59.24	48.63	86.47	43.97	33.71	42.6	41.7	50.1	48.49	37.31	14.42	29.09	46.7633	26.94
22.97	10.73	35.88	94.14	50.97	83.08	63.89	72.62	34.27	81.86	55.25	91.63	41.98	53.38	52.96	73.46	26.4	47.43	88.99	62.47	16.76	70.94	50.68	73.48	119.19	82.4	55.86	36.95	63.87	91.69	52.2267
3161.54	452.1	3011.63	4919.91	5644.03	4034.58	7583.09	8687.54	1663.23	2899.28	3904.24	7387.05	6750.72	9513.43	5120.31	5484.92	523.55	4382.34	7091.78	3967.49	1106.7	1542.43	2032.24	2881.76	4140.94	2857.78	1257.46	1144.28	957.67	3293.49	1119.8
23.6	10.34	27.66	22.17	22.75	28.46	49.25	46.65	31.28	28.04	57.61	36.92	60.68	16.46	22.96	29.98	8.14	43.09	51.45	44.94	14.21	16.64	24.04	37.85	62.19	40.31	17.94	46.8	34.87	46.7833	33.2033
41.83	14.65	58.54	55.57	58.64	102.29	94.82	78.38	57.48	32.44	96.69	42.99	59.74	61.58	52.25	47.22	59.3	64.8	85.1	68.9	35.62	74.91	55.62	51.48	57.89	53.88	49.93	51.28	54.94	54.4167	52.05
37.96	74.08	12.71	51.87	64.61	85.01	140.8	68.59	163.51	64.43	193.37	147.51	193.3	105.87	37.51	48.97	142.11	105.6	75.65	73.75	76	34.96	115.97	88.08	72.74	53.88	43.97	14.96	52.79	71.5667	37.24
44.54	8.09	114.04	126.23	106.38	173.07	122.39	125.19	46.64	102.9	161.08	70	182.08	82.82	25.68	44.7	125.15	167.93	126.57	122.05	73.7	150.21	154.56	142.21	158.86	136.59	97.64	222.98	107.82	145.887	142.813
25.27	6.77	125.4	178.73	163.56	170.28	201.25	256.94	32.92	147.47	49.22	56.61	170.17	188.64	30.85	72.15	69.71	161.83	153.79	185.97	70.31	85.04	180.14	111.4	170.19	154.45	101.24	186.56	119.89	145.347	135.897
27.89	10.52	22.62	29.31	13.53	12.93	3.98	40.7	19.2	15.29	14.57	51.35	25	11.97	3.71	19.37	44.38	18.99	29.93	33.84	9.4	19.01	37.14	30.89	34.94	34.64	48.7	96.16	101.43	33.49	82.0967
604.41	352.87	225.07	384.11	390.77	282.49	477.92	128.39	392.92	169.78	453.48	560.76	237.67	169.88	194.46	185.12	368.34	236.39	348.58	318.58	176.46	177.44	376.94	849.26	329.95	298.7	167.15	213.24	254.09	492.637	211.493
80.7	80.09	164.74	155.37	182.53	268.33	233.56	123.71	129.61	55.2	121.45	114.41	134.1	182.44	164.92	88.33	180.44	115.8	142.13	153.64	82.46	147.78	128.25	138.35	159.9	118.44	69.39	130.69	66.31	138.897	88.7967
17.57	8.21	20.59	19.21	31.2	24.01	30.41	14.81	78.36	36.88	32.82	12.74	38.54	24.5	10.13	29.09	116.32	3.11	8.17	21.03	18.47	9.44	26.24	24.22	18.52	16.49	14.25	8.08	11.4	19.7433	11.2433
325.02	16.91	82.95	114.32	227.79	85.37	268.56	94.97	939.97	128.08	133.87	101.54	143.38	107.7	61.21	116.24	767.82	34.18	26.19	98.02	140.93	18.15	144.19	155.62	127.95	149.2	125.23	128.7	111.87	144.257	121.933
117.13	25.64	60.04	10	66.7	52.97	108.62	30.86	703.62	165.26	99.45	111.51	15.06	132.72	25.32	66.11	201.94	38.88	8.51	43.8	230.84	17.7	134.19	68.92	45.59	84.86	29.68	15.14	81.44	66.4567	42.0867
425.03	134.82	490.14	562.44	466.77	387.41	583.43	620.8	406.8	33.8	633.62	560.76	438.18	499.37	410.91	585.57	87.7	539.13	478.51	444.19	369.34	253.48	368.07	318.75	338.28	380.99	260.49	253.86	204.76	346.007	239.703
41.14	13.56	76.56	62.83	69.54	67.12	103.23	35.71	55.87	67.57	86.3	57.93	94.56	54	29.3	49.17	40.05	38.56	61.89	65.82	42.39	89.7	36.97	73.71	53.33	38.07	43.17	46.73	43.75	55.0367	44.55
15.57	8.18	31.92	39.88	19.09	35.19	28.87	20.51	13.75	36.99	66.08	23.29	33.35	8.14	23.55	17.57	18.79	24.11	20.36	17.99	22.16	98.77	5.94	21.19	35.42	24.16	48.9	77.82	54.11	26.9233	60.2767
939.52	81.21	142.96	191.72	213.79	235.4	169.71	372.94	244.31	268.18	538.67	1891.75	280.2	93.58	73.85	123.96	50.48	1911.57	1290.7	1095.12	181.68	58.99	111.83	851.32	675.11	770.29	291.83	172.48	466.58	765.573	310.297
155.68	41.55	27.51	64.15	69.28	126.64	176.45	93.76	59.38	264.97	167.84	125.02	141.45	56.86	51.28	53	32.38	36.09	66.07	108.21	54.11	96.57	65.43	50.17	117.2	90.54	60.11	78.39	75.6	85.97	71.3667
933.63	234.12	1307.81	1548.67	1224.18	1084.25	958.39	1888.13	1233.56	229.21	652.26	1240.71	954.09	1508.55	1382.18	1143.36	228.07	1780.83	1818.17	1240.59	1170.79	1329.66	1263	1949.04	1638.83	1545.98	1402.19	1240.1	948.54	1711.28	1196.94
21.05	12.07	51.58	81.07	96.58	136.17	131.33	56.48	26.15	60.26	117	41.65	60.35	66.73	46.34	45.37	23.76	105.03	122.37	79.12	38.56	140.34	19.49	86.91	88.02	78.44	57.42	104.27	66.54	84.4567	76.0767
0	5.95	0	0	17.85	0	0	0	4	5.04	7.21	9.24	0	11.84	14.68	0	0	15.03	0	4.62	7.43	0	0	3.13	0	10.54	34.41	0	0	4.55667	11.47
7.49	4.2	17.55	55.26	24.15	27.09	47.22	37.89	23.99	25.8	54.68	39.11	62.63	27.15	12.95	30.44	8.26	35.8	50.49	44.81	11.81	48.28	44.24	27.1	40.18	34.1	26.72	61.97	41.66	33.7933	43.45
18.74	10.67	41.17	16	19.7	22.6	34.76	64.2	43.04	6.96	23.87	22.94	17.66	22.87	24.31	37.02	16.16	35.25	49.02	20.39	10.26	5.66	9.54	27.24	22.45	15.52	7.6	29.08	3.26	21.7367	13.3133
26.93	11	47.32	18.4	22.02	21.65	33.29	52.03	46.52	6.67	30.48	26.86	29.23	25.03	19.4	40.53	6.19	43.7	57.39	31.74	7.86	10.85	16	31.89	23.65	21.37	1.82	27.85	18.72	25.6367	16.13
34.79	16.25	61.15	31.69	89.41	118.87	75.28	73.34	40.98	93.01	98.46	94.64	123.22	32.35	30.08	72	23.99	30.8	74.15	116.71	50.79	42.05	53.15	70.64	75	86.42	47.01	83.97	88.7	77.3533	73.2267
61.77	23.95	37.48	58.77	57.2	82.46	71.59	90.67	52.48	67.49	78.66	90	86.95	46.14	66.76	44.82	36.51	41.98	55.13	66	35.74	69.32	35.94	62.7	61.82	59.81	68.86	73.78	70.55	61.4433	71.0633
89.68	23.27	30.48	100.6	91.17	151.52	175.55	98.02	66.77	118.71	185.64	178.28	145.71	71.02	75.63	94.36	10.69	60.76	83.65	114.12	62.06	92.78	68.21	75.2	122.25	112.06	75.85	96.58	76.98	103.17	83.1367
137.67	72.74	57.41	44.63	70.32	106.92	147.13	63.94	94.54	42.97	57.45	50.77	71.98	55.32	60.53	52.68	64.36	35.11	27.12	46.96	47.01	15.04	45.15	83.12	62.6	56.02	22.7	46.66	48.67	67.2467	39.3433
42.54	14.41	54.83	79.44	78.52	148.77	113.09	59.78	88.19	66.55	138.46	49.37	121.51	63.28	39.24	62.43	64.54	42.68	74.18	60.94	50.93	93.7	75.09	49.21	67.25	66.92	51.74	72.36	39.44	61.1267	54.5133
72.69	32.01	141.13	175.94	151.38	220.38	285.02	126.96	71.43	67.86	172.8	97.17	254.84	153.5	132.89	128.94	128.9	91.91	84.5	107.32	81.86	66.94	101.52	89.7	134.31	110.91	65.67	45.83	57.76	111.64	56.42
58.57	46.89	29.41	34.3	64.5	50.44	62.07	141.09	47.3	54.67	42.62	72.83	80.29	81.67	28.94	113.34	34.62	88.87	48.63	31.86	14.66	168.54	76.68	92.66	68.14	100.44	156.02	155.78	174.51	87.08	162.103
42.25	18.83	31.5	107.57	80.75	106.51	78.35	64.76	30.76	57.04	52.17	41.79	136.9	58.91	59.77	69.36	26.48	37.39	51.34	74.16	31.96	68.08	64.53	33.32	68.99	60.41	54.49	80.77	58.74	54.24	64.6667
74.42	30.98	51.81	79.58	74.08	83.24	92.01	75.03	54.88	57.02	100.73	95.06	92.42	58.66	35.44	60.88	31.24	159.43	175.53	100.33	26.45	55.62	82.38	86.2	117.81	80.82	55.97	94.46	62.99	94.9433	71.14
514.25	619.64	181.31	299.27	210.24	298.56	419.46	321.18	337.62	299.83	307.24	388.55	416.16	278.88	168.8	344	334.92	202.3	246.31	328.94	252.32	234.03	256.99	285.64	370.67	271.03	223.91	270.88	195.32	309.113	230.037
203.87	114.26	134.63	253.24	148.08	192.2	288.73	281.29	150.19	220.2	324.15	237.95	297.29	242.95	147.43	192.48	153.37	137.8	189.59	147.19	194.8	289.71	317.08	204.58	207.76	197.95	162.29	265.83	206.18	203.43	211.433
90.88	22.64	33.13	55.19	59.45	68.19	67.42	21.29	61.85	38.39	99.45	63.72	81.68	47.88	41.91	43.32	22.28	37.54	49.3	67.01	44.22	4.88	45.25	86.11	66.76	40.13	21.29	27.85	42.12	64.3333	30.42
219.2	45.59	164.53	163.79	139.23	173.46	222.32	173.27	208.16	132.25	747.31	156.51	187.82	171.94	148.07	131.45	217.29	178.86	167.22	160.22	108	289.77	226.71	139.71	214.94	167.31	186.05	226.73	171.45	173.987	194.743
50.77	28.54	52.57	45.17	73.65	72.61	83.21	82.14	56.74	43.49	126.31	52.67	120.6	52.69	67.38	42.65	6.51	71.07	101.57	68.08	37.23	69.45	36.07	64.73	79.19	74.3	69.89	95.27	67.32	72.74	77.4933
65.07	7.6	127.07	142.26	97.3	109.86	144.82	128.03	79.71	69.58	110.5	122.72	104.09	151.25	75.02	161.61	53.85	88.32	115.99	89.67	72.2	24.47	39.76	52.85	66.5	35.92	24.62	11.97	30.16	51.7567	22.25
936.61	1588.04	24.27	204.38	218.54	460.64	627.38	225.57	76.44	96.38	70.34	687.3	126.99	206.99	57.7	122.09	30.15	140.55	230.06	267.26	177.38	162.25	80.85	228.53	426.08	299.13	254.68	392.75	304	317.913	317.143
500.22	222.62	45.89	153.23	112.29	216.8	297.13	146.34	74.64	30.67	55.92	170.44	108.61	106.75	58.49	68.32	41.74	100.84	117.95	206.25	76.4	58.81	59.82	136.69	168	146.65	67.83	47.87	59.41	150.447	58.37
251.84	347.74	351.67	290.08	265.78	432.56	583.82	234.56	620.15	290.51	483.56	288.34	566.08	232.77	215.22	347.09	2996.79	92.01	90.21	285.92	252.64	191.12	249	333.5	246.2	164.87	97.34	79.76	109.94	248.19	95.68
63.75	83.74	65.35	97.99	103.32	100.89	140.39	41.99	123.89	89.94	135.3	39.01	256.73	77.78	96.46	85.45	153.86	52.9	50.95	67.18	41.88	70.63	36.52	68.39	80.16	92.36	61.37	79.67	49.86	80.3033	63.6333
23.35	14.99	72.95	77.1	68.87	111.45	122.69	53.32	38.5	21.96	37.17	48.69	49.35	56.98	58.88	57.11	18.79	74.92	64.46	91.55	36.64	61.93	38.64	67.52	61.05	62.83	57.58	17.44	37.88	63.8	37.6333
27.18	16.78	28.81	37.14	35.38	39.02	40.81	30.01	35.37	45.75	45.05	42.95	64.77	34.29	27.98	44.56	8.03	20.05	27.83	51.4	24.94	9.39	16.48	40.61	42.16	33.49	20.99	15.17	15.3	38.7533	17.1533
56.71	17.81	295.56	277.87	224.08	320.69	328.21	282.36	76.01	51.69	141.12	121.27	137.4	304.06	179.23	250.54	56.64	193.86	178.44	286.67	161	192.23	92.6	208.63	221.08	167.98	108.6	122.71	130.52	199.23	120.61
95.08	29.31	84.66	176.67	79.96	96.3	197.49	160.33	100.34	74.55	148.53	103.45	299.8	164.41	131.53	141.67	36.72	57.23	123.78	93.09	59.96	33.71	89.08	94.77	140.28	135.39	80.17	73.43	95.19	123.48	82.93
21.22	4.46	62.16	66.69	58	51.17	125.93	98.41	49.99	51.68	63.06	80.81	72.73	68.06	40.37	86.23	79.02	30.05	61.67	58.87	44.61	68.39	58.35	58.36	76.24	57.1	75.7	111.21	103.28	63.9	96.73
15.83	3.7	68	86.51	66.56	44.54	48.93	177.95	17.4	47.02	58.24	86.11	43.4	88.3	82.12	83.39	145.54	93.4	85.87	20.09	64.7	38.26	53.73	51.62	75.83	54.61	47.06	72.77	102.72	60.6867	74.1833
298.49	1512.92	103.33	302.79	190.18	182.69	339.69	233.56	571.03	308.96	491.48	167.3	607.64	419.4	234.63	464.58	1543.79	112.08	281.26	309.97	116.86	296.99	601.02	179.06	318.48	253.68	97.17	360.2	213.82	250.407	223.73
75.19	42.97	51	27.03	66.56	57.26	102.75	125.12	46.61	103.43	77.27	167.92	67.82	66.22	20.53	53.61	218.31	77.06	128.8	103.32	27.73	108.41	60.45	77.43	60.66	76.99	54.54	0	38.52	71.6933	31.02
105.01	22.37	52	90.23	82.7	99.21	96.37	79.87	73.44	94.53	136.03	103.65	131.35	67.94	78.63	67.21	50.76	42.16	78.02	93.04	55.94	69.78	56.22	108.9	102.68	97.25	86.89	109.74	99.35	102.943	98.66
446.23	184.53	174.27	131.25	217.18	183.09	247.12	202.49	375.2	265.08	426.2	323.67	271.9	112.35	150.05	150.42	247.88	134.4	172.9	257.9	168.28	164.79	179.87	367.78	372.6	309.16	399.47	311.98	413.66	349.847	375.037
49.06	19.33	42.21	63.89	54.26	55.46	99.52	56.56	55.62	38.71	55.97	46.71	53.07	47.04	42.42	57.98	50.75	65.14	52.58	66.72	37.6	31.5	42.16	53.2	64.63	48.87	33.56	49.69	36.24	55.5667	39.83
23.74	2.77	9.27	10.81	38.83	38.17	73.39	0	18.64	4.7	20.16	0	21.7	11.04	0	8.93	109.16	14.01	27.6	8.61	41.59	0	8.06	26.3	49.29	22.93	44.92	10.92	55.03	32.84	36.9567
68.46	37.3	44.56	72.75	53.31	45.86	126.96	16.03	57.34	31.63	90.41	148.96	78.21	42.43	65.77	8.59	104.9	13.46	53.05	53.79	66.62	36.77	46.47	54.75	69.23	113.35	55.5	73.43	31.73	79.11	53.5533
83.07	94.58	73	22.7	66.96	65.11	30.81	70.05	91.98	71.56	91.69	76.83	42.71	63.72	28.73	42.2	91.66	33.09	24.14	40.67	36.38	70.28	67.68	117.3	45.77	96.29	94.3	14.32	51.98	86.4533	53.5333
69.44	89.36	91.96	45.37	76.17	87.37	106.38	35	285.88	350.6	278.09	62.41	403.54	138.93	33.93	69.86	16421.7	24.05	45.62	51.73	37.02	37.7	235.19	73.83	43.39	32.49	42.83	48.92	35.68	49.9033	42.4767
63.37	49.77	57.83	68.36	72.93	119.85	121.24	56.24	86.74	25.76	90.05	67.5	53.96	55.81	57.68	66.26	62.56	57.27	69.01	79.1	47.32	45.15	72.68	62.67	83.08	69.31	26.5	41.4	32.46	71.6867	33.4533
69.93	22.97	117.78	65.69	101.09	63.24	89.16	64.49	86.48	33.75	81.64	133.15	119.84	60.95	68.02	78.94	48.22	92.85	116.86	178.31	53.59	73.96	31.16	140.37	134	86.85	53.15	138.64	48.62	120.407	80.1367
71.77	9.43	61.56	61.29	52.1	47.91	95.07	64.83	68.23	59.38	75.08	101.79	59.74	60.76	68.7	52.08	24.75	69.19	68.53	80.17	28.06	22.72	40.46	82.08	82.27	76.4	22.86	53.02	65.94	80.25	47.2733
309.61	175.33	157.19	179.79	168.17	180.44	191.4	271.93	125.2	226.83	127.05	249.84	127.34	169.1	196.32	224.26	39.14	182.69	200.94	265.25	203.38	108.1	118.23	207.64	205.17	227.5	138.06	119.2	132.74	213.437	130
70.1	52.28	214.6	135.95	120.45	111.79	125.81	166.83	103.34	26.87	46.08	73.81	103.86	138.75	152.51	148.05	77.97	150.11	139.32	157.44	150.53	176.74	170.4	156.94	137.57	136.67	82.5	63.93	72.32	143.727	72.9167
8.05	0.71	14.15	19.25	19.75	38.83	41.06	12.73	13.27	3.59	10.25	26.28	11.04	14.03	13.92	22.72	0	16.03	25.74	43.79	14.1	12.97	22.54	30.09	12.53	22.5	26.11	43.02	13.99	21.7067	27.7067
12.81	1.28	17.15	7.5	11.54	4.41	10.18	23.15	12.07	2.17	10.88	3.98	16.31	5.1	6.33	4.13	7.57	24.3	14.89	11.95	12.82	11.8	22.37	26.01	15.78	21.97	13.36	21.46	40.72	21.2533	25.18
58.86	17.53	37.93	72.38	49.5	81.62	76.41	62.04	52.69	62.94	152.42	67.24	189.64	106.71	61.07	69.77	56.83	41.68	41.05	44.83	28.36	75.88	86.92	40.74	80.36	54.83	33.41	97.41	69.57	58.6433	66.7967
76.39	20.07	29.83	39.14	73.62	42.22	112.16	20.13	92.98	58.62	116.2	55.41	91.64	26.63	27.52	53.9	158.04	30.99	25.9	39.82	39.03	58.99	113.45	34.66	53.37	48.75	38.71	50.48	30.98	45.5933	40.0567
14.06	7.11	18.3	6.4	10.95	18.83	14.48	23.04	20.6	10.21	21.22	30.59	22.48	13.07	10.8	14.1	8.62	30.41	21.79	17.84	12.31	3.78	25.45	17.01	15.71	9.05	16.46	5.38	2.17	13.9233	8.00333
50.82	11.87	31.19	57.87	53.43	58.36	42.64	79.07	80.38	48.88	121.23	82.94	111.98	84.37	39.76	57.37	50.07	57.84	54.86	80.3	40.28	44.85	135.55	61.65	94.49	77.14	47.09	51.73	99.28	77.76	66.0333
59.31	59.02	77.38	85.64	101.56	113.77	154.99	83.82	81.92	130.12	172.8	94.59	175.56	66.73	59.44	94.34	99.46	104.99	105.76	74.42	51.36	57.56	133.15	58.47	75.87	58.03	41.53	62.28	44.98	64.1233	49.5967
66.44	26.14	35.93	39.1	68.77	39.44	62.55	92.64	86.2	36.43	102.4	104.54	40.64	22.81	17.68	35.77	12.69	53.38	62.97	46.7	50.13	26.35	59.33	236.77	84.22	111.28	154.14	96.56	221.72	144.09	157.473
135.81	7.43	99.45	127.57	98.16	30.7	70.84	98.41	131.97	113.45	190.97	184.7	183.28	47.35	66.05	81.44	105.36	60.1	103.6	106.19	115.23	10.26	203.13	243.62	128.08	165.15	92.9	111.21	230.16	178.95	144.757
72.31	0	33.89	29.64	81.08	34.87	107.28	45.72	81.76	68.72	98.22	141.6	4.96	30.25	12.5	73.46	99.72	32	75.65	90.46	25.33	0	110.45	126.79	62.35	80.82	93.8	14.96	50.27	89.9867	53.01
664.64	283.53	570.54	800.23	475.04	507.84	524.78	291.3	644.86	695.83	754.24	680.18	622.51	532.25	580.37	542.27	1570.14	646.53	940.9	551.25	368.88	758.23	629.92	522.3	677.77	566.63	533.53	998.31	905.91	588.9	812.583
614.67	818.59	251.38	198.08	280.42	356.6	376.4	232.24	344.23	117.12	137.85	252.37	151.05	258.77	220.61	255.29	63.98	189.91	141.55	205.03	253.95	42.05	135.82	385.32	341.68	211.24	65.82	59.98	145.14	312.747	90.3133
37.44	15.93	50.13	80.39	48.73	96.74	119.03	62.01	78.12	71.49	138.5	66.92	179.66	70.86	50.87	72.45	33.2	104.15	87.04	82.92	25.77	53.87	130.72	46.89	69.18	63.1	88.9	62.7	52.06	59.7233	67.8867
7.66	8.05	22.42	20.92	45.61	23.08	14.2	32.28	21.64	4.55	26	4.16	28.86	5.34	13.24	17.28	0	44.05	8.9	18.74	13.41	0	62.37	18.37	12.84	17.43	9.31	21.12	0	16.2133	10.1433
72.5	18.25	176.53	120.73	122.27	150.26	155.47	66.86	78.46	49.8	65.4	54.23	48.15	109	86.2	89.51	104.68	128.34	84.28	138.03	102.2	83.06	156.89	98.9	123.19	106.45	90.01	92.18	66.16	109.513	82.7833
0	2.31	19.28	8.99	0	7.93	0	6.94	20.15	15.64	33.52	17.9	18.04	22.94	0	0	45.38	17.47	15.3	7.16	5.76	31.81	10.05	10.32	14.19	21.79	10.67	18.15	22.88	15.4333	17.2333
4200.93	3267.28	110.13	177.83	238.18	401.06	791.16	259.1	1117.34	356.5	1074.28	605.75	465.91	211.75	350.11	236.7	269.25	128	168.1	302.85	272.32	52.43	795.22	261.58	519.57	389.12	128.97	214.4	221.2	390.09	188.19
35.7	22.13	54.7	56.29	40.9	56.3	58.57	39.08	45.29	27.74	51.3	28.39	30.12	36.38	41.56	32.55	23.67	34.64	37.51	56.02	33.68	52.56	82.51	47.27	57.89	54	34.51	47.82	36.28	53.0533	39.5367
105.53	64.69	30.91	28.84	48.07	12.72	39.14	133.46	79.55	50.15	58.24	57.41	39.79	44.15	9.12	17.87	152.82	32.69	42.93	60.27	18.49	55.27	21.49	136.35	45.5	74.26	81.28	98.24	66.03	85.37	81.85
12.33	2.16	14.45	0	0	7.43	0	0	20.33	10.99	31.4	20.12	21.13	8.6	0	13.92	0	0	0	6.71	54	0	6.28	34.14	29.53	25.52	19.99	17	34.29	29.73	23.76
80.68	23.03	91.03	110.24	73.3	90.08	83.13	44.09	108.4	56.8	101.48	39.01	45.06	87.51	67.18	84.33	41.21	47.61	38.21	65.02	75.9	86.68	18.26	95.42	74.44	134.83	58.14	90.66	62.33	101.563	70.3767
1289.66	1709.63	325.77	533.48	754.61	756.15	1119.09	673.39	936.48	815.31	1145.15	1062.04	697.51	684.74	439.91	1021.74	391.64	172.8	419.49	588.89	492.25	85.8	186.76	1164.02	901.21	1268.58	345.34	122.38	485.35	1111.27	317.69
256.36	29.11	92.6	121.83	189.61	134.4	240.54	149.51	202.41	120.39	236.58	164.27	81.96	107.39	38.55	88.07	106.21	26.91	43.58	89.84	79.88	105.32	116.6	243.7	174.75	222.32	211.95	106.21	276.16	213.59	198.107
73.5	5.63	83.42	131.8	135.22	193.86	221.49	130.72	56.27	141.89	202.8	184.92	221.99	137.72	79.44	121.86	3.17	54.89	120.14	123.68	54.32	255.38	119.28	83.94	157.34	173.99	176.9	254.99	162.88	138.423	198.257
85.84	20.17	100.57	114.32	139.36	167.71	185.39	135.14	103.41	91.66	222.33	138.32	215.26	113.65	95.83	127.56	59.95	112.53	141.47	162.54	107.54	276.66	165.98	141	171.25	170.48	169.15	358.91	202.47	160.91	243.51
86.55	21.22	98.03	161.62	159.74	247	107.01	145.96	88.35	53.13	213.1	153.81	179.97	92.54	84.82	123.76	35.81	81.72	127.44	152.23	68.23	51.14	108.71	166.15	117.48	117.05	95.9	71.62	80.24	133.56	82.5867
69.19	16.91	56.55	74.75	69.92	71.79	131.3	54.27	72.77	63.08	117.48	99.78	93.75	85.26	41.74	45.41	17.75	65.51	61.72	117.28	53.55	60.93	90.12	81.08	107.14	67.94	63.92	28.85	46.98	85.3867	46.5833
13.4	3.59	21.24	34.46	24.31	45.62	42.39	33.23	19.31	38.4	40.15	29.16	70.78	28.58	24.54	23.14	127.2	20.23	22.91	33.02	17.95	42.55	43.35	17.75	31.72	28.39	30.04	24.46	19.73	25.9533	24.7433
42.82	20.35	132.58	177.6	215.42	188.08	314.79	154.72	84.29	90.84	198.64	141.42	219.08	104.49	116.35	155.36	35.85	108.28	154.65	69.04	79.02	154.02	94.99	107.54	131.13	106.98	92.99	98.07	85.05	115.217	92.0367
41.83	13.96	58.35	163.31	115.88	168.15	166.25	134.37	59.13	56.8	123.46	136.55	124.27	83.34	44.78	83.2	60.44	31.74	81.05	94.27	50.6	115.57	73.03	92.29	95.43	88.24	98.52	149.73	99.72	91.9867	115.99
23.47	4.52	37.13	60.94	30.44	45.29	76.18	79.17	29.86	42.53	49.82	102.16	71.61	65.47	26.39	50.35	14.57	24.93	47.75	44.69	21.59	53.9	22.71	46.14	80.4	63.16	59	87.41	62.02	63.2333	69.4767
55.15	42.32	61.54	57.42	51.54	28.5	58.45	105.19	108.89	71.77	115.95	328.61	54.01	29.3	31.79	20.75	54.33	39.52	45.79	88.57	57.51	61.37	40.12	95.01	88.07	129.38	29.81	54.33	94.95	104.153	59.6967
26.15	9.16	24.51	60.73	23.82	28.37	43.64	27.56	25.87	46.6	79.91	139.39	68.11	25.52	54.26	29.51	10.82	41.66	54.71	46.93	20.61	88.48	93.19	32.33	35.07	28.14	80.55	75.72	50.9	31.8467	69.0567
79.03	31.14	29.76	34.71	53.41	56.16	94.22	44.62	35.9	46.11	80.28	66.03	76.43	57.07	46.37	44.61	19.46	64.96	78.74	52.97	28.43	22.74	27.31	50.01	58.82	56.09	27.46	32.11	45.14	54.9733	34.9033
556.62	429.06	64.5	114.91	151.11	202.83	326.14	186.95	146.25	77.21	135.02	234.59	148.85	85.3	97.84	126.01	59.05	74.44	108.43	137.25	156.71	178.66	129.25	206.33	219.76	182.95	193.41	208.79	204.13	203.013	202.11
1317.76	2385.66	44.11	194.34	219.9	156.38	364.64	167.55	104.46	109.34	124.31	518.88	157.72	157.51	144.69	236.12	178.86	88.87	116.71	309.48	252.82	417.97	38.34	364.46	370.75	334.24	220.46	354.82	453.74	356.483	343.007
36.6	85.65	20.59	30.01	26.68	49.44	48.88	24.69	37.25	47.84	47.24	46.2	50.18	24.5	22.79	28.1	18.17	15.55	45.95	31.86	19.24	36.57	52.19	28.11	46.99	29.09	24.93	25.24	22.4	34.73	24.19
117.69	60.86	228.18	191.44	193.45	194.29	304.02	206.74	231.7	40.78	364.01	219.52	258.37	162.17	94.5	128.11	77.3	282.76	254.08	349.07	217.22	170.47	273.95	294.05	231.57	272.61	245.37	191.3	107.16	266.077	181.277
35.39	21.69	47.68	82.2	63.25	83.21	75.47	41.03	40.01	23.12	67.6	42.35	52.16	69.09	52.02	39.95	48.81	37.59	67.88	59.67	17.05	55.6	57.66	53.24	44.92	52.74	34.43	25.62	24.6	50.3	28.2167
10.1	1.77	23.66	41.39	46	42.62	18.73	74.5	7.14	12	81.44	32.96	13.84	28.16	0	17.1	20.89	31.28	46.95	27.46	26.53	69.16	56.56	21.43	48.37	27.17	45.03	17.41	49.14	32.3233	37.1933
350.06	100.22	674.36	542.68	544.94	381.52	374.54	418.61	470.98	99.98	457.23	538.34	288.42	380.2	523.87	402.76	64.99	434.97	590.82	508.99	518.87	368.84	236.51	675.96	545.01	515.56	360.23	190.33	219.98	578.843	256.847
61.37	16.58	170.52	136.57	142.56	126.86	130.08	114.58	70.22	27.08	80.39	165.98	104.58	132.05	154.65	112.83	26.6	138.13	144.72	167.87	113.65	101.73	44.64	156.33	164.64	158.25	72.51	230.95	80.46	159.74	127.973
19.79	4.85	32.46	48.66	22.19	28.63	36.7	12.51	14.92	9.4	25.2	47.36	23.06	24.83	37.64	6.7	2.73	21.02	25.3	60.27	8.67	35.07	18.13	24.47	47.39	31.94	16.04	39.57	8.25	34.6	21.2867
18.64	2.72	12.74	4.25	3.27	7.49	11.52	6.55	4.39	8.31	11.87	5.07	5.32	4.33	13.43	7.01	0	9.63	9.03	16.06	8.16	10.01	1.58	10.32	15.63	12.86	16.37	27.85	2.16	12.9367	15.46
36.51	8.34	9.3	4.34	10.01	13.4	11.77	26.77	10.47	11.31	10.78	12.09	14.14	2.21	5.49	21.5	2.19	11.24	20.3	6.91	1.39	11.51	4.85	9.96	7.6	10.51	3.86	14.23	0	9.35667	6.03
35.88	34.24	8.41	15.93	16.34	34.61	33.27	32.14	14.79	15.45	15.23	34.15	17.21	3.75	6.2	6.07	0	7.94	22.94	12.68	11.78	7.23	5.48	21.02	17.19	19.31	6.54	3.71	11.22	19.1733	7.15667
55.17	86.72	13.26	13.53	9.91	39.23	49.85	20.87	21.99	18.49	19.22	43.1	8.73	23.67	24.46	17.57	0	21.29	26.31	22.32	17.35	9.12	8.64	18.54	24.4	28.7	8.03	30.24	5.9	23.88	14.7233
63	5.72	8.2	57.39	31.07	30.95	56.26	49.19	46.17	12.48	31.7	50.77	46.39	19.52	12.11	23.71	6.44	22.72	16.27	24.12	10.22	48.88	11.88	32.73	29.06	28.98	13.24	28.96	19.47	30.2567	20.5567
45.76	8.01	5.36	0	6.41	11.03	25.46	38.58	21.56	0	31.08	29.87	12.55	6.38	7.91	5.17	0	8.1	5.32	7.47	8.02	14.75	9.32	19.42	0	5.68	3.71	3.16	19.09	8.36667	8.65333
22.21	0.97	6.5	7.59	1.95	10.04	0	11.7	7.85	6.6	14.14	15.1	3.81	11.61	4.8	15.67	0	14.74	9.68	33.22	4.86	0	14.13	13.32	17.29	18.38	15.75	13.4	11.58	16.33	13.5767
21.97	11.71	22.39	32.64	24.11	21.89	47.84	34.24	22.06	11.92	29.2	21.83	40.61	21.32	28.09	28.04	6.59	50.74	58.86	28.06	5.02	14.63	22.38	24.16	27.46	27.69	15.49	23.06	22.59	26.4367	20.38
8.02	4.5	67.68	74.54	53.98	58.05	56.54	74.41	27.97	8.58	20.43	22.7	28.6	40.28	41.62	39.85	64.18	69.59	50.36	73.32	52	31.03	75.16	44.13	39.97	39.19	24.72	26.56	29.01	41.0967	26.7633
22.61	4.75	63.59	111.23	88.75	84.53	46.13	71.5	28.76	32.24	42.24	49.21	52.7	69.38	54.75	79.13	9.36	58.04	107.77	105.78	33.67	27.33	57.57	77.63	75.83	74.89	47.67	71.73	69.18	76.1167	62.86
12.2	4.27	38.12	44.46	25.65	58.85	49.03	34.29	23.95	3.62	12.09	33.19	26.49	25.52	42.2	39.02	11.22	16.2	30.73	29.87	17.81	21.3	49.7	37.54	29.23	38.72	13.19	37.86	31.11	35.1633	27.3867
52	23.97	38.48	86.01	42.2	56.1	106.59	115.38	157.3	34.14	306.71	89.33	183.85	34.35	94.65	157.56	7.55	33.91	41.36	53.59	50.34	59.54	108.69	71.23	77.35	64.58	108.73	64.17	95.14	71.0533	89.3467
77.35	20.32	113.29	117.01	73.58	93.27	133.21	75.7	244.69	31.18	459.71	111.21	304.89	119.43	281.87	364.87	110.5	51.35	83.5	75.14	58.07	155.82	222.25	43.85	84.7	43.46	91.83	154.31	115.25	57.3367	120.463
36.6	140.33	4.77	105.59	86.94	110.35	71.66	64.3	20.12	27.78	60.43	81.87	59.94	48.21	31.65	29.84	75.73	64.8	94.56	88.49	40.97	194.99	26.92	66.06	78.91	73.24	107.17	78.53	62.21	72.7367	82.6367
68.25	195.9	15.48	48.13	44.75	61.06	89.83	92.82	28.01	27.47	18.69	43.12	37.73	42.99	53.31	39.77	60.73	111.08	99.82	62.28	27	60.32	26.91	43.89	56.96	48.31	60.69	37.96	42.86	49.72	47.17
25.15	234.73	4.21	44.18	60.44	38.99	79.96	83.31	29.62	33.08	16.78	19.55	142.86	52.61	34.17	22.31	128.85	41.34	87.71	42.02	28.32	46.32	9.15	22.88	53.36	37.93	53.89	42.12	22.48	38.0567	39.4967
36.6	21.8	8.58	20.01	41.05	48.55	33.94	46.3	98.3	30.44	62.15	55.76	55.2	30.63	31.65	41.32	75.73	29.16	63.83	61.72	9.62	2.95	26.09	35.81	49.1	80.31	47.48	32.81	5.09	55.0733	28.46
22.29	10.23	5.4	27.3	29.09	19.46	27.08	35.64	22.09	17.35	38.5	36.79	45.84	18.22	21.27	21.69	3.18	12.25	28.59	25.08	11.44	8.67	23.48	25.11	29.46	33.41	22.43	15.9	19.24	29.3267	19.19
112.43	22.9	30.63	64.3	71.47	66.21	140.62	93.69	48.04	38.83	75.47	79.65	80.65	58.34	40.69	61.98	32.45	16.2	75.98	42.67	36.64	193.82	154.43	78.66	75.15	79.01	135.67	79.33	141.79	77.6067	118.93
12.58	5.88	3.28	28.65	20.57	15.17	23.33	5.89	14.49	15.78	14.24	15.21	8.62	3.9	9.67	15.78	7.71	11.13	11.37	14.45	11.02	18.02	27.05	22.45	15.4	13.89	14.73	14.46	7.77	17.2467	12.32
568.94	183.66	1169.8	663.04	801.4	551.52	496.54	975.88	1066.92	165.67	369.38	430.88	672.95	334.47	491.94	440.75	215.4	839.3	907.75	946.64	723.05	1887.62	346.49	3777.45	817.65	1422.38	2021.48	1169.28	1698.61	2005.83	1629.79
347.43	159.95	1360.76	284.83	556.58	167.58	441.83	397.57	874.55	129.73	387.68	151.21	176.92	512.19	549.32	425.81	328.58	720.48	530.8	550.76	912.92	495.9	1111.96	1044.39	603.93	624.62	555.33	253.27	621.15	757.647	476.583
11.11	22.8	14.88	45.54	28.92	42.1	38.27	20.07	23.18	8.49	28.3	20.72	31.55	15.49	13.72	30.46	19.7	18.26	25.83	27.63	15.29	21.74	12.93	46.87	31.17	28.25	15.44	10.94	15.45	35.43	13.9433
126.47	46.35	50.15	132.93	85.23	125.52	155.17	71.78	985.91	42.19	155.28	115.38	210.74	56.98	100.94	102.13	50.99	56.83	68.99	110.07	101.4	115.23	105.02	98.41	106.26	83.37	61.52	125.45	79.82	96.0133	88.93
98.64	24.83	36.12	58.96	56.17	70.62	74.32	51.98	165.56	89.73	81.13	50.31	90.86	42.99	79.96	121.79	12.75	57.3	86	82.16	89.1	91.9	91.03	91.03	79.74	58.7	57.48	36.14	47.15	76.49	46.9233
4.88	20.52	28.59	40.01	17.1	41.2	0	30.86	9.2	11.6	8.29	15.93	0	20.42	0	5.51	0	21.6	11.35	5.31	0	0	14.91	23.42	7.01	4.04	0	0	6.79	11.49	2.26333
230.43	109.3	78.74	170.54	178.32	219.97	284.9	172.03	72.37	305.14	383.12	365.62	322.5	167.36	74.72	113.8	0	195.46	301.34	201.07	54.66	243.69	48.89	101.01	246.07	162.96	85.63	211.86	106.81	170.013	134.767
106.03	36.26	29.58	65.54	38.92	66.97	88.95	74.5	28.54	52.49	143.6	112.61	112.48	56.33	30.56	45.6	10.45	55.86	155.53	75.53	46.43	24.41	25.71	38.21	70.14	62.7	55.26	64.41	42.12	57.0167	53.93
75.25	4.58	44.09	60.35	87.14	140.06	118.33	51.73	79.39	202.14	84.72	62.3	37.01	61.6	14.15	33.24	24.82	36.2	76.07	90.77	63.05	84.36	86.63	83.64	79.94	78.56	55.71	57.53	72.8	80.7133	62.0133
2.11	3.7	17.34	20.22	22.23	40.79	19.61	40.11	20.92	109.27	39.49	29.91	13.04	14.74	3.66	19.09	0	14.97	31.95	17.25	9.26	42.59	12.92	29.66	34.44	39.39	20.57	39.37	38.22	34.4967	32.72
0	0	8.37	0	0	0	0	0	0	4.24	12.13	7.77	0	0	0	0	19.7	0	0	7.77	6.26	46.04	14.55	3.96	13.69	2.96	0	24.63	19.86	6.87	14.83
14.98	5.25	10.53	24.56	27.3	39.74	44.45	22.1	7.06	40.04	35.61	58.67	17.46	41.78	12.95	16.91	6.2	41.1	67.91	39.92	7.87	60.35	24.41	16.87	40.9	29.76	27.93	67.14	31.24	29.1767	42.1033
84.77	31.04	76.75	94.76	75.61	83.63	42.88	48.73	103.47	82.4	78.51	88.04	95.09	59.11	86.62	39.15	42.51	44.34	89.58	75.45	50.62	93.14	102.02	69.7	97.83	103.68	62.48	82.37	80.37	90.4033	75.0733
101.78	63.17	129.71	414.75	362.92	353.11	324.53	410.26	140.49	76.37	162.21	213.7	238.68	199.2	188.36	171.33	54.18	333.48	330.03	437.08	344.07	415.79	183.65	339.47	439.67	360.72	343.1	397.71	300.43	379.953	347.08
194.29	69.04	171.96	171.89	224.34	117.98	158.13	170.89	241.03	122.06	236.16	290.48	144.68	159.84	137.78	129.39	63.62	106.4	175.48	180.2	137.12	192.59	170.81	291.03	213.6	306.68	355.85	214.94	382.9	270.437	317.897
70.73	67.39	33.15	57.99	31.73	44.35	31.48	29.82	49.32	45.38	103.29	61.57	69.82	15.78	9.79	22.36	70.24	15.03	52.62	53.87	34.69	4.56	11.52	47	33.88	58.56	27.53	21.46	43.28	46.48	30.7567
22.48	8.73	84.71	66.41	78.35	91.57	85.63	67.87	81.29	30.68	115.54	85.93	110.36	58.46	81.95	54.18	28.49	89.27	81.22	98.81	67.05	125.32	105.18	90.61	94.59	78.47	106.89	105.16	70.96	87.89	94.3367
4.98	18.33	32.12	47.67	31.44	42.07	87.82	63.04	226.61	42.93	74.06	81.35	87.13	45.18	30.17	33.76	281.86	30.88	49.25	61	17.46	20.08	32.99	91.54	48.95	50.55	26.27	32.65	72.78	63.68	43.9
90.98	77.68	113.26	147.61	195.27	164.55	263.63	59.93	709.91	202.67	188.27	92.8	280.64	174.45	59	166.89	1427.3	30.2	145.42	117.53	129.49	132.87	173.71	237.2	100.79	61.2	64.54	39.21	63.25	133.063	55.6667
1547.19	994.28	4623.71	4601.3	2993.72	2493.99	1740.44	4291.75	2118.89	1779.29	1834.3	3035.58	2528.18	4673.71	3024.47	3604.98	1119.41	6836.05	6647.29	4468.89	2197.32	3220.65	3103.01	2306.14	2597.99	2191.61	2105.95	2745.95	2125.78	2365.25	2325.89
88.4	9.68	97.1	128.34	162.64	59.96	51.23	128.11	91.11	72.21	117.27	96.18	140.14	53.94	95.55	93.56	83.82	146.71	141.3	132.24	53.23	75.68	73.15	92.81	108.52	116.65	89.59	87.63	69.15	105.993	82.1233
119.26	33.57	311.91	369.56	274.65	272.21	308.08	363.63	174.59	125.25	406.83	217.81	348.92	406.88	290.95	353.4	105.74	196.05	336.69	390.4	184.67	284.86	158.32	132.87	256.08	229.23	193.39	230.57	121.42	206.06	181.793
50.68	15.78	62.68	88.49	59.2	40.74	88.77	118.71	104.8	65.23	153	128.67	135.11	43.19	63.3	85.82	66.02	104.68	157.11	87.3	86.32	113.44	123.3	88.35	89.03	75.77	77.62	110.67	101.8	84.3833	96.6967
57.49	21.4	130.5	112.92	83.1	99.65	86.63	106.03	96.49	104.59	207.44	74.28	172.41	80.17	80.78	85.18	24.78	85.87	142.01	87.95	44.06	78.17	51.23	91.52	91.23	65.45	61.18	52.03	84.94	82.7333	66.05
10.71	5	37.66	19.52	12.51	8.61	13.25	37.64	23.55	27.58	63.67	15.54	107.71	24.9	12.35	32.25	64.03	15.8	53.97	34.97	34.41	28.77	43.64	8.57	25.66	14.78	20.27	24.63	29.8	16.3367	24.9
0	1.74	11.63	27.13	24.35	41.89	9.2	10.46	11.69	50.12	63.21	5.4	166.71	27.69	8.58	16.81	116.37	8.79	11.54	8.1	8.69	16	45.49	3.66	26.15	8.22	24.14	23.96	0	12.6767	16.0333
16.95	3.3	17.65	33.45	26.4	27.25	24.45	43.67	37.26	13.42	41.57	38.93	43.89	18.38	13.03	12.75	7.79	45.01	26.27	37.9	19.79	15.17	42.19	29.89	19.85	28.84	21.38	72.72	44.52	26.1933	46.2067
19.79	2.77	4.64	16.22	33.28	38.17	29.36	33.37	22.37	11.75	26.88	21.53	43.4	22.07	0	22.34	60.04	17.51	46	25.83	20.8	38.26	48.36	15.34	20.85	6.55	16.04	16.37	22.01	14.2467	18.14
5.7	2.39	14.69	14.01	11.98	20.61	12.68	4.8	10.74	8.8	10.64	23.55	23.43	11.12	11.82	9	6.29	14.12	38.41	18.59	7.98	16.53	17.41	17.46	20.2	10.85	15.7	16.5	11.09	16.17	14.43
201.21	112.02	122.08	117.82	137.24	114.81	176.59	102.25	141.35	106.72	114.4	115.33	99.75	105.22	62.14	111.54	69.38	49.3	104.42	115.31	80.25	53.56	75.01	177.41	124.79	148.74	112.16	39.64	32.48	150.313	61.4267
92.34	27.72	68	46.86	55.47	89.07	156.57	111.22	36.04	62.69	82.87	86.11	63.3	55.18	27.37	59.56	0	30.36	42.93	77.49	60.08	34.01	48.36	69.63	72.04	55.7	34.22	65.49	51.36	65.79	50.3567
63.63	12.35	66.46	64.94	96.71	96.13	137.9	74.33	56.34	70.13	82.66	86.74	64.11	74.83	68.93	84.8	26.43	29.86	46.34	86.73	36.26	45.09	39.81	81.93	77.85	83.46	58.42	20.62	63.96	81.08	47.6667
86.16	26.1	62.75	130.45	116.7	133.38	123.09	105.54	108.07	60.18	132.46	88.68	88.6	68.2	50.34	73.6	51.39	48.44	85.27	89.94	48.95	52.54	73.51	152.16	94.82	109.9	111.39	54.6	77.72	118.96	81.2367
63.26	7.86	52.6	47.4	54.35	44.29	79.48	51.62	46.15	29.09	29.45	26.64	30.78	36.99	21.17	41.46	0	18.06	42.7	43.29	25.02	13.15	33.25	39.17	24.44	25.34	23.16	35.18	28.38	29.65	28.9067
136.91	29.31	62.38	135.1	101.29	27.51	84.64	48.1	139.76	27.11	116.24	91.03	114.71	74.25	26.31	34.34	10.49	13.46	8.84	57.92	39.97	36.77	54.22	71.6	91.09	116.5	191.17	41.96	126.92	93.0633	120.017
68.1	25.45	15.96	24.81	22.27	49.27	8.42	28.71	66.31	29.67	57.82	34.58	21.79	25.33	7.85	15.38	31.31	12.06	15.83	12.35	35.79	25.61	13.87	41.06	34.8	31.95	55.21	40.7	69.45	35.9367	55.12
49.96	3.89	13.01	56.89	11.67	30.12	61.77	58.51	53.62	31.33	63.63	36.24	34.25	30.97	28.8	28.2	0	2.46	19.36	30.2	7.29	42.49	48.05	40.99	21.28	32.17	27.01	36.37	50.18	31.48	37.8533
46.6	34.13	27.3	40.52	39.34	80.45	76.6	40.18	39.92	35.23	60.24	55.31	95.11	29.54	23.81	28.69	26.29	12.19	34.47	26.5	18.55	17.92	37.75	62.75	41.6	44.72	25.76	27.75	8.84	49.69	20.7833
119.52	79.55	63.02	24.5	46.07	28.83	77.58	62.99	157.67	131.36	50.74	78.03	94.22	33.34	20.67	40.48	49.45	5.29	20.84	71.52	36.64	149.28	60.86	92.66	42.94	74.22	87.22	74.18	149.58	69.94	103.66
63.82	34.19	26.39	35.91	15.79	31.69	27.85	31.66	22.99	31.22	9.56	65.36	23.16	36.65	12.98	42.38	0	29.91	87.28	55.14	16.44	3.03	42.06	74.84	55.75	37.3	30.44	15.53	10.44	55.9633	18.8033
59.46	117.68	146.3	85.3	112.52	114.72	60.65	112.8	74.23	65.34	85.82	135.85	124.31	128.52	92.54	73.83	20.5	97.36	107.13	113.2	57.29	81.45	60.55	130.05	111.09	142.76	96.42	100.45	57.88	127.967	84.9167
14.06	10.39	16.47	36.28	21.89	33.9	46.34	19.75	25.02	14.84	31.82	16.99	22.48	23.96	29.71	22.92	40.93	19.35	23.6	8.5	28.73	26.43	17.49	20.76	19.45	19.4	6.33	40.92	13.03	19.87	20.0933
44.06	14.15	77.44	148	120.96	170.47	183.87	92.88	57.95	82.89	211.99	109.87	206.4	104.97	98.42	120.21	70.9	56.88	89.64	90.88	35.38	99.11	74.79	39.99	90.59	78.28	61.03	74.7	22.98	69.62	52.9033
35	22.71	45.83	49.22	53.38	81.92	68.72	54.24	48.01	48.3	87.39	48.16	68.44	50.24	37.38	36.02	21.29	35.53	33.5	60.47	33.36	29.86	40.88	49.02	63.61	64.34	54.24	56.07	41.51	58.99	50.6067
136.58	11.35	59.67	88.56	107.08	94.91	98.74	107.35	54.53	116.89	161.16	236.75	104.73	87.16	96.08	107.14	15.96	71.71	72.66	114.59	56.77	31.71	84.87	81.18	167.45	137.04	75.07	67.04	48.28	128.557	63.4633
112.28	75.47	35.55	99.51	127.61	146.37	118.18	115.14	67.19	122.58	172.62	313.66	199.7	84.64	99.71	75.36	71.15	112.81	141.1	148.56	103.66	75.8	173.05	142.27	186.07	164.57	221.43	221.81	257.4	164.303	233.547
38.49	13.48	25.77	45.08	32.76	19.89	50.99	40.57	72.54	63.7	98.05	50.86	109.32	7.67	19.02	46.56	18.96	38.94	47.94	26.92	14.45	39.88	89.6	32.99	28.98	30.73	24.52	17.06	26.76	30.9	22.78
45.3	13.08	56.79	81.43	65.16	85.28	145.9	67	59.53	63.26	113.35	71.76	154.16	78.68	59.09	52.03	21.92	56.27	78.52	74.35	26.45	37.78	88.21	39.75	74.23	57.9	52.19	46.58	51.94	57.2933	50.2367
96.38	27.7	55.01	64.15	109.11	140.05	178.74	119.81	60.54	108.63	230.79	241.98	232.08	89.6	68.38	117.16	61.35	78.74	117.78	114.26	51.95	115.49	57.88	79.37	144.43	101.28	82.15	109.06	37.8	108.36	76.3367
38.4	11.77	22.5	29.52	45.42	20.26	48.97	65.77	36.19	29.94	57.06	73.12	92.14	40.17	41.51	37.93	3.31	33.99	50.22	62.67	16.82	34.81	73.33	50.06	57.49	50.68	23.35	67.86	23.36	52.7433	38.19
20.48	9.33	59.98	25.18	43.06	34.57	49.37	103.6	74.29	36.49	104.32	55.7	57.55	37.12	38.95	39.3	56.49	101.5	66.65	67.95	48.43	66	112.61	50.65	61.8	40.69	41.51	59.31	22.78	51.0467	41.2
77.88	21.83	135.05	93.64	100.44	97.67	86.66	151.03	129.16	83.28	198.37	108.46	128.13	43.44	70.03	94.95	47.26	85.48	119.5	89.81	54.57	105.43	142.76	158.71	94.02	79.96	80.82	92.37	90.97	110.897	88.0533
23.99	5.44	44.64	61.7	38.57	45.95	49.73	44.62	52.53	15.93	141.38	18.43	78.36	21.65	56.13	47.79	19.46	48.72	52.5	42.22	32.14	28.43	47.43	41.42	32.45	36.22	21.74	31.14	45.14	36.6967	32.6733
43.38	126.13	15.25	11.86	42.57	0	80.46	64.01	47.01	36.08	103.13	37.76	41.63	36.3	22.51	48.97	119.67	26.88	25.22	14.16	7.6	17.48	44.18	24.82	24.94	28.73	21.1	44.87	6.03	26.1633	24
22.42	2.94	65.66	49.77	62.85	70.96	57.17	76.79	50.17	79.9	104.68	57.93	61.47	27.35	24.23	44.29	0	99.21	100.98	65.55	49.09	99.35	74.2	40.86	81.89	46.4	72.7	92.75	54.55	56.3833	73.3333
261.46	359.02	3914.98	1128.89	883.25	630.55	523.69	1256.59	2976.08	74.55	275.26	847.73	706.16	561.5	3562.91	2632.71	86.55	3022.42	1665.56	1206.05	1387.79	3105.3	1427.14	886.06	1067.15	1017.43	1204.07	1391.88	1643.34	990.213	1413.1
650.75	487.81	4467.89	1333.71	1194.94	585.9	579.29	1865.53	4844.06	110.82	615.1	2586.65	1207.4	865.13	3135.95	2585.75	203.44	5068.73	2945.14	2003.51	1649.13	3617.93	2182.44	1677.61	1490.12	1233.81	1962.69	1875.72	1453.86	1467.18	1764.09
366.04	406.83	4903.67	2994.07	2061.07	1856.81	1442.86	2021.83	3323.99	85.5	496.18	1940.02	1777.71	1643.85	6372.97	4924.85	261.84	5864.87	4158.43	3195.92	1310.7	5169.95	2621.96	1488.26	2144.07	1637.57	1718.29	2912.6	1318.22	1756.63	1983.04
7.44	6.09	113.4	91.55	71.31	68.83	87.45	94.16	76	2.95	52.67	116.1	105.47	96.9	227.45	196.1	3.42	166.94	138.47	97.19	41.3	153.97	161.74	87.49	98.67	87.32	90.54	164.28	110.43	91.16	121.75
85.82	12.09	857.22	349.34	321.81	296.57	375.73	328.22	565.19	11.04	153.23	265.67	290.49	278.82	821.57	762.99	34.17	599.05	504.95	587.11	268.11	387.08	644.17	455.93	332.27	306.91	312.74	388.61	225.13	365.037	308.827
245.98	14.36	1344.94	320.09	660.87	529.66	847.21	1172.82	1639.01	20.87	407.74	688.2	682.51	637.05	2126.9	1454.48	64.62	1306.35	544.65	684.95	477.07	759.77	1151.08	930.77	743.5	613.4	536.57	795.61	309.47	762.557	547.217
93.29	10.89	880.51	722.33	533.98	612.47	451.77	491.63	766.74	24.63	176.01	236.84	252.25	549.31	1595.4	1175.99	128.67	692.72	632.61	589.23	481.2	2793.84	950.04	554.87	446.92	321.84	600.91	1468.92	648.64	441.21	906.157
377.31	17.75	2837.15	1392.7	1243.27	1100.07	1169.72	1436.35	1729.85	53.53	521.14	667.86	737.32	1421.43	4450.51	2606.37	240.77	1654.87	1558.01	1148.72	922.37	6184.67	1863.8	861.71	979.28	932.5	1196.24	2430.94	1143.29	924.497	1590.16
53.43	21.65	41.74	47.24	41.12	32.85	40.8	48.59	39.98	51.04	25.8	96.89	56.02	26.3	34.42	31.93	11.56	82.53	75.51	49.01	20.19	44.74	42.68	54.73	52.2	51.61	44.17	43.35	53.9	52.8467	47.14
182.27	48.61	135.5	290.76	254.2	387.14	314.01	300.35	150.39	90.14	157.89	200.33	238.47	196.12	153.6	199.49	24.25	303.83	285.02	286.37	189.63	326.53	230.84	210.57	292.98	217.94	316.56	362.39	256.03	240.497	311.66
65.21	20.76	59.73	140.93	113.84	155.82	123.13	119.96	46.36	43.67	92.6	123.83	178.79	92.59	77.91	85.65	8.18	126.97	161.24	136.72	62.3	136.6	90.55	97.82	115.29	81.96	89.39	140.62	105.51	98.3567	111.84
88.69	21.43	89.58	200.58	150.04	200.99	178.67	254.65	100.14	48.14	137.62	174.7	166.67	121.55	124.29	115.65	107.56	154.3	129.76	207.12	115.19	190.98	154.17	156.93	199.25	155.09	176.05	282.6	182.87	170.423	213.84
63.56	93.19	89.36	95.53	94.19	127.01	117.88	107.19	70.59	31.29	101.76	90.89	80.29	86.11	81.65	97.38	12.52	71.53	89.72	99.77	90.67	125.11	59.18	118.83	101.79	90.21	108.96	78.89	112.37	103.61	100.073
0	0	0	13.12	0	34.73	0	20.24	9.05	22.81	0	10.45	32.91	0	33.21	21.68	0	0	0	10.45	0	0	0	1.77	0	3.97	7.78	0	53.4	1.91333	20.3933
107.48	39.19	74.53	125.88	133.75	179.86	162.72	134.09	119.88	153.76	214.17	150.36	189.46	137.65	87.25	143.62	45.38	46.6	91.79	96.65	90.3	213.86	96.05	97.58	130.3	130.76	135.16	214.79	213.51	119.547	187.82
27.82	15.11	40.75	64.63	83.85	119.1	87.72	64.51	97.66	61.15	638.97	134.71	580.76	60.14	67.36	69.1	59.48	89.89	119.67	115.02	56.05	208.49	181.33	112.21	105.3	77.75	100.38	165	83.18	98.42	116.187
38.79	16.3	65.14	107.76	140.45	177.72	175.03	65.41	172.99	65.28	808.97	135.04	950.95	122.6	91.67	93.4	167.61	154.49	153.3	148.39	74.74	134.38	333.1	126.72	149.26	125.24	83.86	130.16	77.31	133.74	97.11
27.24	4.77	50.53	49.63	95.46	104.02	168.4	28.71	174.33	24.27	599.38	69.16	549.3	72.81	51.03	53.81	269.25	96.45	76.53	69.15	103.39	40.24	238.1	106.85	76.12	66.72	60.74	6.26	31.57	83.23	32.8567
37.82	4.27	82.92	121.7	130.84	130.94	257.97	74.59	174.18	73.21	976.87	140.72	947.65	95.29	107.61	89.53	286.08	150.12	156.02	149.33	84.43	118.96	278.33	113.28	133.27	107.08	149.38	129.57	101.8	117.877	126.917
15.62	3.65	48.8	71.13	74.8	103.58	67.58	38.41	115.28	63.4	282.87	158.6	290.85	87.12	54.02	105.78	82.57	73.73	105.9	94.87	70.68	56.63	76.87	131.65	92.27	65.73	80.2	64.62	86.87	96.55	77.23
52.67	9.59	74.05	37.42	69.4	45.73	54.7	35.53	48.63	22.53	89.43	66.47	77.98	64.63	80.15	59.45	20.34	70.86	48.98	98.55	53.51	81.48	107.27	83.22	70.65	70.64	68.32	103.14	105.46	74.8367	92.3067
145.35	77.87	55.1	40.89	53.93	30.93	55.5	45.06	68.48	22.86	36.29	88.37	38.1	53.65	22.18	38.61	88.44	26.49	59.63	13.95	67.4	106.78	56.59	74.96	71.68	81.41	135.17	103.18	107	76.0167	115.117
289.39	156.88	88.8	47.07	106.24	91.39	76.67	116.19	198.02	45.02	70.2	82.46	18.89	67.26	23.83	23.33	28.51	36.59	56.07	142.42	114.67	199.87	147.35	151.34	174.94	231.04	162.01	156.79	402.41	185.773	240.403
33.36	2.6	43.43	43.05	62.35	33.52	55	35.16	74.22	11.01	33.04	10.08	22.87	59.45	57.69	33.47	0	39.37	38.78	43.35	38.96	73.18	54.73	32.16	35.51	26.85	30.05	62.62	33.5	31.5067	42.0567
47.29	5.1	76.72	64.61	33.14	61.41	87.7	84.35	75.41	43.22	74.12	43.54	67.33	35.51	69.2	16.43	10.03	57.96	59.2	57.38	44.61	64.48	62.98	46.33	88.87	58.73	56.04	57.69	45.53	64.6433	53.0867
617.62	115.63	524	232.79	522.42	487.93	1145.42	314.25	1219.1	6768.51	1618.28	382.33	802.95	341.54	147.32	240.41	2526.08	47.13	123.78	231.69	438.36	25.74	173.5	115.97	193.85	246.86	86.34	146.86	74.04	185.56	102.413
117.72	39.18	148.27	201.06	154.7	138.4	229.24	148.89	159.46	99.65	189.9	185.72	282.44	188.79	137.42	116.28	69	224.03	212.11	152.09	103.11	54.54	215.79	153.74	156.5	135.24	73.97	152.21	57.29	148.493	94.49
982.63	339.65	2203.45	1547.1	998.82	721.91	1170.65	727.01	1079.18	394.3	972.38	800.07	446.08	834.88	945.29	815.39	969.31	835.19	786.72	743.35	1242.54	2826.18	888	1175.93	1038.09	942.87	1519.5	1893.67	1357.33	1052.3	1590.17
1310.44	284.65	1441.01	855.24	905.61	843.04	896.09	1172.82	2026.34	456.64	1510.36	1298.34	1824.2	1071.96	974.83	747.9	1226.78	1244.14	944.63	1606.83	904.12	1029.34	1356.85	1428.99	1923.63	1559.26	1792.54	2034.46	1817.13	1637.29	1881.38
625.6	184.17	366.49	629.72	592.39	786.47	990.52	634.81	525.99	509.02	1138.56	807.39	1256.89	457.09	500.65	582.24	227.18	453.59	524.15	705.94	361.42	191.71	384.62	623.13	796.26	726.66	221.23	271.92	249.87	715.35	247.673
48.73	23.59	60.21	39.95	57.13	72.65	134.74	54.16	61.36	30.53	96.29	58.81	115.4	51.9	52.1	57.01	70.88	73.72	66.95	83.86	47.34	62.83	64.06	43.34	56.88	69.32	55.31	109.37	49.28	56.5133	71.32
241.03	39.85	452.62	681.73	623.61	909.93	818.81	764.47	215.97	402.78	179.77	292.88	903.32	557.58	74.01	71.2	518.83	658.96	632.37	778.68	358.1	393.86	1016.2	837.8	739.72	590.28	400.88	551.43	446.35	722.6	466.22
275.01	23.79	188.95	605.39	578.23	429.87	503.73	737.15	231.14	82.69	159.98	398.96	302.56	388.24	361.09	312.36	28.1	730.26	757.77	550.36	295.89	340.59	205.72	342.8	628.63	534.8	309.68	505.71	323.4	502.077	379.597
22.27	21.84	41.75	121.71	71.79	102.04	86.73	89.19	55.61	26.46	56.72	50.88	38.16	52.79	73.17	80.44	15.36	104.47	93.19	142.94	54.61	26.91	47.62	157.43	84.28	69.14	19.86	59.89	24.77	103.617	34.84
19.85	11.59	23.26	39.18	26.28	29.26	30.68	23.25	75.35	28.17	34.65	19.2	41.58	47.68	28.61	33.62	319.45	41	37.18	34.8	23.19	8	29.2	32.37	28	22.37	32.19	31.94	29.14	27.58	31.09
66.79	1367.7	385.23	161.45	115.22	154.87	181.03	162.44	1236.83	650.05	274.79	128.56	468.39	308.07	79.96	156.58	8842.84	50.02	89.58	75.45	81	45.53	413.31	402.07	140.28	127.61	116.63	123.99	178.6	223.32	139.74
11.02	12.86	70.99	22.58	23.16	50.92	37.45	46.44	47.57	101.43	81.05	21.97	52.86	33.28	41.27	12.44	210.17	43.88	57.62	55.93	24.12	44.38	74.79	24.06	43.98	32.68	13.4	36.71	20.42	33.5733	23.51
57.08	10.43	84.32	132.24	86.97	107.73	110.46	130.78	70.15	106.14	172.77	307.81	182.02	110.74	77.25	86.84	222.48	127.4	204.82	214.64	58.69	265.95	283.05	72.83	161.68	142.8	130.78	169.42	141.48	125.77	147.227
237.93	166.69	192.99	650.18	602.89	375.18	67.89	192.9	250.06	43.49	155.39	617.31	175.65	102.09	253.2	206.6	227.18	1101.58	1170.14	438.05	176.34	604.63	260.93	655.38	429.62	560.67	964.53	694.14	967.1	548.557	875.257
53.02	8.44	175.08	177.83	130.07	110.44	174.32	198.14	155.56	54.41	141.19	120.63	173.48	107.55	120.87	92.5	96.4	166.4	162.5	156.01	196.32	104.87	319.07	105.88	118.92	113.74	62.53	113.02	46.92	112.847	74.1567
49.39	28.43	161.21	96.41	163.2	131.88	150.49	59.5	184.51	159.29	305.53	42.23	287.8	132.84	146.43	95.58	238.44	90.56	135.34	103.63	77.26	76.76	273.06	86.61	94.65	99.32	94.4	55.96	44.15	93.5267	64.8367
15.13	13.25	90.43	134.4	72.12	76.64	98.23	76.56	203.2	57.54	222.28	54.34	105.81	82.31	60.19	80.29	114.8	77.69	100.27	67.5	37.11	50	238.88	51.68	58.72	37.59	50.31	66.79	25.25	49.33	47.45
75.11	56.69	51.33	73.3	70.19	92.72	117.74	71.62	41.28	31.87	50.86	88.53	80.29	53.62	43.3	67.63	11.1	95.76	76.92	82.68	58.74	43.95	63.74	78.56	88.67	75.14	46.4	86.94	37.3	80.79	56.88
40.35	48.33	21.35	19.56	37.4	56.5	55.52	30.18	37.4	45.62	51.93	60.89	51.75	49	24.76	29.38	17.95	29.95	27.23	46.72	25.08	38.8	33.13	39.16	40.53	49.03	24.27	36.8	16.29	42.9067	25.7867
89.7	43.43	46.36	79.3	61.02	57.26	73.39	111.22	83.28	75.22	114.23	97.59	90.42	99.33	54.75	32.76	25.47	72.39	76.67	121.98	34.66	31.89	123.58	65.74	123.85	85.19	62.03	58.21	58.7	91.5933	59.6467
94.18	29.9	148.27	112.59	107.26	110.01	65.5	186.11	87.35	55.95	184.9	144.1	141.22	82.08	86.52	122.92	89.3	106.8	109.48	152.09	121.16	151.77	128.87	123.86	145.22	97.47	128.85	83.21	106.4	122.183	106.153
65.95	19.41	92.73	82.91	66.56	76.35	29.36	38.93	44.75	53.28	125.43	94.72	59.68	80.94	59.31	95.3	29.11	77.06	122.67	88.97	57.77	59.52	102.09	93.98	72.04	89.55	47.06	49.12	80.71	85.19	58.9633
75.77	64.64	133.69	137.63	195.55	241.85	228.15	174.75	154.55	199.64	431.39	197.86	417.97	159.12	115.62	153.96	194.26	121.51	144.04	152.26	80.42	142.94	102.58	155.16	195.58	198.17	100.46	171.5	130.16	182.97	134.04
244.66	85.7	118.82	128.17	157.26	246.11	256.26	216.45	379.25	195.04	520.92	293.78	449.27	125.52	127.15	164.57	125.88	122.3	195.99	254.45	146.56	320.73	197.51	190.7	232.59	161.63	158.28	263.12	130.45	194.973	183.95
1184.22	604.19	135.73	272.6	333.79	131.93	214.85	624.06	112.19	240.86	262.28	868.3	141.18	224.38	211.47	261.55	35.51	136.72	239.41	287.07	191.66	238.54	419.46	428.85	499.47	410.3	276.56	421.61	322.18	446.207	340.117
250.1	98.7	40.8	73.53	57.69	34.36	64.58	106.77	37.29	84.63	150.52	172.22	117.19	70.64	38.32	60.75	30.56	56.04	69.92	130.88	49.91	22.96	93.49	138.49	147.11	86.5	41.07	65.49	70.43	124.033	58.9967
659.25	105.15	796.54	647.42	484.73	322.94	300.2	328.8	551.86	171.33	684.64	416.28	425.68	529.44	519.13	401.99	243.55	354.28	444.75	542.71	371.2	350.96	746.27	418.29	465.26	403.27	415.19	328.77	478.82	428.94	407.593
25.93	1.51	20.26	14.76	25.75	13.03	16.03	31.89	7.13	14.12	29.36	11.76	16.3	24.11	14.95	43.91	8.94	28.69	10.05	23.51	7.57	50.5	15.41	15.16	9.32	20.58	24.53	29.81	33.06	15.02	29.1333
116.57	146.4	69.95	81.58	87.67	92.56	126.54	143.83	70.99	52.36	118.28	89.71	130.58	118.94	44.25	83.44	215.66	47.81	105.76	105.16	52.29	100.8	167.92	82.39	125.3	105.93	76.07	96.06	86.97	104.54	86.3667
163.74	255.89	29.51	60.23	35.31	75.94	23.36	106.2	83.08	52.37	176.44	137.04	155.41	43.91	98.01	92.42	277.94	39.02	65.88	71.94	49.64	162.38	153.91	88.34	87.49	96.46	158.28	243.19	332.77	90.7633	244.747
239.15	76.93	297.35	440.12	393.37	253.06	452.57	267.48	390.9	220.35	691.99	446.06	277.69	415.17	329.16	297.51	141.36	444.95	419.83	390.26	316.34	102.25	934.39	263.05	451.24	353.57	170.15	201.93	169.67	355.953	180.583
228.78	35.26	144.74	156.29	208.44	176.55	246.09	154.32	159.52	141.34	264.16	204.11	316.79	146.76	189.9	191.11	100.97	166.05	175.52	141.87	120.23	55.3	396.06	299.82	140.28	100.39	122.42	135.67	114.53	180.163	124.207
19.85	8.94	23.26	32.94	40.75	37.62	31.56	44.84	19.38	18.53	42.14	54	32.08	35.6	34.33	40.02	41.07	45.19	41.21	57.08	21.12	31.99	51.99	50.78	52.31	45.79	43.69	32.27	15.78	49.6267	30.58
16.98	9.91	33.15	46.39	39.66	40.94	78.71	65.6	17.33	13.45	62.45	21.55	29.09	27.62	19.57	25.55	3.9	50.09	29.6	20.01	14.87	11.4	46.1	20.37	42.02	25.77	36.7	31.22	23.61	29.3867	30.51
44.82	5.23	28.01	28.58	48.17	46.84	44.33	18.9	26.75	17.75	71.03	22.76	57.35	29.17	10.33	43.85	12.36	26.45	38.21	8.13	7.85	9.63	30.43	21.51	31.49	32.16	31.49	47.39	4.16	28.3867	27.68
32.02	14.71	17.51	19.45	26.43	35.18	29.03	18	24.14	12.26	34.44	23.23	37.07	22.82	22.15	24.1	25.52	15.12	14.89	26.32	16.21	20.07	27.54	18.78	34.43	29.16	24.81	19.14	15.83	27.4567	19.9267
10.38	4.37	7.3	31.21	16.01	10.02	3.85	26.27	8.81	4.93	21.16	18.08	32.74	26.07	3.59	11.72	5.73	11.03	33.8	16.95	27.29	48.53	10.57	17.25	13.93	16.34	35.36	63.01	20.22	15.84	39.53
266.71	104.99	267.39	356.91	304.48	245.35	305.96	568.01	165.82	147.01	247.45	275.23	834.99	226.23	337.6	310.39	299.59	197.14	357.99	394.86	139.68	274.72	543.22	239.05	385.94	284.57	238.54	282.51	252.35	303.187	257.8
84.11	14.01	30.04	63.07	65.42	43.29	70.38	131.89	47.84	30.47	102.76	79.23	114.61	55.78	28.38	46.31	33.95	43.58	45.31	74.2	43.12	83.47	82.52	153.54	102.69	156.26	168.82	168.34	242.47	137.497	193.21
79.14	36.68	9.99	26.62	38.4	23.49	36.13	30.8	31.55	18.81	26.88	39.74	29.21	15.28	10.53	11	5.04	16.17	29.72	37.09	29.86	9.81	18.6	44.28	29.75	33.27	26.65	32.75	76.19	35.7667	45.1967
54.18	23.5	69.53	91.66	95.84	68.44	105.27	76.14	74.15	61.31	162.1	162.81	187.47	82.75	66.93	75.72	7.12	84.5	110.97	155.78	67.79	124.73	99.84	77.15	134.72	135.64	135.97	174.35	96.87	115.837	135.73
132.53	25.94	374.5	435.4	428.92	407.75	290.97	665.55	162.07	72.36	318.53	215.23	186.37	267.71	455.01	301.41	61.83	520.98	481.44	406.57	146.81	442.85	155.8	396.08	508.85	442.54	417.96	588.66	356.38	449.157	454.333
53.77	15.47	168.74	233.51	153.42	155.14	131.77	129.53	104.04	59.32	283.67	102.37	250.1	99.08	109.58	136.56	58.26	200.56	238.84	182.79	111	236.73	127.11	208.41	197.78	183.63	151.02	279.39	146.86	196.607	192.423
27.03	10.26	97.65	46.17	56.84	35.31	108.62	85.47	41.39	26.76	36.34	22.06	52.5	53.4	46.74	33.06	31.07	31.9	52.37	46.56	21.7	27.23	64.23	58.63	56.11	54.09	34.7	18.64	34.46	56.2767	29.2667
103.89	54.85	155.23	163.54	197.85	185.18	208.02	169.79	128.03	131.47	277.38	200.67	235.31	116.53	109.35	152.96	62.3	234.54	252.02	162.98	118.02	179.54	299.74	313.47	198.7	177.63	194.7	218.02	189.47	229.933	200.73
5.85	6.55	8.22	12.78	6.55	8.46	6.5	7.39	7.16	14.58	9.92	20.35	11.22	14.67	6.06	11.88	4.84	5.17	8.15	11.45	4.1	13.19	8.33	8.85	11.76	11.13	8.53	3.22	1.63	10.58	4.46
3.67	0.64	3.23	2.51	3.22	6.64	5.11	7.74	5.62	1.64	14.03	4.99	6.29	5.12	1.59	3.11	0	4.88	3.2	3.99	0	0.74	0.93	5.42	5.72	5.7	0	3.8	3.83	5.61333	2.54333
0	3.78	8.42	4.91	5.04	4.33	0	0	3.39	6.4	6.1	0	2.46	5.01	6.21	0	0	0	0	0	6.29	0	0	3.98	0	2.97	2.91	0	0	2.31667	0.97
13.75	15.41	3.22	3.76	13.49	9.95	0	11.59	20.73	27.77	16.34	14.96	16.96	26.84	23.77	6.21	0	0	12.79	8.97	12.04	0	2.8	18.27	13.17	14.8	51.27	17.06	7.65	15.4133	25.3267
52.01	35.64	13.25	24.72	15.85	43.63	67.1	4.77	35.16	41.64	84.47	27.06	43.4	15.77	3.91	30.63	0	6	2.63	23.37	7.92	3.64	11.51	26.71	26	24.34	12.83	14.03	12.58	25.6833	13.1467
43.18	18.91	3.16	11.06	17.02	16.27	45.05	22.76	21.62	12.83	43.54	14.68	9.25	7.53	4.67	15.23	7.44	2.39	12.55	17.62	18.91	13.05	0	19.93	23.27	15.64	19.69	33.5	11.26	19.6133	21.4833
178.96	37.04	9.53	22.23	57.01	78.47	75.43	17.15	68.98	53.15	124.31	26.55	144.98	34.03	14.07	27.55	56.09	21.6	37.82	13.27	49.87	0	0	40.54	42.86	63.98	6.6	0	0	49.1267	2.2
14.55	29.31	0	9.94	10.2	8.77	33.73	7.67	15.42	19.45	40.15	15.83	29.92	10.15	6.29	28.74	0	0	12.69	13.85	9.56	0	3.7	29.54	8.71	4.52	20.65	2.51	15.18	14.2567	12.78
0	5.7	9.53	0	5.7	0	0	0	7.66	0	6.91	0	5.58	0	0	0	44.88	0	0	0	14.25	0	0	6.01	3.9	6.73	0	0	0	5.54667	0
5.98	8.37	0	0	4.19	0	0	12.6	2.82	0	10.15	6.5	0	8.33	0	0	0	15.87	0	3.25	0	0	0	9.93	0	9.9	9.69	0	0	6.61	3.23
2.89	1.01	3.38	0	4.04	3.48	0	0	1.36	0	0	0	3.96	0	0	13.03	3.98	2.55	3.35	3.14	2.53	2.32	5.88	3.73	4.15	4.78	2.34	5.97	0	4.22	2.77
0	2.47	0	9.64	14.84	8.51	0	0	13.3	4.19	5.99	0	0	0	0	7.97	0	0	0	19.19	0	0	0	7.81	6.76	5.84	0	0	9.81	6.80333	3.27
0	1.49	4.97	0	14.87	10.23	23.61	8.95	10	15.13	21.62	4.62	20.36	0	7.34	4.79	0	7.51	19.73	9.23	7.43	0	4.32	13.32	8.13	3.51	0	0	0	8.32	0
0.82	4.87	8.63	24.59	28.66	37.48	25.79	13.79	13.49	3.89	13.19	6.23	8.97	10.27	4.24	10.16	7.9	7.24	19.97	19.58	11.46	3.95	1.67	14.19	16.85	19.3	8.62	7.33	12.51	16.78	9.48667
0	11.24	9.4	10.96	28.11	19.35	0	0	7.56	4.77	20.43	8.73	0	11.19	0	9.06	0	0	27.98	8.73	0	0	0	11.85	15.37	9.96	6.5	0	0	12.3933	2.16667
34.45	6.03	67.27	188.29	108.66	103.86	202.33	60.52	54.1	6.82	29.25	18.74	11.81	8.01	9.93	19.44	0	0	60.07	40.6	40.23	4.63	0	27.56	19.25	49.92	55.86	43.55	79.84	32.2433	59.75
55.12	106.2	48.44	122.39	212.48	141.24	268.35	116.19	84.4	24.56	93.6	52.48	28.34	57.65	35.75	62.22	0	79.28	104.12	168.66	78.46	49.97	35.08	55.96	99.02	88.42	39.1	23.76	76.65	81.1333	46.5033
18.89	92.65	33.2	51.63	125.79	159.47	87.59	39.82	40.05	39.28	48.12	51.39	6.48	39.52	16.34	0	182.4	16.72	43.92	102.77	49.64	175.06	38.48	22.67	63.35	54.75	84.25	201.93	262.71	46.9233	182.963
63.56	410.31	138.3	514.87	486.84	952.57	900.93	76.56	130.48	124.06	250.55	172.89	140.05	113.96	94.21	97.38	112.71	40.19	343.04	350.68	107.37	7.32	64.73	123.19	302.31	246.21	66.26	18.78	164.14	223.903	83.06
148.48	525.89	164.3	326.85	352.66	497.33	504.84	191.27	264.27	245.01	504.24	350.02	152.67	172.55	85.59	148.99	398.19	94.92	335.61	448.7	173.4	79.76	176.41	228.39	312.18	314.16	133.76	125.14	263.82	284.91	174.24
154.87	6.9	16.5	30.78	59.2	71.3	130.55	59.35	128.68	70.25	69.33	147.05	61.77	31.41	53.56	22.25	27.18	32.4	58.92	42.89	17.26	27.23	5.73	55.09	55.3	66.44	15.98	46.6	31.32	58.9433	31.3
232.66	404.69	75.2	131.54	129.33	125.76	89.27	84.56	11.34	47.66	47.68	17.46	33	67.13	69.37	54.34	44.26	71.01	55.96	56.73	91.35	6.46	24.51	137.72	196.01	235.81	58.54	38.73	11.16	189.847	36.1433
12.84	26.42	5.64	24.12	26.99	27.09	35.71	16.91	4.54	2.86	8.17	10.47	9.9	26.85	0	14.49	4.43	17.04	16.79	27.93	9.84	0	6.54	23.4	27.67	24.58	7.81	19.92	13.39	25.2167	13.7067
31.9	20.75	77.43	68.5	63.89	68.7	109.89	100.88	31.14	17.6	23.22	32.23	70.3	57.2	63.05	43.73	18.86	32.27	42.39	69.42	55.89	16.53	32.49	80.34	64.41	29.25	9.24	28.29	6.34	58	14.6233
827.75	274.09	525.17	691.4	715.87	902.07	1007.97	671.59	975.68	711.6	673.59	550.56	675.55	476.97	496.95	825.09	684.98	364.95	577.33	667.74	496.56	534.82	305.37	769.12	665.88	661.41	357.08	466.33	395.26	698.803	406.223
19.37	6.79	61.41	49.82	50.31	48.09	52.83	48.04	28.99	18.95	35.79	39.67	29.68	73.09	45.32	51.45	15.72	80.68	66.23	86.77	27.94	62.43	22.05	36.81	57.86	47.17	39.72	39.29	33.27	47.28	37.4267
303.29	175.85	2217.88	1957.7	1700.54	1866.42	1454.7	925.91	704.6	1087.23	1411.8	1684.09	666.73	1691.8	1483.04	932.66	1052.97	3628.75	4461.74	1843.21	595.42	1095.49	511.21	1069.45	1773.58	1454.71	1254.95	1326.98	1367.03	1432.58	1316.32
78.2	14.53	43	76.32	44.74	78.9	76.95	60.55	53.38	52.14	82.65	85.08	70.01	40.06	38.64	59.45	68.23	43.79	57.51	63.37	51.72	75.86	53.63	53.61	59.63	62.1	38.82	47.32	51.04	58.4467	45.7267
104.9	35.98	235.56	161.24	150.1	181.82	372.87	179.65	123.55	46.73	256.04	1360.04	259.16	103.62	143.61	108.54	48.22	241.79	223.55	169.99	139.73	130.3	200.29	154.89	175.88	148.37	150.6	171.79	127.63	159.713	150.007
283.63	114.84	168.31	317.07	273.65	346.44	280.08	504.69	364.43	131.29	290.84	324.62	373.7	400.66	254.79	286.91	416.58	378.2	346.83	202.37	190.35	213.69	667.69	259.04	363.5	263.8	271.77	172.72	225.37	295.447	223.287
64.09	23.23	132.06	54.35	74.35	79.95	127.06	139.76	127.03	24.94	159.49	91.38	145.44	67.8	72.62	64.87	79.25	50.86	59.09	78.14	48.39	21.37	148.54	77.92	95.29	86	35.84	53.34	36.88	86.4033	42.02
38.22	9.84	43.46	41.47	25.21	40.66	70.88	35.54	25.42	19.37	78.26	44.03	41.61	34.49	21.38	48.22	15.5	18.9	28.75	51.98	20.68	31.7	41.21	32.78	40.93	42.35	27.34	35.66	34.39	38.6867	32.4633
19.67	7.66	30.73	5.97	21.44	15.81	20.26	23.03	22.65	20.77	12.99	21.4	40.45	21.33	15.12	12.33	6.03	9.67	15.24	27.34	21.06	1.76	24.48	26.62	14.66	11.76	8.86	16.58	6.08	17.68	10.5067
27.11	17.55	30.8	47.14	28.79	28.72	31.99	27.7	29.02	17.08	52.3	32.17	52.93	30.93	29.83	31.53	9.06	26.9	36.28	32.62	30.22	15.22	16.73	30.17	31.48	38.08	16.65	22.09	11.42	33.2433	16.72
8.29	9.68	19.42	15.1	21.3	29.98	35.86	0	20.82	1.64	21.11	6.01	11.36	3.85	4.78	15.59	11.43	19.56	19.27	22.54	2.42	4.45	19.69	18.36	17.2	12.58	17.92	3.81	15.37	16.0467	12.3667
35.6	40.84	338.93	139.86	156.58	98.74	137.01	97.56	171.51	109.45	166.25	77.47	165.96	167.57	113.9	153.73	2099.19	55.94	63.11	100.22	137.99	86.78	319.06	310.35	121.95	132.28	141.44	109.25	139.86	188.193	130.183
224.8	125.37	194.08	218.24	169.99	185.47	170.06	255.64	158.87	137.06	273.73	434.47	239.26	198	153.46	260.44	77.51	212.07	261.32	231.69	126.95	61.97	147.6	215.66	255.06	204.49	213.44	238.65	292.03	225.07	248.04
259.89	710.99	319.51	422.62	304.01	386.21	414.1	385.8	133.65	190.27	425.76	452.03	496.82	326.69	281.69	396.68	222.13	335.34	353.17	433.07	235.65	573.66	348.53	335.12	441.89	350.8	390.26	488.42	307.95	375.937	395.543
32.68	13.21	23.56	48.08	28.19	27.28	27.97	74.18	46.19	14.93	40.55	24.61	25.85	21.03	43.47	39.72	20.8	46.72	32.14	41.02	35.23	56.71	23.04	53.82	38.53	57.23	36.68	98.8	38.45	49.86	57.9767
21.48	9.11	14.57	32.44	14.26	19.09	31.45	28.6	24.5	26.19	22.08	39.37	26.35	26.8	21.51	20.42	20.27	20.02	27.6	26.45	18.82	30.97	13.82	22.75	26.54	16.85	21.08	44.44	20.44	22.0467	28.6533
16.36	28.65	26.83	49.18	80.26	71.02	145.63	82.76	67.83	132.17	108.34	74.76	148.03	91.26	50.92	88.64	94.77	26.06	57.05	56.95	31.52	34.27	23.32	47.71	67.4	79.91	68.97	81.22	22.75	65.0067	57.6467
39.42	37.48	52.78	38.47	59.2	54.32	73.11	35.61	122.04	127.12	153	67.4	100.37	117.8	68.17	69.93	233.01	19.94	52.37	64.33	39.46	86.21	86.02	115.38	62.05	41.96	45.66	19.42	31.32	73.13	32.1333
90.6	44.2	913.66	742.75	548.81	425.29	444.07	593.4	269.83	126.86	362.63	376.7	334.93	455.75	503.61	441.97	334.71	1208.63	782.37	735.72	501.64	597.05	645.84	397.18	553.38	329.52	430.25	475.26	220.47	426.693	375.327
93.42	33.98	1086.12	814.95	627.04	600.07	443.13	855.85	357.18	156.88	533.84	703.68	405.17	591.25	559.22	567.84	384.06	1286.44	1227.97	1070.07	580.64	1052.38	806.81	537.86	864.93	586.05	683.14	815.16	504.63	662.947	667.643
27.03	21.04	21.11	45.14	21.05	32.59	33.42	37.99	28.3	10.71	25.5	42.48	16.47	16.75	46.74	20.34	24.85	31.9	34.91	58.81	10.52	4.84	52	60.98	41.73	54.71	31.66	10.36	20.88	52.4733	20.9667
0	0	0	0	0	6.48	0	0	0	0	0	0	0	0	0	0	0	0	0	0	0	0	0	0.99	0	0	0	0	0	0.33	0
34.05	4.77	39.9	9.3	19.09	57.48	12.63	28.71	28.88	24.27	28.91	51.87	4.67	9.5	82.44	53.81	112.71	42.19	23.75	62.97	41.75	82.31	34.68	64.11	88.08	56.38	82.82	79.83	47.35	69.5233	70
58.94	20.64	69.05	70.46	59.38	124.36	88.81	69.88	71.15	30.63	59.42	64.12	63.12	66.78	63.7	58.21	40.64	58.69	77.07	106.19	93.56	47.49	67.52	123.06	72.35	85.39	41.81	38.1	163.9	93.6	81.27
218.98	107.12	176.1	251.4	218.86	229.68	350.84	136.56	201.45	73.12	239.82	119.83	141.23	193.34	174.78	185.76	323.46	91.75	97.9	145.9	204.28	128.42	159.66	188.46	243.94	199	144.97	136.71	138.74	210.467	140.14
149.67	45.59	236.36	231.18	182.43	109.86	96.55	288.06	187.02	65.72	232.04	120.36	142.75	190.57	112.53	139.57	35.9	207.36	204.24	180.53	68.4	41.95	165.67	295.48	252.51	264	84.42	121.16	81.44	270.663	95.6733
42.02	38.64	49.23	136.36	86.51	95.01	92.54	121.79	44.54	48.36	124.87	68.58	84.62	91.56	54.5	77.08	36.22	60.44	76.32	107.15	55.21	84.65	66.86	67.38	106.94	107.64	74.53	85.12	113.21	93.9867	90.9533
567.92	213.44	1115.93	2489.59	1731.04	2147.18	2353.37	2924.25	1073.05	1841.48	3377.7	3266.57	2863.04	2029.46	1713.59	2487.58	669.05	1471.4	2699.18	1670.13	836.83	3570.27	1072.35	774.74	2298.37	1648.18	1458.11	2137.62	1283.3	1573.76	1626.34
97.61	8.36	109.28	139.3	135.3	154.32	189.07	246.91	94.02	124.99	152.85	306.81	145.72	142.17	108.78	164.06	14.96	172.8	209.29	138.05	68.4	99.62	150.21	114.11	142.36	132.9	77.38	97.23	87.47	129.79	87.36
44	4.25	48	47.68	28.71	65.86	59.09	41.58	49.32	36.05	68.27	80.89	67.61	29.62	26.24	49.67	12.56	65.81	59.97	81.71	22.59	70.91	37.08	45.37	64.69	59.67	40.6	63.82	27.43	56.5767	43.95
96.75	52.05	105.26	125.11	115.03	227.07	262.73	120.18	113.95	92.37	196.55	171.05	155.14	137.33	128.47	97.51	119.14	201.85	204.85	173.86	81.71	263.1	177.69	102.68	173.8	100.84	112.06	237.08	98.5	125.773	149.213
1681.06	1400.73	314.99	725.12	706.77	1191.89	1108.42	836.37	814.13	509.4	918.11	963.44	737.18	459.94	402.7	567.49	122.68	306.08	489.12	701.31	638.16	238.37	455.96	1074.39	710.99	724.04	237.42	255	341.88	836.473	278.1
64.88	17.35	20.01	48.99	37.1	65.89	72.83	104.38	33.79	50.72	57.99	124.47	60.86	38.1	26.58	26.98	2.35	39.3	51.61	64.09	28.42	37.15	52.16	65.87	53.99	87.65	37.38	69.47	49.86	69.17	52.2367
1365.07	246.98	166.27	341.63	498.89	608.43	572.33	1068.36	488.18	160.58	1231.62	1298.95	623.83	285.86	175.29	256.82	93.2	442.63	741.04	486.45	445.9	555.39	307.38	614.53	510.41	526.87	931.43	1008.1	914.63	550.603	951.387
463.88	604.17	411.3	433.15	455.67	285.08	465.03	577.63	839.6	437.29	495.72	383.89	513.2	522.01	473.88	505.45	770.71	320.23	418.48	318.58	211.78	161.63	235.28	738.87	426.43	375.17	223.63	318.64	271.47	513.49	271.247
90.41	23.96	58.95	82.71	80.99	113.75	167.66	109.37	96.3	54.17	118.8	107.77	149.81	78.93	57.1	88.74	86.74	84.89	74.02	110.75	60.59	79.81	93.67	101.28	104.32	76.8	71.39	86.19	47.01	94.1333	68.1967
0	0	20.18	0	12.07	0	0	36.31	0	0	0	0	0	0	0	0	0	0	0	9.37	15.09	0	0	12.72	0	0	13.97	0	0	4.24	4.65667
835.44	211.19	1533.85	2506.59	2849.18	2232.88	1884.83	4284.6	1111.83	122.79	307.12	2436.44	1629.51	1717.54	1638.37	1584.77	463.27	3910.82	3023.6	4150.9	2315.94	5406.08	2359.36	4630.97	4621.08	3558.33	4985.87	5992.61	4012.12	4270.13	4996.87
2498.14	502.76	14494.8	26506.2	18281.3	13649.1	7938.45	40564.7	2800.16	824.69	1706.57	16477.3	7263.71	19258.8	17611.6	16613.9	2926.88	29762.8	29514.4	17250.5	15522.3	25631.4	14649	14132.2	20465.7	14241.8	13181.3	21427.2	9712.48	16279.9	14773.7
2067.93	403.98	6722.16	9869.45	9387.72	6870.34	4565.95	19729.9	2384.56	734.49	1384.29	14746.6	7593.32	9614.26	8183.74	9733.29	1904.72	19138.9	20911.8	15217.1	6836.52	17140	7455.21	10905.1	16423.5	10519.7	13260.5	14267.3	9823.08	12616.1	12450.3
34.69	29.31	16.74	69.71	62.93	61.52	37.85	43.02	64.42	52.13	136.87	73.27	95.12	48.38	42.35	36.86	28.14	41.54	33.21	17.76	28.6	8.22	64.42	57.25	32.26	33.79	18.2	29.55	17.03	41.1	21.5933
163.44	14.31	15.96	37.22	171.83	82.12	126.3	86.13	19.25	137.55	115.64	103.73	186.73	151.95	23.55	153.75	0	60.28	110.83	51.86	23.86	131.69	69.35	140.79	163.12	95.85	132.51	122.1	75.76	133.253	110.123
156.18	41.03	205.86	66.69	88.94	70.62	72.41	329.21	464.48	1327.87	629.83	254.89	173.97	326.69	33.76	88.15	336.57	181.44	226.94	164.6	85.5	70.79	99.4	214.41	191.72	161.63	87.05	80.77	81.44	189.253	83.0867
140.88	26.79	103.75	151.25	143.88	179.59	257.55	165.45	206.71	371.83	516.03	188.32	435.97	98.23	125.3	97.69	127.69	81.95	175.47	134.66	100.48	103.79	182.41	167.54	197.65	173.3	127.28	166.54	148.33	179.497	147.383
37.22	15.21	142.47	120.37	107.84	124.19	128.87	102.01	98.21	156.27	376.09	129.6	279.84	105.55	105.14	120.46	239.59	116.42	165.88	140.39	89.12	119.98	145.31	81.08	87.97	93.49	65.39	82.14	86.27	87.5133	77.9333
83.93	7.84	166.09	122.33	94.12	94.46	86.48	149.4	88.75	46.54	150.44	91.32	86.94	88.44	48.38	75.8	84.89	151.89	160.45	110.59	83.32	87.17	117.76	124.63	109.9	84.94	65.03	110.61	116.71	106.49	97.45
252.9	24.87	181.95	157.62	130.61	155.15	238.63	112.23	119.15	100.16	199.65	226.89	115.58	99	84.4	125.21	42.84	149.23	108.31	89.3	97.15	110.83	85.85	171.16	121.15	157.96	147.49	177.45	135.73	150.09	153.557
12.46	21.58	41.37	38.78	40.27	76.8	65.48	30.64	43.7	17.68	49.96	24.1	26.1	47.3	45.49	35.17	4.77	19.61	33.8	30.5	26.07	13.39	51.46	53.67	32.17	35.25	21.89	26.26	23.1	40.3633	23.75
37.07	36.36	8.69	50.65	0	44.7	68.75	0	52.39	17.62	62.94	40.33	30.49	0	12.82	8.37	30.67	13.12	25.85	60.49	19.48	41.81	0	109.47	102.99	122.76	132.24	76.68	103.09	111.74	104.003
11.09	3.89	18.19	36.37	17.1	18.73	41.14	28.06	17.77	18.45	15.07	33.79	21.29	30.94	15.35	12.52	0	29.45	33.52	10.86	9.72	30.39	22.59	20.88	28.69	22.96	21.58	15.3	21.59	24.1767	19.49
111.08	14.15	94.65	179.36	233.55	133.94	337.09	42.57	95.15	41.99	68.58	32.96	55.38	140.82	261.93	45.6	0	178.76	129.12	126.33	70.76	195.27	154.25	124.88	48.37	91.96	49.12	48.74	42.12	88.4033	46.66
0	11.09	0	0	11.09	0	29.36	0	0	0	40.32	0	43.4	0	0	0	0	0	0	8.61	0	0	0	8.77	7.58	6.55	0	0	44.02	7.63333	14.6733
206.07	62.69	57.18	133.37	140.63	202.71	160.91	148.6	114.97	83.76	156.54	135.7	152.41	143.68	112.53	116.31	97.23	81.6	94.56	103.24	33.25	340.82	215.37	174.17	161.07	110	228.63	362.73	203.6	148.413	264.987
55.03	11.7	43.75	42.97	49.59	75.84	69.25	66.28	50.93	25.68	51.73	62.01	74.1	38.37	30.59	22.19	59.63	40.01	41.12	40.62	48.2	42.76	118.08	61.67	45.19	44.75	46.21	82.67	57.39	50.5367	62.09
8.49	2.97	0	11.6	8.92	5.12	0	0	4	15.13	18.02	4.62	23.27	23.67	7.34	4.79	11.71	3.76	0	4.62	11.15	6.84	38.9	7.83	6.1	7.03	17.2	29.27	0	6.98667	15.49
32.37	5.15	31.03	32.17	28.88	39.04	54.58	24.81	29.12	41.96	47.47	35.22	46.4	49.25	10.18	33.22	69	44.28	37.63	43.22	18.04	23.71	32.97	27.7	52.17	30.46	35.79	20.29	24.55	36.7767	26.8767
133.72	51.52	81.47	146.16	140.57	87.07	99.19	84.56	108.36	92.14	149.85	142.57	122.83	104.42	106.37	144.9	92.21	78.11	59.07	98.92	58.56	45.25	59.91	178.2	102.49	110.71	54.21	53.48	26.03	130.467	44.5733
22.67	9.27	22.14	61.95	68.85	31.89	42.05	23.89	28.48	62.85	60.95	65.78	95.84	26.35	39.21	38.39	15.63	16.72	57.1	63.72	23.17	45.67	50.02	32.78	57.92	29.72	64.33	31.27	42.03	40.14	45.8767
62.34	16.76	76.43	71.31	43.69	92.65	91.41	61.12	102.45	54.25	158.77	58.36	217.63	78.84	72.7	62.19	191.94	52.61	69.09	54.41	49.52	51.4	75.29	52.71	57.64	50.41	62.29	65.98	48.38	53.5867	58.8833
220.01	27.14	101.66	190.53	119.45	108.36	310.34	274.34	147.45	103.09	168.38	185.43	303.76	190.14	123.25	346.31	170.95	87.77	154.89	222.5	151.99	204.74	91.51	197.33	320.65	302.74	283.9	378.22	271.47	273.573	311.197
445.66	49.73	138.63	253.27	237.72	178.34	299.89	336.69	288.93	115.97	187.51	392.63	448.79	211.75	173.92	336.13	78.87	104.73	183.38	351.83	164.08	98.51	114.46	329.41	363.7	283.27	252.61	285.56	301.63	325.46	279.933
22.3	5.73	36.57	40.62	43.76	66.32	52.38	56.4	43.42	32.67	75.72	63.08	123.3	68.41	51.41	80.54	38.95	60.52	55.29	65.49	29.95	58.69	134.72	66.95	55.54	49.84	42.18	83.03	41.34	57.4433	55.5167
15.89	11.13	42.55	89.95	55.68	52.01	54.73	38.28	67.38	14.83	73.24	49.4	54.46	47.48	102.07	33.31	103.32	90.42	60.69	54.33	33.8	73.16	154.88	52.38	73.95	67.66	20.25	70.44	15.78	64.6633	35.49
72.04	57.48	59.4	67.45	62.65	86.87	108.86	39.37	87.37	36.46	63.43	56.61	59.44	55.81	80.75	51.2	92	62.59	74.44	71.12	51.41	37.62	62.49	78.8	72.86	67.93	38.94	67.16	40.81	73.1967	48.97
132.47	109.09	266.85	282.62	234.56	179.36	159.48	254.75	175.19	86.98	207.18	139.08	215.08	178.26	148.71	196.76	67.31	172.8	202.62	126.42	191.35	157.3	80.47	241.09	228.24	225.13	160.17	142.63	132.5	231.487	145.1
17.75	38.34	103.97	133.37	190.73	156.94	230.4	155.88	78.04	65.01	170.77	151.26	141.94	132	158.57	153.6	81.59	125.67	182.24	109.41	95.86	347.97	126.51	85.72	143.12	128.57	165.48	159.1	156.3	119.137	160.293
48.34	11.07	82.78	88.91	129.01	76.23	75.86	101.9	40.29	28.72	159.43	131.49	61.18	51.86	35.37	83.95	35.9	69.12	99.42	119.34	96.08	89.89	34.08	131.78	99.76	101.6	94.97	112.83	67.22	111.047	91.6733
449.28	631.39	955.66	548.1	603.53	535.3	396.78	659.55	380.5	115.97	460.91	331.7	403.31	339.37	356.1	446.79	1309.38	598.87	512.94	647.34	601.99	301.67	882.37	1050.43	725.11	624.39	570.25	437.06	427.65	799.977	478.32
205.1	255.45	606.09	245.98	236.38	200.6	194.41	182.54	178.23	35.2	129.63	54.55	117.16	143.01	264.04	205.8	804.62	334.84	193.38	358.25	403.2	550.86	378.27	383.62	346.07	341.51	460.06	422.72	282.03	357.067	388.27
0	39.08	21.78	25.4	26.06	11.21	17.24	0	8.76	22.09	0	10.11	6.37	12.96	16.08	20.99	0	16.46	10.81	0	0	7.49	37.87	84.08	4.45	15.39	7.54	0	0	34.64	2.51333
1942.21	1771.54	2070.64	4366.64	5779.93	5968.47	5193.08	6077.63	1931.12	1033.4	3465.21	8084.97	3140.72	4130.02	2928.93	3992.68	418.07	9497.8	8074.97	7492.64	3312.86	13378.5	6884.59	4274.77	6403.34	4505.99	8027.44	10638	6468.98	5061.37	8378.13
1457	3940.43	2456.84	7768.95	9286.58	11172.4	9014.94	8424.84	1320.99	2110.71	6642.26	11344.1	4342.92	5896.28	4797.73	7200.36	796.75	11773.3	13602.3	8058.23	3305	16320.6	6872.61	2473.42	7084.09	4871.49	8440.46	13805.6	6197.88	4809.67	9481.32
62.96	17.41	27.18	48.67	47.03	53.94	78.35	40.16	42.54	39.86	102.68	64.89	67.57	30.04	25.79	48.63	25.14	43.26	42.37	61.73	34.83	45.39	61.58	36.7	38.49	43.21	38.28	53.7	33.41	39.4667	41.7967
81.43	11.52	84.4	113.4	93.29	79.31	124.88	69.32	71.56	47.44	207.4	80.08	109.49	52.41	89.37	83.08	34.56	56.83	81.92	67.29	76.81	136.27	121.2	81.8	70.52	63.53	78.72	109.06	87.1	71.95	91.6267
1253.21	2082.43	1512.58	1858.59	1593.35	1480.77	1121.21	2429.27	887.12	785.61	930.32	2000.74	1230.32	992.37	1383.08	1407.57	121.6	1153.84	1998.51	1664.83	2261.51	1826.73	2655.02	2221.35	1028.74	2268.09	1072.23	768.64	1514.96	1839.39	1118.61
69.27	23.16	123.59	180.7	120.27	130.99	119.71	139.38	100.14	49.57	217.88	70.23	140.3	147.1	89.85	65.76	28.23	125.42	137.26	97.63	81.36	192.82	104.21	85.44	110.11	102.32	116.16	125.94	72.25	99.29	104.783
50.14	53.48	24.03	37.36	39.93	38.47	109.89	52.84	33.28	17.6	77.39	59.51	62.49	44.49	19.7	54.02	18.86	30.26	31.79	40.91	23.95	42.23	51.06	53.42	37.12	37.74	12.93	40.86	25.35	42.76	26.38
40.01	80.92	44.75	109.35	80.31	140.37	172.03	92.02	20.57	61.59	234.72	91.03	173.31	98.92	75.49	92.39	92.82	91.77	80.34	85.09	19.12	74.74	122.25	29.88	81.03	57.22	63.41	121.66	50.58	56.0433	78.55
785.12	207.37	226.26	211.95	219.66	267.22	434.47	420.41	255.05	276.45	290.28	523.56	249.57	264.89	197.09	293.04	34.93	184.94	353.29	304.8	207.96	96.93	148.3	210.95	300.28	245.07	236.14	122.25	224.51	252.1	194.3
363.7	786.9	225.6	354.44	288.64	380.52	401.74	338.23	435.94	306.61	506.32	404.45	656.29	365.48	221.99	561.51	992.18	120.72	304.66	408.77	241.26	209.02	345.87	276.92	307.47	296.7	214.66	226.83	267.75	293.697	236.413
170.82	548.15	75.05	183.39	132.55	154.48	203.66	173.61	148.02	199.33	414.36	222.36	365.93	157.39	163.53	268.58	626.86	64.8	163.11	277.1	77.48	258.07	279.57	122.18	280.57	202.04	173.12	204.03	326.61	201.597	234.587
0	17.1	0	0	0	0	0	0	5.75	0	10.36	0	0	0	0	13.77	16.83	0	28.37	0	21.37	0	0	6.76	17.54	0	0	0	0	8.1	0
13.14	8.05	178.28	29.91	13.81	19.8	14.21	36.92	155.24	43.57	750.04	51.22	243.89	16.79	77.62	101.33	36.24	25.19	21.63	25.61	30.68	37.05	75.81	18.39	17.83	19.03	15.98	17.36	10.66	18.4167	14.6667
43.76	14.15	67.04	50.59	58.98	64.94	12.48	49.67	77.7	59.99	157.17	25.64	89.99	23.47	52.39	106.39	389.95	38.73	15.65	29.29	91.39	89.5	116.54	54.05	33.86	43.2	73.68	60.35	70.21	43.7033	68.08
10.51	4.6	18.46	16.15	23.93	41.17	19.48	27.68	15.47	14.04	33.45	17.14	20.7	25.64	24.98	20.75	3.62	18.6	27.48	25	6.9	15.87	13.37	17.94	27.05	15.22	12.78	19.02	14.61	20.07	15.47
1.43	1.5	18.46	15.65	16.06	12.09	2.66	48.3	5.4	5.1	13.37	23.37	21.6	3.99	2.48	12.93	3.95	27.88	33.29	27.26	8.78	2.31	20.42	24.58	22.64	23.12	22.06	39.5	11.95	23.4467	24.5033
11.85	9.69	70.59	85.02	80.3	103.61	58.61	116.58	40.02	19.95	88.04	87.04	95.46	70.24	68.32	66.89	24.52	184.45	163.03	97.78	39.79	50.13	72.41	96.8	92.73	83	64.06	100.8	52.19	90.8433	72.35
21.77	12.2	79.08	59.5	41.2	34.13	24.23	45.89	18.46	11.64	61	99.49	14.92	27.33	52.71	19.66	15.01	86.72	98.7	71.06	32.42	26.31	46.56	65.91	56.32	54.98	52.96	73.57	45.41	59.07	57.3133
23.47	10.46	61.25	84.54	64.3	73.97	45.5	127.05	36.94	36.12	91.48	64.42	84.46	72.15	77.48	63.82	29.43	101.03	88.05	109.38	44.38	63.18	79.31	60.75	99.65	95.17	69.19	83.49	65.27	85.19	72.65
313.75	26.87	400.28	471.56	539.97	382.53	575.41	698.11	379.4	221.59	1373.32	413.44	755.15	447.26	560.66	354.18	129.82	521.48	522.77	458.91	314.5	674.15	607.07	359.06	599.54	606.13	440.93	442.33	402.35	521.577	428.537
88.86	22.64	217.69	303.53	243.45	199.69	187.27	221.37	144.62	148.76	432.08	180.18	299.03	276	293.37	182.38	111.42	257.41	267.63	235.09	194.58	224.56	267.36	287.78	263.15	257.5	265.26	231.18	168.5	269.477	221.647
32.14	5	75.31	136.62	132.65	146.41	125.84	37.64	60.57	25.46	175.85	108.79	93.02	54.78	49.41	84.66	4.93	72.7	78.87	124.32	53.17	37.41	218.2	120.63	152.26	110.88	31.85	61.56	89.39	127.923	60.9333
88.68	18.77	64.94	78.26	94.53	118.07	164.47	93.47	61.8	49.39	147.45	64.33	97.52	115.94	89.46	100.11	40.77	65.41	83.76	156.78	82.53	83.36	169.33	113.9	145.15	145.32	94.37	112.11	84.78	134.79	97.0867
91.87	28.16	188.37	219.67	251.52	245.79	202.33	133.14	171.78	78.45	195	96.83	92.5	124.11	203.55	142.6	205.9	94.02	83.43	188.96	133.27	182.75	105.25	171.69	159.54	212.74	86.12	87.11	87.83	181.323	87.02
569.4	53.19	260.5	266.74	178.63	268.1	372.11	171.46	419	173.96	359.12	118	271.37	249.56	140.67	214.25	194.46	91.2	208.03	221.24	284.99	43.69	127.01	276.26	200.03	217.76	35.17	26.18	75.41	231.35	45.5867
883.53	132.47	1007.73	626.46	591.08	435.84	744.8	493.82	722.14	198.81	588.16	422.39	773.12	504.04	463	536.46	673.9	699.09	579.66	560.7	820.76	455.72	637.31	626.38	577.16	634.53	401.58	595.41	330.41	612.69	442.467
78.09	0	76.24	17.78	18.24	0	0	54.87	36.79	0	11.05	14.16	17.84	0	0	14.69	35.9	23.04	45.39	14.16	34.2	20.97	0	50.45	6.23	37.71	21.1	0	0	31.4633	7.03333
0	2.92	9.77	5.7	8.76	10.05	3.87	127.41	4.91	4.95	3.54	13.61	5.71	8.72	14.42	4.71	8.62	9.22	9.69	19.27	0	20.15	8.49	13.08	7.99	7.77	10.14	25.87	2.9	9.61333	12.97
7.54	5.72	10.31	6.87	5.29	7.58	20.98	145.71	2.96	14.19	6.4	6.84	7.75	5.26	8.69	7.09	20.8	3.34	1.46	10.25	4.4	9.11	3.84	4.41	10.84	11.45	7.13	5.2	8.74	8.9	7.02333
4.67	125.05	5.47	9.56	9.81	8.44	25.96	157.39	9.89	4.16	9.91	5.08	12.8	6.51	12.11	5.27	0	6.2	8.14	6.35	22.48	0	11.88	10.77	7.82	12.56	7.57	4.83	3.24	10.3833	5.21333
4.89	101.15	19.11	17.83	19.44	25.57	9.08	333.57	8.45	3.88	9.7	5.32	2.24	18.2	5.64	16.57	0	4.33	18.96	4.44	17.15	23.66	9.97	6.93	23.45	16.21	17.19	6.75	24.95	15.53	16.2967
41.18	0	48.25	12.5	25.65	11.03	25.46	0	21.56	16.31	42.73	24.89	69	19.14	15.83	25.83	25.24	8.1	21.28	12.44	4.01	3.69	9.32	17.74	15.34	9.47	3.71	12.62	25.45	14.1833	13.9267
33.47	4.19	56.02	48.99	51.94	74.95	62.07	60.47	25.9	59.64	66.97	83.23	81.93	43.34	20.67	45.87	26.38	40.2	66.69	45.51	50.25	25.04	31.65	42.36	50.39	40.57	44.58	41.21	19.94	44.44	35.2433
30.03	2.63	32.26	23.94	28.07	57.34	27.85	36.93	23.58	11.89	55.25	21.79	65.2	13.96	25.97	31.08	6.9	15.51	17.46	38.12	32.88	2.02	12.74	39.73	46.76	51.81	20.29	31.07	31.32	46.1	27.56
27.14	4.75	52.99	67.97	47.55	73.62	54.52	33.37	45.81	30.9	36.48	46.75	66.65	44.15	43.02	63.82	9.36	24.02	47.32	27.06	23.77	20.04	25.33	37.15	29.25	51.49	18.33	43.66	28.3	39.2967	30.0967
32.8	8.21	137.24	76.82	60.75	98.87	82.55	64.2	137.96	33.4	115.36	30.59	88.32	84.94	97.23	116.36	35.54	93.31	100.76	56.07	90.28	126.47	93.04	62.7	60.6	65.95	91.17	92.08	71.67	63.0833	84.9733
88.07	20.05	185.74	174.49	163.57	143.37	147	250.62	112.03	122.95	261.7	167.69	132.82	239.49	220.84	213.75	12.15	89.65	102.38	129.35	77.14	156.12	130.05	143.05	116.02	142.19	132.1	45.55	208.19	133.753	128.613
180.21	47.34	105.57	61.56	50.52	184.7	167.1	56.98	97.64	96.35	153	98.03	154.41	62.83	93.49	91.54	211.26	47.85	31.42	112.73	39.46	268.62	137.63	96.46	56.11	123.09	175.33	180.18	175.41	91.8867	176.973
242.27	105.5	48.18	233.84	232.89	203.69	249.39	337.33	91.63	195.41	194.37	430.46	337.48	189.07	96.09	181.9	55.18	202.64	324.26	341.55	121.67	258.79	306.7	255.8	310.91	244.75	250.49	339.49	271.98	270.487	287.32
24.92	8.73	0	17.03	26.2	30.05	0	26.27	11.74	29.61	42.32	108.46	8.54	0	0	14.07	0	0	14.49	40.67	0	80.32	50.76	59.8	65.66	20.63	20.21	60.15	34.66	48.6967	38.34
24.61	5.17	11.53	20.17	20.7	41.54	9.13	31.12	25.51	23.39	20.89	21.42	23.62	27.45	17.02	11.11	13.58	30.49	40.05	8.03	8.62	79.31	75.18	13.63	25.93	26.49	11.97	13.58	6.84	22.0167	10.7967
50.34	15.87	129.77	82.54	139.96	184.14	164.95	106.12	151.01	77.76	247.91	91.29	157.6	112.33	84.16	92.82	164.33	86.15	74.13	95.85	73.49	170.37	107.66	113.68	125.41	121.57	149.66	138.86	135.34	120.22	141.287
6.3	2.21	44.27	43.02	44.14	83.53	52.56	39.82	51.92	44.89	139.01	47.96	77.7	48.3	65.34	42.65	56.46	52.95	47.58	66.8	24.82	98.95	48.1	51.15	64.86	62.57	68.93	110.74	91.95	59.5267	90.54
78.09	107.31	84.45	90.28	69.47	68.81	89.12	56.98	108.96	89.21	117.3	71.89	94.71	100.52	72.71	88.15	29	34.56	55.86	40.84	34.2	91.96	76.46	77.61	76.26	47.25	53.57	97.34	50.12	67.04	67.01
40.24	83	73.33	54.98	87.74	102.43	82.91	94.24	33.7	29.21	60.73	38.91	70.49	87.28	61.85	60.56	104.82	59.36	62.36	36.48	90.06	82.85	150.24	41.26	70.68	74.03	36.25	107.9	87.04	61.99	77.0633
10.1	38.91	11.83	27.59	28.31	73.06	18.73	21.29	23.79	41.99	42.87	0	27.69	14.08	17.46	45.6	125.34	89.38	82.17	16.48	8.84	0	0	27.96	9.67	8.36	24.56	0	28.08	15.33	17.5467
756.05	5184.83	153.87	320.09	194.04	192.6	566.13	306.77	642.16	312.07	467.1	335.99	428.24	272.24	245.53	336.57	709.85	113.1	255.82	150.6	133.68	245.96	307.25	284.35	309.47	312.98	238.86	428.34	266.53	302.267	311.243
699.24	308.77	744.22	1628.42	1869.12	1691.89	1647.01	2719.62	519.81	192.2	622.25	2071.15	837.8	1837.88	1361.07	1701.64	143.89	2433.58	2463.82	2614.72	891.2	1722.69	1253.35	1082.01	2252.43	1874.56	1419.18	2104	1490.16	1736.33	1671.11
29.28	4.62	53.18	120.03	75.94	68.86	62.45	172.84	50.36	1.74	24.86	39.83	62.23	61.25	45.58	57.85	6.06	95.9	102.12	83.63	58.99	77.86	90.95	83.51	115.03	120.01	110.4	124.19	114.02	106.183	116.203
130.91	62.75	24.22	169.46	111.07	149.55	127.79	203.34	181.79	32.74	169.65	97.46	245.61	96.09	47.66	93.34	161.55	85.38	104.12	198.64	78.46	138.8	140.33	366.28	221.15	171.14	134.07	199.56	249.11	252.857	194.247
49.71	32.55	81.03	121.07	87.85	104.24	116.23	86.55	87.56	32.1	89.91	44.68	93.33	81.37	78.48	70.75	26.83	103.3	135.66	130.49	62.47	83.58	114.44	158.37	118.02	89.47	110.39	62.59	75.13	121.953	82.7033
14.28	5	16.74	0	0	0	0	30.11	20.19	0	12.13	0	9.79	0	0	0	0	0	16.61	7.77	0	0	14.55	36.91	13.69	5.91	57.91	49.25	0	18.8367	35.72
224.3	14.19	352.22	551.22	508.73	572.86	693.3	807.71	322.16	120.29	706.18	540.62	649.19	425.74	301.69	432.55	150.38	365.36	506.99	571.07	507.52	509.56	544.07	338.97	567.85	506.83	267.73	364.12	407.2	471.217	346.35
43.48	10.08	17.98	22.71	23.3	37.78	43.87	31	31.33	18.23	43.43	38.96	34.19	20.51	16.59	23.1	1.76	11.32	20.81	25.04	13.44	9.79	29.3	24.55	30.63	26.2	23.85	24.25	23.12	27.1267	23.74
46.12	16.15	16.21	31.5	6.46	105.65	25.66	0	17.38	19.18	58.73	95.33	12.64	6.43	7.97	36.44	6.36	8.16	16.08	30.1	12.12	22.29	89.23	28.09	72.9	72.54	18.69	54.06	6.41	57.8433	26.3867
180.42	62.23	58.54	53.1	70.03	56.9	92.66	70.21	105.92	51.12	176.74	196.3	157.93	81.29	48	75.2	26.8	51.59	87.12	95.12	65.64	40.26	45.23	160.36	121	96.52	121.52	68.91	115.79	125.96	102.073
89.62	63.23	78.38	86.23	106.16	144.59	215.36	135.69	163.53	176.21	260.41	133.21	236.21	93.29	56.75	94.04	83.56	102.78	105.64	155.17	101.71	101.7	145.25	110.2	107.63	118.09	57.31	50.48	66.7	111.973	58.1633
54.81	24.09	60.44	83.69	85.86	129.58	177.37	113.26	121	167.89	161.49	64.31	153.22	80.92	92.92	107.96	47.43	51.36	57.46	80.67	68.71	102.17	126.94	70.42	101.42	84.08	45.31	88.18	59.77	85.3067	64.42
119.8	38.86	150.75	151.56	133.72	107	131.66	149.64	152.6	263.57	101.71	57.93	206.82	111.37	38.36	110.19	48.96	78.54	108.31	89.3	77.72	50.05	81.33	107.28	76.52	34.9	28.78	12.24	37.02	72.9	26.0133
46.13	17.14	29.48	38.2	53.88	124.73	108.88	32.41	69.81	528.1	100.87	22.81	45.99	33.14	38.68	31.56	36.63	16.08	29.25	13.69	37.95	14.64	11.39	40.51	33.48	25.46	26.07	16.39	25.27	33.15	22.5767
9.01	14.73	26.98	60.19	59.64	60.36	74.27	21.1	20.28	101.7	36.55	13.07	17.84	37.7	22.51	39.55	33.14	14.18	23.28	29.41	14.91	24.2	44.86	36.59	41.73	39.79	34.09	31.76	11.14	39.37	25.6633
8.37	5.13	22.06	34.3	27.85	20.18	7.76	17.64	21.68	54.67	10.66	20.48	22.94	5.83	3.62	23.61	11.54	7.41	7.29	21.62	14.66	20.22	34.08	17.37	16.03	24.25	1.7	18.75	8.73	19.2167	9.72667
7.89	2.21	20.35	8.63	14.38	9.52	8.78	29.95	11.16	18.76	9.38	8.59	12.99	17.61	2.73	23.17	6.53	6.99	12.85	6.87	9.68	11.45	73.95	8.16	10.59	11.76	6.4	6.53	13.17	10.17	8.7
19.25	6.74	151.41	86.41	90.57	175.72	61.19	237.64	42.75	14.7	91.04	23.93	81.05	72.85	104.61	86.91	37.92	153.33	105.48	79.27	57.8	192.75	137.2	45.17	72.45	48.95	82.48	85.32	42.06	55.5233	69.9533
19.33	16.93	56.62	63.38	47.41	74.58	10.75	52.97	25.5	17.22	41.03	21.03	55.65	51.21	66.85	30.55	18.66	68.43	74.15	60.98	27.09	7.79	59.05	34.25	50	41.61	28.21	35.99	13.44	41.9533	25.88
512.46	274.07	91.14	56.27	121.86	93.79	118.8	192.9	392.33	108.72	202	204.11	141.14	63.81	63.3	103.3	151.45	97.2	127.65	144.36	144.27	114.29	163.08	217.05	212.62	187.52	348.71	214.55	381.75	205.73	315.003
102.01	27.33	118.12	106.59	121.96	173.66	151.35	136.61	156.62	132.61	395.34	182.81	283.01	93.72	95.47	86.71	29.79	69.05	149.28	129.26	100.91	229.18	149.1	113.42	167.3	135.14	103.14	125.79	118.49	138.62	115.807
373.98	17.3	347.23	327.8	242.33	263.77	183.21	416.47	541.88	134.14	443.32	476	207.99	216.48	183.04	151.34	68.12	324.78	262.48	253.33	352.29	199	589.23	562.66	341.41	388.51	366.15	306.55	441.54	430.86	371.413
17.75	6.22	64.11	80.83	44.57	74.9	46.63	59.23	29.27	26.36	42.69	43.45	37.51	30.94	35.81	45.08	55.07	45.82	58.45	67.58	49.23	46.48	54.22	87.63	58.1	60	37.17	57.11	28.79	68.5767	41.0233
[truncated: 1,189 more rows]

## Sheet: FC_transcripts
		1	2	3	4	5	6	7	8	9	10	11	12	13	14	15	16	17	18	19	20	21	22	23
No.	Locus Tag	Dark oxic	Dark anoxic	High light	OD 0.4	OD 1.0	OD 3.0	OD 5.0	Low O2	Low CO2	N-limited	S-limited	P-limited	Fe-limited	Nitrate	Ammonia	Urea	Heat shock	22C	30C	Oxidative stress	Mixotrophic	Low salt	High salt
1	A0001	0.451318	0.173797	0.846438	0.863784	0.727798	0.707678	0.921022	1.04695	0.82944	0.884944	2.87477	0.982424	2.44496	0.692414	0.312211	0.611586	0.121612	0.741531	0.666328	0.863482	0.231707	0.177507	1.2124
2	A0002	0.904199	0.316774	0.144463	0.730147	0.835449	0.892233	1.98201	0.60657	0.9488	1.36739	2.75698	0.983828	1.54971	0.68794	0.781928	0.881572	1.05594	0.903647	1.33487	1.0063	0.894192	0.616952	3.70306
3	A0003	7.07541	8.34174	0.378974	0.828628	0.595048	1.02381	1.64962	1.27839	1.8477	0.720537	0.549237	2.24347	0.166282	0.67658	0.419495	0.730244	0	0.194996	0.332907	0.191727	0.482378	1.2248	0.246791
4	A0004	10.5118	9.48541	0.242346	0.693713	0.685323	1.13376	3.41772	1.10988	1.51496	1.03887	0.654567	3.33494	0.670303	1.04893	0.585351	0.806645	0.153703	0.493231	0.809707	0.833599	1.58628	1.43682	0.453986
5	A0005	5.15572	2.8294	0.60409	1.17401	0.481876	1.03608	0.956269	0.362155	0.890672	1.12288	0.875457	1.12188	2.94513	0.479381	0.594363	0.581892	0.186775	0.359788	0.314962	0.442165	0.711908	1.96468	0
6	A0006	1.64059	0.731176	0.349412	1.42647	0.836471	3.23706	1.65941	0.314118	0.842941	1.24059	2.15235	1.94706	2.04471	0.415882	0.257647	1.34706	0.426133	0.136558	1.25767	0.756554	1.21865	0.498069	0.472465
7	A0007	0.836716	0.399646	0.891454	1.45532	0.959877	1.2844	1.97533	1.283	0.824427	0.542357	1.42096	0.662167	0.990877	1.06098	0.394619	0.944796	1.1188	3.11118	2.20086	3.97187	4.73726	6.53706	0.825943
8	A0008	0.382319	0.446576	1.79201	1.21915	1.16135	1.22957	0.945501	1.34345	0.900844	0.529937	1.51489	0.970807	2.09692	1.59974	1.54292	1.15117	4.07506	2.41425	1.84928	1.85459	2.38903	2.74694	3.24023
9	A0009	1.15625	0.20258	1.129	0.79018	1.89114	0.929577	0.357378	0.812689	0.544952	0.687113	0.654337	1.25813	0.660656	0.268922	0.666579	1.30552	0	1.56364	0.684697	2.56264	1.80495	0.711844	1.4991
10	A0010	3.19493	0.864229	0.852763	0.663066	1.07711	1.31666	3.44994	0.937765	3.7725	1.27329	3.94848	1.80399	2.13452	1.35355	0.839302	1.18704	1.16704	0.239708	0.786926	0.718081	0.918985	0.654451	2.89527
11	A0011	3.0644	0.362383	0.29729	0.400059	0.57457	0.588374	0.796382	0.287982	2.05064	0.602938	2.50224	0.891933	0.869707	0.326607	0.236249	0.462683	0.584888	0.0691511	0.0778403	0.321752	0.400751	0.539524	0.488692
12	A0012	3.09557	0.17407	0.460937	1.06094	1.3061	1.2047	2.63048	0.698355	1.21453	1.36534	1.83268	0.867358	0.752276	1.02507	1.04736	0.8999	0.236713	0.240535	0.523715	0.536804	0.707783	0.455203	0.677249
13	A0013	1.79281	0.13844	0.197184	0.379943	0.717982	0.529409	0.664997	0.493592	1.33416	0.76943	2.57821	0.820057	1.06342	0.377585	0.126538	0.388226	0.198173	0.113028	0.287686	0.395149	0.517392	0.128645	0.780366
14	A0014	2.05962	0.139894	0.418598	0.947611	0.898508	1.01372	1.28627	1.28473	1.02972	1.08615	2.31961	1.4863	1.74321	0.76205	0.763225	1.0913	0.221251	1.04094	1.24264	2.52967	1.49816	1.55037	1.19756
15	A0015	1.47834	0.046042	0.692902	0.942649	0.736824	1.18846	1.4014	0.484804	0.681088	0.95628	2.2035	0.929321	1.57648	1.00793	1.13621	1.26085	0.363991	0.438067	0.728743	1.09486	0.462404	1.22294	1.10886
16	A0016	3.79031	0.878873	0.437816	0.145861	0.636118	0.643758	1.18808	0.562609	0.47787	1.30025	0.951804	1.9168	1.24422	0.44673	0.276905	0.843681	0	0.527915	0.693253	1.51412	0.696486	1.60207	2.63203
17	A0017	2.26869	2.91393	0.0737937	0.947145	0.574156	1.13983	1.05191	0.398529	0.504709	0.524163	0.535031	1.85136	0.561549	0.351579	0.87183	0.640233	0.0992269	0.159135	0.167197	0.469467	0.157461	0.927213	2.08742
18	A0018	0.588459	0.257705	0.344745	0.804062	0.721792	0.47305	0.909478	1.24049	0.485171	0.437008	0.749452	2.24101	0.403417	0.889039	0.254417	0.387492	0.238098	0.534812	0.501731	0.610396	0.49146	0.904159	0.439539
[truncated: 3,169 more rows]

## Sheet: Biomass-ATP maintenance
				1	2	3	4	5	6	7	8	9	10	11	12	13	14	15	16	17	18	19	20	21	22	23	24
[truncated: 743 more rows]

## Sheet: Biomass-Photosystem I
				1	2	3	4	5	6	7	8	9	10	11	12	13	14	15	16	17	18	19	20	21	22	23	24
[truncated: 743 more rows]

[truncated: 4 more sheets: Biomass-Photosystem II, FC_ATP, FC_PI, FC_PII]
