# Supplementary material for: A Hybrid Flux Balance Analysis and Machine Learning Pipeline Elucidates Metabolic Adaptation in Cyanobacteria
Source: iScience. 2020 Nov 18;23(12):101818. doi: 10.1016/j.isci.2020.101818 (PMC7744713; doi:10.1016/j.isci.2020.101818)
Supplement: Data S3. Photon Unit Conversions and Flux Constraints, Related to Figure 2 — Microsoft Excel workbook containing (1) calculation of photon uptake rate for FBA in different growth rates and (2) full list of modified flux constraints (model.lb and model.ub) used to perform FBA. [file mmc4.xlsx]

## Sheet: Contents
Photon Unit Conversions (umol_m2_s1 to mmol_gDW_h) and Flux Constraints
Sheets	Name	Description
Sheet 1	Photon uptake	Calculation of photon uptake rate for FBA in different growth rates using the relationship between light consumption, surface area and dry cell weight
Sheet 2	Flux constraints	Full list of new flux constraints (model.lb and model.ub) used to perform FBA with QP optimization

## Sheet: Photon uptake
Condition	umol photons	mmol photons					Kato et al calibration for Synechococcus PCC 7942 4	y=0.255x-0.144	for OD 1.8 and above
Standard (according to Ludwig and Bryant1)	250	0.25					OD (x)	DCW g L-1 (y)	diff	%increase
Dark (assumed according to e.g. Shen et al., 20192)	10	0.01					0.4	-0.042	negative DCW for 0.4 - not a good estimate
High light (according to Ludwig and Bryant1)	900	0.9					0.7	0.0345	0.0765	-182.14
							1	0.111	0.0765	221.74
							2	0.366	0.255	229.73
20-mm (2cm) culture tube diameter							3	0.621	0.255	69.67
containing volume 25ml (25cm^3) of culture medium	pi	pi*r^2	h in cm	h in mm			4	0.876	0.255	41.06
V=pi*r^2*h	3.14159	3.14159	7.95775	79.5775			5	1.131	0.255	29.11
giving a SA in m^2 of	0.00159155						rescaling by percentage gain in CDW	DCW g L-1 (y)	diff	%increase
							0.4	-0.1305
according to Vu et al(2012)3 light uptake = (light consumption in umol * SA in m^2)/total dry cell biomass weight (DCW gL^-1)							0.7	0.109	0.237693	-182.14
here light consumption converted to mmol and DCW calculated for 25 ml instead of 1L							1	0.35	0.241697	221.74
OD	DCW(g/L)	DCW(g/mL)	DCW (g/25 ml)				2	1.15406	0.804055	229.73
0.4	0.14	0.00014	0.0035				3	1.95809	0.80403	69.67
0.7	0.245	0.000245	0.006125				4	2.76207	0.80399	41.06
1	0.35	0.00035	0.00875				5	3.56611	0.80404	29.11
3	1.95809	0.00195809	0.0489521
5	3.56611	0.00356611	0.0891529				Calculate a new equation for OD below 1.8 by calculating slope between (0,0) and (1.8,0.375)		y=0.2083x			x1	x2	y1	y2
photon uptake constraints (lb for EX_PHOTON_E)												0	1.8	0	0.375
OD	Standard	Dark	High Light				OD(x)	DCW g L-1 (y)	diff	%increase
0.4	0.113682						0.4	0.0833333				gradient	0.208333
0.7	0.0649612	0.00259845	0.23386				0.7	0.145833	0.0625	75
1	0.0454728						1	0.208333	0.0625	42.8571
3	0.00812809						then rescale from OD 1.0 = 0.35 again
5	0.00446298						0.4	0.14
							0.7	0.245	0.105	75
							1	0.35	0.105	42.8571
1 Ludwig, M. and Bryant, D.A., 2011. Transcription profiling of the model cyanobacterium Synechococcus sp. strain PCC 7002 by Next-Gen (SOLiD™) sequencing of cDNA. Frontiers in microbiology, 2, p.41.
2 Shen, G., Canniffe, D.P., Ho, M.Y., Kurashov, V., van der Est, A., Golbeck, J.H. and Bryant, D.A., 2019. Characterization of chlorophyll f synthase heterologously produced in Synechococcus sp. PCC 7002. Photosynthesis research, 140(1), pp.77-92.
3 Vu, T.T., Stolyar, S.M., Pinchuk, G.E., Hill, E.A., Kucek, L.A., Brown, R.N., Lipton, M.S., Osterman, A., Fredrickson, J.K., Konopka, A.E. and Beliaev, A.S., 2012. Genome-scale modeling of light-driven reductant partitioning and carbon fluxes in diazotrophic unicellular cyanobacterium Cyanothece sp. ATCC 51142. PLoS computational biology, 8(4), p.e1002460.
4 Kato, A., Takatani, N., Ikeda, K., Maeda, S.I. and Omata, T., 2017. Removal of the product from the culture medium strongly enhances free fatty acid production by genetically engineered Synechococcus elongatus. Biotechnology for biofuels, 10(1), p.141.

## Sheet: Flux_constraints
	Lower bounds (model.lb)
Reaction Name	Description	Standard control	Dark oxic	Dark anoxic	High light	OD 0.4	OD 1.0	OD 3.0	OD 5.0	Low O2	Low CO2	N-limited	S-limited	P-limited	Fe-limited	Nitrate	Ammonia	Urea	Heat shock	22°C	30°C	Oxidative stress	Mixotrophic	Low salinity	High salinity
'EX_CO2_E'	'co2 exchange'	-10	-10	-10	-10	-10	-10	-10	-10	-10	-0.01	-10	-10	-10	-10	-10	-10	-10	-10	-10	-10	-10	-10	-10	-10
'EX_HCO3_E'	'carbonate exchange'	0	0	0	0	0	0	0	0	0	0	0	0	0	0	0	0	0	0	0	0	0	0	0	0
'EX_GLYC_E'	'glycerol exchange'	0	0	0	0	0	0	0	0	0	0	0	0	0	0	0	0	0	0	0	0	0	-10	0	0
'EX_MALTHX_E'	'maltohexaose exchange'	0	0	0	0	0	0	0	0	0	0	0	0	0	0	0	0	0	0	0	0	0	0	0	0
'EX_MALTPT_E'	'maltopentaose exchange'	0	0	0	0	0	0	0	0	0	0	0	0	0	0	0	0	0	0	0	0	0	0	0	0
'EX_MALTTR_E'	'maltotriose exchange'	0	0	0	0	0	0	0	0	0	0	0	0	0	0	0	0	0	0	0	0	0	0	0	0
'EX_MALTTTR_E'	'maltotetraose exchange'	0	0	0	0	0	0	0	0	0	0	0	0	0	0	0	0	0	0	0	0	0	0	0	0
'EX_MALT_E'	'maltose exchange'	0	0	0	0	0	0	0	0	0	0	0	0	0	0	0	0	0	0	0	0	0	0	0	0
'EX_SO4_E'	'sulfate exchange'	-1000	-1000	-1000	-1000	-1000	-1000	-1000	-1000	-1000	-1000	-1000	-0.01	-1000	-1000	-1000	-1000	-1000	-1000	-1000	-1000	-1000	-1000	-1000	-1000
'EX_NO3_E'	'nitrate exchange'	-1000	-1000	-1000	-1000	-1000	-1000	-1000	-1000	-1000	-1000	-0.01	-1000	-1000	-1000	-12	0	0	-1000	-1000	-1000	-1000	-1000	-1000	-1000
'EX_NH4_E'	'ammonia exchange'	-1000	-1000	-1000	-1000	-1000	-1000	-1000	-1000	-1000	-1000	-1000	-1000	-1000	-1000	-1000	-10	-1000	-1000	-1000	-1000	-1000	-1000	-1000	-1000
'EX_UREA_E'	'urea exchange'	-1000	-1000	-1000	-1000	-1000	-1000	-1000	-1000	-1000	-1000	-1000	-1000	-1000	-1000	-1000	-1000	-10	-1000	-1000	-1000	-1000	-1000	-1000	-1000
'EX_PHOTON_E'	'photon exchange'	-0.0649612	-0.00259845	-0.00259845	-0.23386	-0.113682	-0.0454728	-0.00812809	-0.00446298	-0.0649612	-0.0649612	-0.0649612	-0.0649612	-0.0649612	-0.0649612	-0.0649612	-0.0649612	-0.0649612	-0.0649612	-0.0649612	-0.0649612	-0.0649612	-0.0649612	-0.0649612	-0.0649612
'EX_O2_E'	'oxygen exchange'	-1000	-1000	-0.01	-1000	-1000	-1000	-1000	-1000	-0.01	-1000	-1000	-1000	-1000	-1000	-1000	-1000	-1000	-1000	-1000	-1000	-1000	-1000	-1000	-1000
'EX_FE3_E'	'iron exchange'	-1000	-1000	-1000	-1000	-1000	-1000	-1000	-1000	-1000	-1000	-1000	-1000	-1000	-0.01	-1000	-1000	-1000	-1000	-1000	-1000	-1000	-1000	-1000	-1000
	Upper bounds (model.ub)
Reaction Name	Description	Standard control	Dark oxic	Dark anoxic	High light	OD 0.4	OD 1.0	OD 3.0	OD 5.0	Low O2	Low CO2	N-limited	S-limited	P-limited	Fe-limited	Nitrate	Ammonia	Urea	Heat shock	22°C	30°C	Oxidative stress	Mixotrophic	Low salinity	High salinity
'EX_PHOTON_E'	'photon exchange'	1000	1000	1000	1000	1000	1000	1000	1000	1000	1000	1000	1000	1000	1000	1000	1000	1000	1000	1000	1000	1000	1000	1000	1000
'EX_O2_E'	'oxygen exchange'	1000	1000	-0.01	1000	1000	1000	1000	1000	-0.01	1000	1000	1000	1000	1000	1000	1000	1000	1000	1000	1000	1000	1000	1000	1000
